# Supplementary material for: COMMD3 loss drives invasive breast cancer growth by modulating copper homeostasis
Source: J Exp Clin Cancer Res. 2023 Apr 18;42:90. doi: 10.1186/s13046-023-02663-8 (PMC10111822; doi:10.1186/s13046-023-02663-8)
Supplement: Supplementary file 2 — Additional file 2. [file 13046_2023_2663_MOESM2_ESM.xlsx]

## Sheet: Kinase screen 
hp.construct.ID	gene_symbol	hp_sequence	TGACCA-Kinome-Day-0	Day0 Fraction of total counts	TTAGGC-Kinome-Day-14	Day14 Fraction of total counts	D14/D0 ratio enrichment
V3LHS_645588	SRC	GCGTCCATATTTAACATGT	1	2.42059e-08	3181	6.84568e-05	2828.1
V2LHS_85662	HUNK	GTGTTCATCCTGTTGTTTA	1	2.42059e-08	3137	6.75098e-05	2788.98
V2LHS_113967	FRK	CAGGTTCAATGGATCCAAA	1	2.42059e-08	2578	5.54799e-05	2291.99
V3LHS_641618	PRKAG3	TCCAAGCTAGTCATCTTCG	1	2.42059e-08	2390	5.1434e-05	2124.85
V2LHS_72249	CAMK1G	CTGTGCCTATGTCACTGCA	1	2.42059e-08	2188	4.70869e-05	1945.26
V3LHS_637640	NEK8	TCAAGCAGATTCCAGTGGA	3	7.26178e-08	6382	0.000137344	1891.32
V3LHS_640419	PRKACA	AAGGACAACTCAAACTTAT	1	2.42059e-08	1992	4.28689e-05	1771.01
V3LHS_317631	STK3	AGCACGATGTTGGAATCCG	3	7.26178e-08	5093	0.000109604	1509.33
V3LHS_645630	AKT1	GGGCTGTCTGTCACCAGCT	1	2.42059e-08	1559	3.35505e-05	1386.04
V3LHS_639947	CAMKK2	GCAATGAAGGTGCTGTCCA	2	4.84119e-08	2923	6.29045e-05	1299.36
V3LHS_641972	MYLK3	ACCATGGACACAAAGCTGA	4	9.68238e-08	5827	0.0001254	1295.14
V2LHS_238955	CAMKK1	GACCTGATCCTGAAGATGT	2	4.84119e-08	2570	5.53077e-05	1142.44
V3LHS_639265	AMHR2	AGAATGTGCTCATTCGGGA	1	2.42059e-08	1253	2.69652e-05	1113.99
V3LHS_362798	EFNB1;EFNB3	ACCATCAAGTTCCAGGAGT	1	2.42059e-08	1163	2.50284e-05	1033.98
V3LHS_329653	AXL	CAGATGCTAGTGAAGTTCA	2	4.84119e-08	1941	4.17713e-05	862.832
V3LHS_639952	CAMKK2	CACAGTAAGATCAAGAGTC	1	2.42059e-08	944	2.03154e-05	839.272
V2LHS_239997	HIPK4	CTCAAGTCGTTGGACCAGA	4	9.68238e-08	3571	7.68498e-05	793.707
V3LHS_642269	TNK1	AGAATGGTCGCACCTTCAA	2	4.84119e-08	1768	3.80483e-05	785.928
V3LHS_635000	PRKCZ	AGAAGATGGAGGAAGCTGT	1	2.42059e-08	771	1.65923e-05	685.464
V3LHS_338396	PFKFB3	AGGGACTTGTCGCTGATCA	1	2.42059e-08	312	6.7144e-06	277.386
V2LHS_24215	CSNK1G3	AAGTTATTCACATTATAGA	16	3.87295e-07	4159	8.95038e-05	231.1
V2LHS_33679	PIK3R1	CGAAGAATATATTCAGCTA	5	1.2103e-07	1260	2.71158e-05	224.043
V2LHS_30157	STK32A	GCAATGAAGTACATGAATA	4	9.68238e-08	916	1.97128e-05	203.594
V3LHS_315988	NEK11	AGCAGCTGAGTGTTGATGT	9	2.17854e-07	1962	4.22232e-05	193.815
V2LHS_31983	RYK	CCTGTACTGGCAAAGTAGA	4	9.68238e-08	597	1.28477e-05	132.692
V3LHS_316968	MAPK14	AGAGAACTGCGGTTACTTA	20	4.84119e-07	2448	5.26822e-05	108.821
V2LHS_903	MAP2K5	CTGTAAAGGTCATACTACT	13	3.14677e-07	1362	2.93109e-05	93.146
V2LHS_133711	KDR	CAAGCTGTCTCAGTGACAA	12	2.90471e-07	361	7.76891e-06	26.7459
V2LHS_17021	RIPK2	GTATCAAGCACGATATATA	67	1.6218e-06	1459	3.13984e-05	19.3603
V3LHS_352228	MAST2	CCTGTCAACAAAGTGATCA	228	5.51896e-06	4384	9.43459e-05	17.0949
V3LHS_646160	PRPF4B	AGTTTATTAATGTATATAA	154	3.72772e-06	2259	4.86148e-05	13.0415
V2LHS_255271	ZAP70	GCGTAGATCACCAGAATAA	764	1.84933e-05	9793	0.00021075	11.396
V2LHS_33176	PIP5K1B	GACATACGCTCCATTAGCA	875	2.11802e-05	8514	0.000183226	8.6508
V3LHS_334998	FER	AGGCTCACCATGATGATTA	356	8.61732e-06	3449	7.42242e-05	8.61338
V3LHS_640367	DYRK1B	ACGGAGATGAAGTACTATA	302	7.3102e-06	2834	6.09891e-05	8.34302
V2LHS_115830	CRIM1	CTTATTGCTGGCTGCAATA	719	1.74041e-05	6713	0.000144467	8.30077
V2LHS_117660	TSSK1B	GGAGGAAAGACAAGAAGAA	766	1.85418e-05	6995	0.000150536	8.11876
V3LHS_307364	PIP4K2B	CGGCTCACTGTGCATCGCA	787	1.90501e-05	6821	0.000146791	7.70555
V3LHS_646218	PKN1	GAGCTCTTAGTTTTTAAAA	799	1.93406e-05	6757	0.000145414	7.51861
V3LHS_634597	MAPK3	ACCGGCTTCCTGACGGAGT	366	8.85938e-06	3038	6.53793e-05	7.37967
V3LHS_393098	DYRK3	ACCTTCATGATGATAGATG	683	1.65327e-05	5475	0.000117825	7.12679
V3LHS_312943	COMMD3	GAGCTGACAAGTCAACTCT	894	2.16401e-05	7164	0.000154173	7.1244
V3LHS_373364	NEK3	AGAGTAAACAGAGAAGAAA	698	1.68958e-05	5502	0.000118406	7.00803
V3LHS_634584	TSSK6	GAGTTCATCGAGGTGTGCA	761	1.84207e-05	5930	0.000127617	6.92788
V3LHS_641721	JAK3	GGGAGATTCAGATCCTCAA	1176	2.84662e-05	9095	0.000195729	6.87584
V3LHS_316279	CLK2	CCGGATGATCCGAAAGACA	885	2.14223e-05	6667	0.000143477	6.69758
V3LHS_317060	DGKI	AGCGTCATGATGATGGTTA	1174	2.84178e-05	8833	0.000190091	6.68915
V3LHS_409797	ACVR1	CCGAATATATTACTGATTT	783	1.89533e-05	5463	0.000117567	6.20297
V3LHS_389299	HCK	ACCTACAACAAGCACACCA	761	1.84207e-05	5226	0.000112466	6.10542
V3LHS_384255	ROR2	AATGTGCTAGTGTACGACA	580	1.40395e-05	3868	8.32413e-05	5.9291
V2LHS_57658	PRKCD	CAACAGCCGGGACACTATA	710	1.71862e-05	4576	9.84779e-05	5.73005
V3LHS_305178	AK2	TGCAAGCCTACCACACTCA	937	2.2681e-05	5996	0.000129037	5.68922
V2LHS_113771	ERN1	CTCAACTACTTGAGGAATT	782	1.89291e-05	4995	0.000107495	5.67883
V2LHS_176052	CSNK1A1	CTTGCTGACTCACTATTAA	1297	3.13951e-05	8129	0.00017494	5.57221
V3LHS_638901	GUCY2D	ACCTTCGACCTGTTCAAGA	1407	3.40578e-05	8678	0.000186755	5.48348
V2LHS_71333	TBK1	GCATTAAATGAATGCCTTT	384	9.29508e-06	2360	5.07884e-05	5.46401
V3LHS_304636	EXOSC10	TGGAAGACAAGTTTGATTT	849	2.05509e-05	5030	0.000108248	5.26733
V3LHS_375567	MAP4K4	CCGAAGACGATTTCAACAA	2066	5.00095e-05	12220	0.000262981	5.25862
V3LHS_643312	NEK6	AGGAAGACAGTGGCTCTGA	1553	3.75918e-05	9070	0.000195191	5.19238
V3LHS_385923	ALPK2	TGAGAGAAAGTACAACAGA	1447	3.5026e-05	8315	0.000178943	5.10886
V2LHS_202752	Cdk12	CAGCTGACATGCAGAATAT	989	2.39397e-05	5451	0.000117308	4.90016
V3LHS_639000	STK11	CAGCTGGTGGATGTGTTAT	1821	4.4079e-05	9560	0.000205736	4.66744
V2LHS_36817	MOS	CACTGGAGGACAGTTAAGT	1225	2.96523e-05	6206	0.000133556	4.50408
V3LHS_636741	SGK1	AAGTGTTCTATGCAGTCAA	797	1.92921e-05	4032	8.67707e-05	4.49772
V3LHS_321433	Tnk2	AGGTGTTCAGTGGAAAGCG	1469	3.55585e-05	7323	0.000157595	4.43198
V2LHS_200259	PGK2	GCCATCAGGAACTCTTAAT	2290	5.54316e-05	11412	0.000245592	4.43054
V3LHS_396497	VRK2	GGGAAGAAGTTACAGATTT	1200	2.90471e-05	5940	0.000127832	4.40084
V2LHS_36415	DCLK1	GCTACAATAACAGAACGAT	1572	3.80518e-05	7698	0.000165665	4.35367
V2LHS_159971	PSKH2	CTCTTGGTGTGATCACATA	272	6.58402e-06	1320	2.84071e-05	4.31455
V3LHS_333311	SIK2	TGGAATAGATCAGCAGAAA	1505	3.643e-05	7293	0.000156949	4.30824
V2LHS_41802	MAPKAPK3	CTCCTCAACAAGAGGAGAA	593	1.43541e-05	2869	6.17424e-05	4.30137
V2LHS_35846	GSK3A	AGCCCAATGTCTCCTACAT	642	1.55402e-05	3077	6.62186e-05	4.26111
V3LHS_644505	Ephb3	CCCTTGGTGCTGTCATAAA	894	2.16401e-05	4264	9.17635e-05	4.24043
V3LHS_636391	ACVR2A	TGCAGTTATTAGAAGTGAA	755	1.82755e-05	3516	7.56661e-05	4.14031
V3LHS_395785	DCLK1	AGCGATTTTCTGCTGTTCA	1608	3.89232e-05	7473	0.000160823	4.1318
V3LHS_410095	PDIK1L	TGGATCACCAGATTAGTTT	1861	4.50473e-05	8563	0.00018428	4.09082
V2LHS_201881	MAPKAPK2	CGTACTATGTGGCTCCAGA	578	1.3991e-05	2637	5.67496e-05	4.05614
V2LHS_75427	PHKA2	CGGATTCTTAGTCACATAT	634	1.53466e-05	2864	6.16347e-05	4.01619
V2LHS_71288	SGK3	CATATTATGGCTGAACGTA	1728	4.18279e-05	7725	0.000166246	3.97453
V3LHS_395787	DCLK1	AGGATTCTGCTGAACAAGA	1579	3.82212e-05	7054	0.000151806	3.97177
V2LHS_68622	TJP2	CTTCACGAAGGAGACATAA	1677	4.05934e-05	7461	0.000160565	3.95544
V2LHS_113965	FRK	CAGAGAAACAACTATTATA	1584	3.83422e-05	6982	0.000150256	3.91882
V3LHS_369482	EPHB6	AGGAGGTACTAAATGCAAT	2285	5.53106e-05	10035	0.000215958	3.90447
V2LHS_170527	MAPK13	CAGCACATCTACAAGGAGA	1521	3.68172e-05	6603	0.0001421	3.8596
V3LHS_381230	PAK6	CGGATTCTGTGCTCAGATC	3957	9.57829e-05	17145	0.000368969	3.85214
V3LHS_645371	SLK	AGTAGCATCTTGGTGACTA	734	1.77672e-05	3162	6.80479e-05	3.82998
V3LHS_639248	TAB1	AGGAGCTTGCTGCAGAGTG	2526	6.11442e-05	10867	0.000233863	3.82478
V3LHS_363727	PRKCG	GGCTGGTACAAGTTACTGA	1602	3.87779e-05	6876	0.000147975	3.81596
V3LHS_642459	PAK6	AAGCTGAAAAACTCTCACA	2219	5.3713e-05	9422	0.000202766	3.77499
V3LHS_301541	SPHK1	CCGACGAGGACTTTGTGCT	1898	4.59429e-05	7867	0.000169302	3.68505
V2LHS_178537	TP53RK	CAGTAAGTAGGTAGAGCAA	2030	4.91381e-05	8241	0.000177351	3.60923
V3LHS_330246	Magi1	TGCATGTATGAGAAATGAA	2751	6.65906e-05	11159	0.000240147	3.60633
V3LHS_638947	CSNK1D	AGCTCCACATTGAGAGCAA	543	1.31438e-05	2197	4.72806e-05	3.59717
V2LHS_159973	PSKH2	CGAAGGACTTTATAGACAA	850	2.05751e-05	3421	7.36217e-05	3.5782
V3LHS_403165	PANK1	AGAGAAGACTGAATGTGTT	1592	3.85359e-05	6373	0.00013715	3.55903
V3LHS_303250	ADCK4	AGAGACTGTGTCCTGCAGA	1718	4.15858e-05	6828	0.000146942	3.53347
V3LHS_635378	CLK2	CCGAAAGACAAGAAAGCAG	998	2.41575e-05	3962	8.52643e-05	3.52951
V3LHS_358944	PDGFRL	TGGAGGATGTTACTGGCCA	1425	3.44935e-05	5652	0.000121634	3.52629
V3LHS_636837	MAP3K2	ACCTCATGTCTCAGACTAT	1548	3.74708e-05	6136	0.00013205	3.52407
V3LHS_336771	ZAK	AGATGTGACATTCAACACT	2679	6.48477e-05	10595	0.00022801	3.51608
V3LHS_645562	MAPK3	CCCGCCAGACTGTTAGAAA	3447	8.34379e-05	13621	0.000293131	3.51316
V2LHS_17717	EPHB6	CCCACAGCGTGCTGGTGAA	1203	2.91198e-05	4746	0.000102136	3.50746
V2LHS_94659	ATR	CCGCTAATCTTCTAACATT	2257	5.46328e-05	8900	0.000191533	3.50581
V3LHS_636155	PTK2B	TGGATCATCATGGAATTGT	1125	2.72317e-05	4424	9.52067e-05	3.49617
V2LHS_85493	DBF4	GTAATTGTTTCCTGAGAAT	2463	5.96193e-05	9641	0.000207479	3.48007
V3LHS_359062	Dapk2	AACATTATGTTGTTAGACA	1588	3.8439e-05	6181	0.000133018	3.4605
V2LHS_191146		CAGAAGCTGGGAAAGTTGT	2397	5.80217e-05	9282	0.000199753	3.44274
V3LHS_371802	TWF1	GGAAGAACTACGACAGATT	825	1.99699e-05	3181	6.84568e-05	3.428
V3LHS_639245	TAB1	GGGGATTACAAGGTTAAAT	852	2.06235e-05	3275	7.04797e-05	3.41745
V3LHS_302214	CSNK1A1L	GGCGAGGAAGTAGCAGTGA	757	1.83239e-05	2867	6.16993e-05	3.36715
V2LHS_180559	DGKK	CCATGAATAAGGAGTTCAA	3282	7.94439e-05	12274	0.000264143	3.3249
V2LHS_170459	PKN1	CCCGGACCACGGGTGACAT	559	1.35311e-05	2078	4.47196e-05	3.30494
V3LHS_643954	MATK	ACCCTAAAATGTCACTGAA	2025	4.9017e-05	7398	0.000159209	3.24803
V2LHS_262147	TNIK	CTCCTAAACCGTATCATAA	1523	3.68657e-05	5517	0.000118729	3.22058
V2LHS_36820	DGKI	CGCTTGAATTGTATAGGAA	2214	5.3592e-05	8014	0.000172465	3.21812
V3LHS_316561	PIK3CG	AGCGTGGTTTAAGAAACAA	1514	3.66478e-05	5460	0.000117502	3.20625
V3LHS_361700	PXK	AGAAAGATTTTAGCTCGAA	1883	4.55798e-05	6724	0.000144704	3.17474
V2LHS_170417	PRKAG1	CTTGCAACATCGATCACAT	1701	4.11743e-05	6049	0.000130178	3.16162
V2LHS_35747	SCYL3	CCCAGCAGCTTAGATACTA	1880	4.55072e-05	6676	0.000143671	3.1571
V2LHS_199919	PLK4	GAAATACGATCACTATTTA	5528	0.00013381	19346	0.000416336	3.11138
V3LHS_643666	MYLK2	AGAAGGAAGTGGGAGAGAA	4778	0.000115656	16691	0.000359199	3.10575
V3LHS_405002	TYRO3	AAGCTGTTAGTTGCTGTTT	1710	4.13922e-05	5972	0.000128521	3.10495
V2LHS_262163	NEK1	GAAAGGTTGGAAAGAATAA	1516	3.66962e-05	5291	0.000113865	3.10291
V3LHS_300888	WNK3	TGAACAGTGTTCAAAGTCA	2181	5.27932e-05	7584	0.000163212	3.09153
V3LHS_373363	NEK3	CCCGAGATCATCATGGAAT	696	1.68473e-05	2417	5.20151e-05	3.08744
V3LHS_350170	NEK9	TGATTATTGTTGCAGTTCA	3460	8.37526e-05	12014	0.000258547	3.08704
V3LHS_325401	ACVR2A	CCAATCAAACTGGTGTTGA	2742	6.63727e-05	9520	0.000204875	3.08674
V2LHS_262494	MARK3	CTGATAGACACTCAGTGAT	1389	3.36221e-05	4801	0.00010332	3.07298
V2LHS_151339	EFNA5	GATATTACACCATTTCCTA	3649	8.83275e-05	12598	0.000271115	3.06943
V3LHS_639521	PHKG1	CCCAACATCATACAGCTGA	937	2.2681e-05	3224	6.93821e-05	3.05905
V3LHS_383315	NEK4	TGGGTCTGTGAGCAGTTCA	3553	8.60037e-05	12221	0.000263002	3.05803
V3LHS_644236	RPS6KA2	ACGGCGATGCAAGTGCTCA	3196	7.73622e-05	10992	0.000236553	3.05774
V3LHS_304640	EXOSC10	ACGTGGACTCAAACAAGCA	1253	3.03301e-05	4235	9.11394e-05	3.00492
V3LHS_634283	EPHA10	TGGACTGCACTGCCAAGTA	2465	5.96677e-05	8249	0.000177523	2.97519
V3LHS_385493	NUCKS1	CCGAGAAGCTAAAAATAAG	1470	3.55827e-05	4919	0.000105859	2.97502
V3LHS_637634	NEK8	TCAGCGAGTTGTATGTGGT	1898	4.59429e-05	6343	0.000136505	2.97118
V3LHS_390938	CDK5	CGGGAGATCTGCCTACTCA	3692	8.93684e-05	12333	0.000265412	2.96987
V3LHS_323904	PRPS2	CCGACAAGATAAAAAGGAC	1688	4.08596e-05	5620	0.000120945	2.96002
V3LHS_356606	TESK1	CGGGAAGTGCAGCTGATGA	1858	4.49747e-05	6167	0.000132717	2.95093
V3LHS_645951	CDK4	TTCCCATTTCTCTACACTA	2428	5.8772e-05	8057	0.000173391	2.95023
V3LHS_366537	HK1	ACGGTGGAAATGCACAACA	4570	0.000110621	15145	0.000325928	2.94634
V2LHS_134621	FPGT-TNNI3K;TNNI3K	GGCTGTCTCTACTTCATTT	2695	6.5235e-05	8881	0.000191124	2.92977
V2LHS_57616	PKN2	GTGCAAAGAATGTAATGAA	2068	5.00579e-05	6813	0.000146619	2.92899
V3LHS_638934	NUAK2	GAGATCATGTCATCACTCA	1498	3.62605e-05	4921	0.000105902	2.9206
V3LHS_404106	MAP3K8	AGGATAATAGAGTAGCCTA	944	2.28504e-05	3099	6.66921e-05	2.91864
V3LHS_644103		AGATGCAGACTGTGATTGA	3461	8.37768e-05	11304	0.000243268	2.90376
V3LHS_401269	TRIB3	AGAGATAAGAATCCAAACT	4694	0.000113623	15271	0.00032864	2.89238
V3LHS_638761	EIF2AK1	TGGAGCGAGCAGAAGTTCT	2585	6.25724e-05	8384	0.000180428	2.88351
V2LHS_47001	CDKL2	GTTACAGAGTGGATGAGAA	3403	8.23728e-05	11007	0.000236876	2.87566
V3LHS_640804	PNCK	TGACTTTGGACTCTCCAAA	781	1.89048e-05	2516	5.41456e-05	2.86411
V3LHS_343530	IP6K2	AAATTCACTCCCCAGTACA	2330	5.63999e-05	7493	0.000161253	2.85911
V3LHS_387811	LIMK2	AGGAAGAGGAGATCTCAGA	3005	7.27389e-05	9583	0.000206231	2.83522
V2LHS_82529	HK2	CTCTTTAACCTCATCTACA	1878	4.54588e-05	5974	0.000128564	2.82813
V2LHS_153502	SRPK1	CAAGAAGATCCTAATGATT	2767	6.69779e-05	8774	0.000188821	2.81916
V3LHS_637427	MYO3B	AGATGGAATATCAGAATGA	1874	4.53619e-05	5913	0.000127251	2.80523
V3LHS_300893	WNK3	TGAAGTTGATCAACATGTT	4193	0.000101496	13201	0.000284092	2.79906
V2LHS_32604	DYRK2	GCTTATATATGCACAGAGA	2397	5.80217e-05	7545	0.000162372	2.79848
V3LHS_351732	PEAK1	AGGTGATGCGGTTTACTAT	759	1.83723e-05	2385	5.13264e-05	2.79368
V3LHS_640795	PBK	AGGCGATTTTGAAACAATT	1872	4.53135e-05	5878	0.000126498	2.79161
V3LHS_323444	PAPSS2	CCCTTCATTATCAATTACT	2739	6.63001e-05	8580	0.000184646	2.785
V2LHS_253236	ALPK3	CCGGCCACCGGCTATAAAT	3093	7.4869e-05	9686	0.000208448	2.78417
V3LHS_309142	PIP4K2A	CAGCTGAAGCTCATGGACT	3874	9.37738e-05	12129	0.000261022	2.78353
V3LHS_375568	MAP4K4	AGGAAGAATATAAAAGGCA	666	1.61212e-05	2068	4.45044e-05	2.76062
V3LHS_364654	SGK3	CCGATGAACACAGAGAGAA	3213	7.77737e-05	9956	0.000214258	2.75489
V2LHS_221319	Pi4k2b	GCTGAATATTGGCTTAGGA	2541	6.15073e-05	7860	0.000169151	2.7501
V2LHS_90833	WNK2	CAAGATTCAGCGCCCTATA	3505	8.48419e-05	10780	0.000231991	2.73439
V3LHS_638992	WNK1	AGGGTGTTTCTCAAGTCAA	5263	0.000127396	16176	0.000348116	2.73255
V3LHS_322234	CDKN1A	ACCAGCATGACAGATTTCT	5182	0.000125435	15921	0.000342628	2.73151
V3LHS_634405	CDK3	TCGCTGCTCAAGGAACTGA	2031	4.91623e-05	6220	0.000133858	2.72277
V2LHS_85663	HUNK	CTTGTTATCTACTTTAGGT	2144	5.18976e-05	6551	0.000140981	2.71652
V2LHS_151167	DGUOK	CACTTTGAGGCTCTGATGA	2843	6.88175e-05	8679	0.000186777	2.71408
V3LHS_396811	MAP3K10	TGGACCGCGGTGTTCGACT	2824	6.83576e-05	8604	0.000185162	2.70873
V2LHS_68613	GNE	GAGAATATCTCTCAAGATA	3991	9.66059e-05	12019	0.000258655	2.67742
V3LHS_645688	PRKD2	CCCAGCAATGAACTGTTCT	3791	9.17648e-05	11409	0.000245528	2.67562
V3LHS_346811	CSNK1G3	AGCTAGATATATGAGCATA	3084	7.46511e-05	9250	0.000199065	2.6666
V3LHS_639932	SRC	GAGAAAGTGAGACCACGAA	2593	6.2766e-05	7748	0.000166741	2.65655
V2LHS_19368	PRKX	GAGCGAATTTATTCCAAGA	4159	0.000100673	12395	0.000266747	2.64965
V2LHS_2162	MAP4K5	CTTTAACTATTATGGGTTA	1440	3.48566e-05	4286	9.22369e-05	2.64618
V2LHS_174323	ULK4	CAATTGTTCTCTTAACTGA	3575	8.65363e-05	10616	0.000228462	2.64007
V2LHS_90829	WNK2	CGATGAAATTGCCACGTAT	3857	9.33623e-05	11442	0.000246238	2.63744
V2LHS_170019	PIM1	CTGACTGTGTATATAGGAT	710	1.71862e-05	2097	4.51285e-05	2.62585
V2LHS_198530	PRKD3	CACGAGATTTCACAAACAT	2170	5.25269e-05	6407	0.000137882	2.62498
V3LHS_643089	CDC42BPG	CCCTTCGTATCAAAGGTGA	4622	0.00011188	13627	0.00029326	2.6212
V2LHS_42670	TAF1	GTGATCTTATTCTTGCAGA	3530	8.5447e-05	10396	0.000223727	2.61832
V2LHS_262090	STK40	CCTTTCTAGACCTGGCTCT	4762	0.000115269	13942	0.000300039	2.60295
V3LHS_411537	TSSK1B	CCAAGCTCTGAAGAAGTCA	3161	7.6515e-05	9212	0.000198247	2.59096
V2LHS_27295	MAPKAPK5	CAGTTAGAGTCTGTGTAAA	2391	5.78764e-05	6953	0.000149632	2.58537
V3LHS_345590	PIP4K2B	AGCAAGATCAAGGTGGACA	1645	3.98188e-05	4783	0.000102933	2.58503
V3LHS_635130	RIOK2	AAGATGGTCAGAGAGTTCA	4641	0.00011234	13472	0.000289924	2.58078
V2LHS_170464	PRKD1	CAATTCACCTTGACAAGAT	2300	5.56737e-05	6674	0.000143628	2.57982
V3LHS_639719	IKBKE	AGGTGAATTTCAGTCATTT	5416	0.000131099	15668	0.000337183	2.57197
V3LHS_344613	MAPK6	TGGAGAGAGAGTGAAGTTA	2143	5.18733e-05	6186	0.000133126	2.56636
V3LHS_366471	CAMK1	AGGAGATACAGCTCTAGAT	3576	8.65605e-05	10314	0.000221963	2.56425
V3LHS_635236	Clk4	AGTCTGACTATGTAGTCAA	2436	5.89657e-05	7019	0.000151052	2.5617
V2LHS_203597	STYK1	GCCTAGAAGCTGCCATTAA	3225	7.80642e-05	9253	0.000199129	2.55084
V2LHS_168769	MERTK	CTGCTCCTTGATATTAACA	3235	7.83062e-05	9270	0.000199495	2.54763
V3LHS_323905	PRPS2	ACGAAGAAGTTCAGCAACC	5228	0.000126549	14972	0.000322205	2.5461
V3LHS_644010	SIK1	CGGGACCTCAAGACCGAGA	1095	2.65055e-05	3134	6.74453e-05	2.54458
V3LHS_310118	PI4K2A	CAGTGAGACCTTCAACTAT	2191	5.30352e-05	6258	0.000134675	2.53936
V2LHS_175543	PI4K2A	CCAGTGAGACCTTCAACTA	5787	0.00014008	16497	0.000355024	2.53444
V3LHS_635431	ULK1	TGCGGCTTCTGCACAGCAA	785	1.90017e-05	2236	4.81199e-05	2.5324
V3LHS_636038	MAPK4	ACAAGGGTTATCTGTCAGA	5484	0.000132745	15610	0.000335935	2.53067
V3LHS_633785	NEK2	ACATCTAAGTCCAAGTGCA	871	2.10834e-05	2479	5.33494e-05	2.5304
V3LHS_301102	SRMS	AGCTCCAAGATCCCGGTCA	2176	5.26721e-05	6186	0.000133126	2.52744
V2LHS_151897	MPP1	CTGGGTATTTCATTTGTCT	2376	5.75133e-05	6708	0.00014436	2.51002
V3LHS_355032	BRAF	AGCTAGATGCACTCCAACA	7290	0.000176461	20550	0.000442247	2.50619
V3LHS_637800	BRSK2	ACGACGTTTATGAAAACAA	2987	7.23032e-05	8403	0.000180837	2.50109
V3LHS_339656	Tnik	AGGTTAAAGTTTCTATGTG	4035	9.7671e-05	11324	0.000243698	2.49509
V2LHS_199668	MERTK	GAGTGCAGATCAACATCAA	1844	4.46358e-05	5174	0.000111347	2.49457
V3LHS_394619	CSNK1A1	AGCTCTATAAGATTCTTCA	3147	7.61761e-05	8813	0.00018966	2.48976
V3LHS_642319	TESK2	AGGCAGATGTGTTCTCTTA	2286	5.53348e-05	6371	0.000137107	2.47778
V2LHS_61866	MTOR	CCTATTCTGAAGGCATTAA	2729	6.6058e-05	7604	0.000163642	2.47725
V2LHS_202065		GAAATAAAGTCACAACCGA	3508	8.49145e-05	9771	0.000210277	2.47634
V3LHS_391419	RIOK3	AGGAAGATAGTAAAGTTAT	2716	6.57434e-05	7563	0.00016276	2.47568
V2LHS_94974	SRP72	CCATGAAGAAGATATTGAT	4315	0.000104449	12013	0.000258526	2.47515
V3LHS_371431	CDKL1	TGGACCGAGTGACTACTAT	965	2.33587e-05	2684	5.77611e-05	2.47278
V3LHS_646010	Tlk2	AGTCCAGTGTCTATATTTA	3256	7.88146e-05	9049	0.000194739	2.47085
V2LHS_112996	CHEK1	GCAACAGTATTTCGGTATA	1780	4.30866e-05	4944	0.000106397	2.46939
V3LHS_342688	NAGK	AGGATCAATGAGATGGTGA	3268	7.9105e-05	9058	0.000194933	2.46423
V2LHS_98229	NUCKS1	CAGCGATGAAGATTTCCTA	2953	7.14802e-05	8183	0.000176102	2.46365
V3LHS_386167	MAPK9	AGATGCTTTGTGGTATTAA	4788	0.000115898	13250	0.000285147	2.46032
V3LHS_638625	RNASEL	CCGAAATGTCCTGTCATCT	5717	0.000138385	15817	0.00034039	2.45972
V3LHS_373987	CALM2	AAGATGGTGATGGAACTAT	2858	6.91806e-05	7897	0.000169947	2.45658
V2LHS_58679	PHKG1	CACAGGACTTCTATGAGAA	825	1.99699e-05	2273	4.89161e-05	2.44949
V2LHS_47872	CPNE3	CACATTCCTTGACTATATA	2032	4.91865e-05	5590	0.0001203	2.44579
V3LHS_348528	PRKAA1	GGCAGAAGTATGTAGAGCA	3612	8.74319e-05	9917	0.000213419	2.44097
V2LHS_96062	ICK	CTGAGTCTGCTATAAGGAA	3609	8.73593e-05	9908	0.000213225	2.44079
V3LHS_325024	MAGI2	CCAGTGAACATGAAGACAA	2847	6.89143e-05	7813	0.00016814	2.43984
V3LHS_634636	NTRK3	GCCGTGGACATGGAGCTCT	712	1.72346e-05	1952	4.2008e-05	2.43742
V2LHS_194190	CDK10	GCCAGCCTCCTGGAGAATA	2443	5.91351e-05	6685	0.000143865	2.43281
V3LHS_344623	HK2	AAGCTACAAATCAAAGACA	3061	7.40944e-05	8356	0.000179825	2.42698
V3LHS_347933	ACVR2B	CGGGAGTGCATCTACTACA	4324	0.000104667	11783	0.000253576	2.42271
V3LHS_642846	ALPK1	AGCTCTGTCTCAAGAAGTT	6042	0.000146252	16434	0.000353668	2.4182
V2LHS_169803	PDGFRB	GAGTTACTGAGGTGGTAAA	2441	5.90867e-05	6621	0.000142487	2.41149
V2LHS_242401	BRAF	CATAATCCACCATCAATAT	6162	0.000149157	16709	0.000359586	2.41079
V3LHS_315689	CAMK2N1	GCAAGCGGGTTGTTATTGA	4652	0.000112606	12610	0.000271374	2.40994
V2LHS_15650	ULK3	CTCGTGAAGTGGTAGCCAT	1663	4.02545e-05	4497	9.67777e-05	2.40415
V3LHS_386169	MAPK9	AGCAAGAATGGTGTTGTAA	2737	6.62517e-05	7398	0.000159209	2.40309
V3LHS_310446	PRKCH	GCGACAAGGACTTCAGTGT	2911	7.04635e-05	7800	0.00016786	2.38223
V3LHS_359871	GCK	CGCATGTGCGTCAATACCG	2585	6.25724e-05	6925	0.00014903	2.38171
V3LHS_633787	STK10	AGGTTCCAAGAGCAGCTCA	4863	0.000117714	12978	0.000279293	2.37265
V3LHS_646340	MYLK2	ACCTTCCTTGCGACCACCA	629	1.52255e-05	1676	3.60684e-05	2.36894
V2LHS_218699	MAP2K1	CTATTTGTGTGTATGCTGA	3802	9.2031e-05	10100	0.000217357	2.36178
V3LHS_638675	CSNK2A2	AGATCCACACTTCAACGAT	1138	2.75464e-05	3007	6.47122e-05	2.34921
V3LHS_633981	PRKG2	AGGAAGAAGCACATAGTTG	1674	4.05208e-05	4397	9.46257e-05	2.33524
V3LHS_638766	EIF2AK1	TGCACAGACATCCTACAGA	2975	7.20127e-05	7811	0.000168097	2.33427
V3LHS_409421	PBK	TCAGTAGTTATTAGACTCT	3575	8.65363e-05	9384	0.000201948	2.33369
V3LHS_339405	VRK1	ACGAGCATCGATGCACACA	3259	7.88872e-05	8540	0.000183785	2.32972
V3LHS_635777	IRAK1	AGGACCAAGTATCTGGTGT	2370	5.73681e-05	6197	0.000133363	2.32468
V3LHS_395599	PRKCQ	AGCAATTCACAAGAAGTGT	2333	5.64725e-05	6095	0.000131168	2.32268
V3LHS_354942	IKBKE	TGCTGTTTGGACAAGATGA	4005	9.69448e-05	10461	0.000225126	2.32221
V2LHS_173260	PRKAR2A	GAATGAAGATTGTGGATGT	2387	5.77796e-05	6225	0.000133965	2.31856
V2LHS_20148	IGF1R	GATATACTCTGGATTCTTT	5001	0.000121054	13041	0.000280649	2.31838
V2LHS_159970	PSKH2	GATCAAGTTTACATGGTAA	4992	0.000120836	12953	0.000278755	2.30689
V2LHS_159916	NEK9	CTGCTGATTGAGCTGGAAT	2827	6.84302e-05	7330	0.000157745	2.3052
V3LHS_317131	ETNK2	TGGCACAAGATGCACAATT	2184	5.28658e-05	5649	0.000121569	2.29958
V3LHS_646518	AKT2	AGGTTCTTCCTCAGCATCA	2313	5.59884e-05	5976	0.000128607	2.29702
V2LHS_174321	ULK4	GGCTGTCTGCTTTATGAAA	2915	7.05603e-05	7516	0.000161748	2.29234
V3LHS_359186	BUB1B	AGCAGAGTTGTCTAAGCCT	2337	5.65693e-05	6016	0.000129467	2.28865
V2LHS_18524	KCNH8	CTGCTTATACCCAAGCACA	6572	0.000159081	16902	0.00036374	2.2865
V2LHS_203134	DCLK3	CCCTCATGATCATGGACTT	2747	6.64937e-05	7038	0.000151461	2.27783
V3LHS_634179	ACVR1C	CCAGAAGTTTCGACCAAGT	4099	9.92202e-05	10455	0.000224997	2.26765
V3LHS_638458	MYO3A	TGAAGGATGTAGATGATTT	4417	0.000106918	11237	0.000241826	2.2618
V3LHS_338731	MVK	AGGCTGCTCAAGTTCCCAG	4643	0.000112388	11809	0.000254136	2.26123
V3LHS_638128	STK40	CGGAAGCTGCTGGTCCTTG	4035	9.7671e-05	10250	0.000220585	2.25845
V2LHS_117188	MARK4	CCATCAAGATTATCGACAA	2370	5.73681e-05	6011	0.00012936	2.25491
V3LHS_636834	MAP3K2	AAGATATTACTTGTAATAA	4633	0.000112146	11748	0.000252823	2.25441
V2LHS_203033	SMG1	GCCCGAACTTGATATTGAA	3155	7.63698e-05	7969	0.000171497	2.24561
V3LHS_366710	FRK	GGAGCAGTTGTAAAACACT	3502	8.47692e-05	8826	0.00018994	2.24067
V2LHS_248524	CDC42BPB	CTGAGAAACACGGAAATAT	2055	4.97432e-05	5166	0.000111175	2.23498
V3LHS_362288	NPR2	ATGAGAGATGTTCAGTTCA	6528	0.000158016	16402	0.000352979	2.23381
V3LHS_332062	HSPB8	AGCAAGAAGGTGGCATTGT	3309	8.00975e-05	8309	0.000178814	2.23245
V3LHS_642788	PRPF4B	TGGAAGATGCTAATTCTGA	4917	0.000119021	12340	0.000265563	2.23124
V2LHS_93140	STK11	GCCGCCCAAATTTGGCAAT	1363	3.29927e-05	3416	7.35141e-05	2.22819
V2LHS_188172	DYRK1B	CAGAGGATCTACCAGTATA	3835	9.28298e-05	9604	0.000206683	2.22647
V3LHS_372106	CDKN1B	CGGTGGACCACGAAGAGTT	4850	0.000117399	12136	0.000261173	2.22466
V2LHS_170511	MAPK9	CAGATGCTTTGTGGTATTA	1553	3.75918e-05	3873	8.33489e-05	2.21721
V2LHS_27524	IKBKAP	CTGTTTGAGAGCATAATTA	770	1.86386e-05	1920	4.13194e-05	2.21687
V3LHS_339831	MAST3	GCCCGAGAGTTCATCGACA	3200	7.7459e-05	7977	0.000171669	2.21626
V3LHS_344836	CLK1	TGGTAGAAGTGGAAGAAGT	4866	0.000117786	12123	0.000260893	2.21497
V3LHS_321230	RIOK3	CCAACAGTTGTACTACTGA	648	1.56855e-05	1611	3.46695e-05	2.2103
V2LHS_202735	SMG1	GATTCAGGATGAAGATATA	6074	0.000147027	15081	0.000324551	2.20742
V3LHS_635466	IRAK1	CGACAGAAGATGGTCCAGA	4923	0.000119166	12214	0.000262852	2.20576
V3LHS_387219	CAMK2G	ACAGAAGATGAGGACCTCA	1531	3.70593e-05	3797	8.17134e-05	2.20494
V3LHS_644836	TBCK	CAGCTGACAAGACAGATTT	3945	9.54925e-05	9778	0.000210428	2.2036
V3LHS_351550	CDC7	CCAAGTTAACAAGTGATAT	3690	8.932e-05	9127	0.000196418	2.19904
V2LHS_28870	COMMD3	GTATTACACCCTGAATAAA	5343	0.000129332	13181	0.000283662	2.19328
V3LHS_637618	PRKCD	CGCTTCAAGGTTCACAACT	3963	9.59282e-05	9776	0.000210385	2.19315
V2LHS_65365	NME7	CGAGGAATGTGTTCATTCT	4343	0.000105126	10709	0.000230463	2.19225
V3LHS_397250	Hipk1	TGGACTACAAGCAACAACA	3467	8.3922e-05	8547	0.000183936	2.19175
V3LHS_644641	CAMK2A	ACGTTTAGGTATCACTTCT	4662	0.000112848	11489	0.000247249	2.19099
V2LHS_201960	CIT	CCAATAAACTTGCAGCAAA	4084	9.88571e-05	10052	0.000216324	2.18825
V2LHS_71287	SGK3	CCAATACTCTTTGGCTTAA	3314	8.02185e-05	8156	0.000175521	2.18804
V3LHS_643743	TEX14	CCGATGTCAATGTCTATCT	5240	0.000126839	12894	0.000277485	2.1877
V3LHS_313656	MAST4	CCGCTGTTGGTGAAAAGCA	4062	9.83246e-05	9976	0.000214689	2.18347
V3LHS_639289	SGK2	ACGGACTTCGACTTCCTCA	5324	0.000128872	13073	0.000281338	2.18307
V3LHS_369622	PDK1	AGATGCAGTTATCTACATT	2022	4.89444e-05	4961	0.000106763	2.18132
V3LHS_336357	AK7	TGAAGAAGATTATCGAAGA	2747	6.64937e-05	6734	0.000144919	2.17944
V3LHS_348115	CDKN1C	TGGACCGAAGTGGACAGCG	2797	6.7704e-05	6834	0.000147071	2.17227
V2LHS_1970	MAP3K3	GCATTGAACTCAATCATGA	1588	3.8439e-05	3876	8.34135e-05	2.17002
V3LHS_395103	PAK4	AGGCGCGAGCTGCTCTTCA	1596	3.86327e-05	3894	8.38009e-05	2.16917
V3LHS_635443	DMPK	GCCATGAAGATCATGAACA	3595	8.70204e-05	8755	0.000188412	2.16515
V3LHS_371088	DGKD	ACGGAGAAATGTGTCATGA	3214	7.77979e-05	7824	0.000168376	2.16428
V2LHS_177826	MASTL	CCCTATGTCTGTAGATCAA	1843	4.46116e-05	4478	9.63689e-05	2.16018
V2LHS_71621	MAPK15	CACTGACTTCCTCCAATAA	4371	0.000105804	10618	0.000228505	2.15969
V2LHS_98766	CAMKV	CCTACTGAACCTGGCAAAT	564	1.36522e-05	1366	2.9397e-05	2.15329
V2LHS_58606	SRMS	GTCATCAAGTCAGCCAACA	1690	4.09081e-05	4092	8.80619e-05	2.15268
V3LHS_636050	TWF2	AGACAGAGATCAGTGTGGA	3875	9.37981e-05	9364	0.000201518	2.14843
V3LHS_319834	PINK1	CCAAGAGAGGTCCCAAGCA	1346	3.25812e-05	3249	6.99201e-05	2.14603
V3LHS_352037	MAPK15	CGCCCCGGACAAGCGGTTA	3151	7.62729e-05	7595	0.000163448	2.14294
V3LHS_354159	ADK	TGGATCAAGACCAGAAAGA	8144	0.000197133	19619	0.000422211	2.14175
V3LHS_375976	GRK7	AGGCTCTTCTTGGCTAAGA	2687	6.50414e-05	6464	0.000139109	2.13877
V3LHS_351541	PIP5K1A	AGGAGAGACAACATATAAA	3615	8.75045e-05	8692	0.000187056	2.13768
V3LHS_645576	CSNK2A1	AGTAGTTCAGTCATAAAAA	4312	0.000104376	10350	0.000222737	2.13399
V3LHS_377051	PRKCSH	AGAAAAAGCTCATTGAGCT	3102	7.50869e-05	7432	0.00015994	2.13007
V2LHS_170027	PI4KA	GTGGCCAACTGGAGATCTA	3038	7.35377e-05	7270	0.000156454	2.12754
V3LHS_411437	ADPGK	AGGAGAACTAGCCAACTTA	3225	7.80642e-05	7709	0.000165902	2.1252
V3LHS_362848	BRSK1	AGGACAGACAGGGCTGGTT	2988	7.23274e-05	7141	0.000153678	2.12476
V2LHS_169891	PFKFB1	CACTGCGAGACCAAGATAA	2478	5.99823e-05	5921	0.000127423	2.12434
V3LHS_644761	ERBB2	AAGGGAGTGTCTAAGAACA	6039	0.00014618	14420	0.000310326	2.12291
V3LHS_342534	RIPK3	CCAGACTCCAGAGACCTCA	2304	5.57705e-05	5494	0.000118234	2.12
V3LHS_366125	DTYMK	CCCGGAAAGATCAACTGAA	2434	5.89173e-05	5795	0.000124711	2.11672
V2LHS_17311	HIPK4	CTCTGTCTATTTCAATATA	3273	7.92261e-05	7783	0.000167494	2.11413
V3LHS_383853	SGK196	ACAGAAGTGAGACAGCTGA	4745	0.000114857	11266	0.00024245	2.11088
V3LHS_357727	Chuk	AGCAGAAGATTATTGATCT	1901	4.60155e-05	4511	9.7079e-05	2.1097
V3LHS_643723	PLK3	TGCATCAAGCAGGTTCACT	2412	5.83847e-05	5723	0.000123162	2.10949
V3LHS_358460	TJP2	ACAAAAGTTCTCGAAAGTT	4477	0.00010837	10600	0.000228117	2.10499
V2LHS_156888	FN3KRP	CGGACTAGCTTAAGACCAA	2851	6.90112e-05	6733	0.000144898	2.09963
V3LHS_390817	LATS2	ACGTGGAGAATGTCATCAA	3931	9.51536e-05	9282	0.000199753	2.09927
V3LHS_641837	MAP3K12	AACCTGTATATGGAACTTA	4258	0.000103069	10044	0.000216152	2.09716
V3LHS_636903	TAF1L	CCACTCTGGATGATGACAA	7375	0.000178519	17382	0.00037407	2.09541
V3LHS_376197	PRKAR2A	TGAAGATTGTGGATGTAAT	6364	0.000154047	14984	0.000322463	2.09328
V3LHS_645957	STK32C	GGGGAGGTGAATGTTTTCT	3620	8.76255e-05	8512	0.000183183	2.09052
V3LHS_634407	CDK3	CAGTATGTGCTGCAGCGAT	4639	0.000112291	10907	0.000234724	2.09031
V3LHS_362378	Prkaca	ACGAGTAACTTTGACGACT	3551	8.59553e-05	8343	0.000179546	2.08883
V3LHS_395605	TLK2	GGCAGATTGATGAACAGCA	4808	0.000116382	11295	0.000243074	2.08859
V3LHS_327543	JAK2	CGAATGGTGTTTCTGATGT	7937	0.000192123	18645	0.00040125	2.08851
V2LHS_241668	RIPK1	CAGTTGATAATGTGCATAA	1430	3.46145e-05	3359	7.22874e-05	2.08836
V3LHS_638624	RNASEL	TGCTGATTAAAGCTGTTCA	2495	6.03938e-05	5860	0.00012611	2.08813
V3LHS_371040	KCNH2	ACGGCTGTCTTCACACCCT	3439	8.32443e-05	8067	0.000173606	2.0855
V3LHS_381999	ALDH18A1	AGGCTAGTCAGAGACTCTA	4478	0.000108394	10478	0.000225492	2.08029
V3LHS_637163	SRPK2	CAGCTCATTGACGACTTCA	3165	7.66118e-05	7397	0.000159187	2.07784
V3LHS_641724	JAK3	AGCCTCATCTCTTCAGACT	2537	6.14105e-05	5929	0.000127595	2.07774
V2LHS_71311	CDC42BPB	GCTGCTCATTCTGACAGAA	5144	0.000124515	12020	0.000258677	2.07747
V3LHS_645449	RPS6KB2	TGCTCCCGTGGAAGATTAA	2847	6.89143e-05	6649	0.00014309	2.07634
V3LHS_638298	RIPK3	CAGAACTGTTTGTTAACGT	6058	0.00014664	14148	0.000304472	2.07633
V2LHS_89368	ATM	GTGTCTTAATGAGACTACA	1711	4.14164e-05	3994	8.59529e-05	2.07534
V3LHS_316283	CLK2	TGCATCATCTTTGAATACT	3226	7.80884e-05	7521	0.000161856	2.07273
V2LHS_202305	STK19	CATGGAAAGTGGAACCAGA	5036	0.000121901	11722	0.000252263	2.06941
V2LHS_47254	MAPK1	GACATTTGGTTCTTATCAA	3043	7.36587e-05	7066	0.000152064	2.06444
V3LHS_369028	DLG3	CCGGCAATGCTATCAAGAG	4235	0.000102512	9832	0.00021159	2.06404
V2LHS_36418	Dclk1	CCCTCTGAGTGCATAGAAT	2624	6.35164e-05	6088	0.000131017	2.06272
V3LHS_345911	LMTK2	AGATCAGACTAAGTATAGT	3967	9.6025e-05	9200	0.000197989	2.06185
V3LHS_316020	TP53RK	AGTGACTGTTCGAGATTAT	4868	0.000117835	11271	0.000242558	2.05846
V3LHS_636165	LTK	GGGGTCTTGGCTGTTTTCT	1965	4.75647e-05	4547	9.78538e-05	2.05728
V3LHS_638455	MYO3A	TGGAGCAACTTGGTAGTAT	3639	8.80854e-05	8420	0.000181203	2.05712
V3LHS_369625	PDK1	AGGAAGTCCATCTCATCGA	3008	7.28115e-05	6949	0.000149546	2.05388
V3LHS_634848	CDK16	GAGGAGTTCAAGACATACA	2462	5.9595e-05	5686	0.000122366	2.05329
V3LHS_380831	TSSK1B	AGGCACAGCCTGAGACAAA	2668	6.45815e-05	6156	0.00013248	2.05137
V3LHS_636866	FLT4	ACTATGTGTGCGAAGTGCA	4409	0.000106724	10170	0.000218864	2.05074
V3LHS_334404	MAP4K5	TGGCTGTATGTTATCAATA	5267	0.000127493	12143	0.000261324	2.04971
V2LHS_241090	IPMK	CAAGTTCATTACTCTTTGT	2408	5.82879e-05	5549	0.000119417	2.04875
V2LHS_1932	CHEK2	CCATAAAGATCATCAGCAA	6265	0.00015165	14419	0.000310304	2.04618
V2LHS_170467	PRKD1	CCATTGATCTTATCAACAA	2118	5.12682e-05	4872	0.000104848	2.04509
V3LHS_327485	PIK3R1	AGCATTGTGTCATAAACAA	2875	6.95921e-05	6612	0.000142294	2.04468
V2LHS_175109	RIOK2	CTATGGAACTAATTGTCAA	4308	0.000104279	9893	0.000212902	2.04166
V3LHS_644940	NUP62	GGCAAGATACTTGTTTGTT	2891	6.99794e-05	6638	0.000142853	2.04136
V3LHS_312944	COMMD3	TGCACGGAATATCAGAATA	2626	6.35648e-05	6021	0.000129575	2.03847
V3LHS_372082	PIK3C2A	TGAAGAGAGATCGACAGCA	2281	5.52138e-05	5228	0.000112509	2.0377
V2LHS_238906	PRPF4B	CAGACAATATCCTGGTTAA	1160	2.80789e-05	2653	5.70939e-05	2.03334
V3LHS_378100	PFKFB4	CAGTTCATCAGTGACCAAA	1836	4.44421e-05	4197	9.03216e-05	2.03234
V3LHS_391601	LMTK3	TCCGTGAGCAGCGAGTACT	6272	0.00015182	14312	0.000308002	2.02873
V3LHS_641303	STRADB	TGGAAAACTGCAATGAAGA	3397	8.22276e-05	7750	0.000166784	2.02832
V2LHS_134623	FPGT-TNNI3K;TNNI3K	CATTGTCACTCAATACATA	6534	0.000158162	14905	0.000320763	2.02807
V2LHS_91514	STK38	CGTGTATAGTCATCGAATA	3630	8.78676e-05	8272	0.000178018	2.02598
V3LHS_634230	EXOSC10	AGCAGATGCAGTGCTTCAA	2459	5.95224e-05	5603	0.000120579	2.02578
V3LHS_310655	Nek7	ACCAGCTAATGTGTTCATT	3148	7.62003e-05	7159	0.000154065	2.02185
V3LHS_307695	CDKL4	TCGAGGTGTTCAGGAGAAA	4594	0.000111202	10443	0.000224739	2.02099
V2LHS_85664	HUNK	AGAACAATATCACAGTCAT	2866	6.93743e-05	6513	0.000140163	2.02039
V3LHS_644412	EPHA1	GGCGTCGTCACAAAGCGAA	4415	0.000106869	10033	0.000215915	2.02037
V3LHS_634378	ROR1	AGGAAGCAAATATTCCTTT	8714	0.000210931	19800	0.000426106	2.02012
V2LHS_88027	Mast2	CCGAGACTGCCTGGATAAA	3081	7.45785e-05	6987	0.000150364	2.01618
V2LHS_19098		GTGTTTATCGTAACAGTTC	2848	6.89385e-05	6450	0.000138807	2.01349
V3LHS_370925	MAP3K7	AGAGTGAATCTGGACGTTT	3258	7.8863e-05	7364	0.000158477	2.00952
V3LHS_634114	RAF1	GGCACGGAGATGTTGCAGT	1603	3.88021e-05	3623	7.79688e-05	2.00939
V3LHS_646406	FES	GGCTCCAGCTCATATGCTG	3338	8.07995e-05	7538	0.000162222	2.00771
V3LHS_386029	MAP3K9	ACGACCATCTTTCACGAAT	3940	9.53714e-05	8894	0.000191403	2.00693
V3LHS_322224	EPHA6	TGCTTGATACAACAACTGT	2608	6.31291e-05	5883	0.000126605	2.0055
V2LHS_62084	DAPK1	CCGCCAAATTCATCAAGAA	3178	7.69265e-05	7167	0.000154238	2.005
V2LHS_179675	WNK3	GCTCTCAAATGGTTTCTAA	2517	6.09264e-05	5672	0.000122064	2.00347
V3LHS_380293	TRIM27	AGCCTGATCCTCTCTGATA	3648	8.83033e-05	8193	0.000176318	1.99673
V2LHS_261818	BMX	CTTGAAATTTAGATCAAAT	2423	5.8651e-05	5435	0.000116964	1.99424
V3LHS_638130	STK40	AGCGCTACCTGCGGAAATA	3612	8.74319e-05	8100	0.000174316	1.99374
V2LHS_237948	AKT2	GTACTTCGATGATGAATTT	3724	9.0143e-05	8351	0.000179718	1.9937
V2LHS_1251	KSR1	CACCTGAAGCTCTTCAAGA	2551	6.17494e-05	5719	0.000123076	1.99315
V3LHS_347295	FXN	AGATGAGACCACCTATGAA	3587	8.68267e-05	8027	0.000172745	1.98954
V3LHS_356977	DCLK3	AGCATGTGGTGAGACCTAT	4136	0.000100116	9243	0.000198914	1.98684
V3LHS_634404	CDK3	ACCTATGGGGTGGTGTACA	1633	3.95283e-05	3642	7.83777e-05	1.98282
V3LHS_635942	TAF1	TGGACCTGAGAGTCAGTAT	1259	3.04753e-05	2801	6.0279e-05	1.97796
V3LHS_639089	CDK12	ACGGCGACGTCAGCGACAA	1371	3.31864e-05	3048	6.55945e-05	1.97655
V3LHS_369217	ACVR1	AGGTAGTCTGTGTGGATCA	4177	0.000101108	9281	0.000199732	1.97543
V2LHS_89366	ATM	GTGACTATACAGTCATTTA	5654	0.00013686	12556	0.000270212	1.97436
V2LHS_117267	UCK1	CAGATGCCTTTGATAATGA	5209	0.000126089	11561	0.000248799	1.9732
V2LHS_115023	Nlk	GTCATTACAGCAATGCTAT	3174	7.68297e-05	7044	0.00015159	1.97307
V2LHS_75431	PHKA2	GCCATACCGGAGTCACCAA	2476	5.99339e-05	5491	0.000118169	1.97166
V3LHS_635170	RIPK2	AGCTAAAGAAAACAAAGTT	6048	0.000146398	13409	0.000288569	1.97113
V2LHS_202412	PEAK1	CTTAACCACTCTCAGTATT	4577	0.000110791	10142	0.000218261	1.97003
V3LHS_330413	TAF1L	AGGAATGTAATGGCTTACA	5100	0.00012345	11296	0.000243096	1.96918
V2LHS_241576	CDK20	CAGGCCCTGCGGGAGATTA	3391	8.20824e-05	7510	0.000161619	1.96899
V2LHS_57645	PRKAB1	CGGAAAGGAAGTTTACTTA	5637	0.000136449	12475	0.000268468	1.96754
V3LHS_316559	PIK3CG	CCAAGTTATTTCACAACTT	3889	9.41369e-05	8601	0.000185098	1.96626
V3LHS_340278	PRKAB2	TGCTTTAAAGTTAGATTCT	6494	0.000157193	14353	0.000308884	1.96499
V3LHS_643301	LIMK1	AGGTGGATGTGTTCTCCTT	3959	9.58314e-05	8742	0.000188132	1.96316
V3LHS_410614	CIB2	TGGTGTGCTGTCCACAGAT	3032	7.33924e-05	6693	0.000144037	1.96256
V2LHS_16875	RIOK3	GGATGAAAGGTATATATAA	8115	0.000196431	17883	0.000384851	1.95922
V3LHS_636218	MAP4K1	CCAAGATGCTCAGTCATCA	3412	8.25907e-05	7516	0.000161748	1.95843
V3LHS_639157	STK19	CCGGAGACCTTTGGAGTTA	2584	6.25482e-05	5679	0.000122215	1.95393
V3LHS_353400	PIP5KL1	ACAGTCTACGGGCTCCGCA	3982	9.63881e-05	8751	0.000188326	1.95383
V2LHS_36019	STK17A	GCCATTTCCAAACGATTTA	7124	0.000172443	15637	0.000336516	1.95146
V2LHS_63729	NTRK2	CTGATGTAATTTATGAAGA	5040	0.000121998	11047	0.000237737	1.9487
V3LHS_303980	PGK1	TGGACAAGCTGGACGTTAA	2855	6.9108e-05	6257	0.000134654	1.94846
V3LHS_396190		TCGATGATATCAGATGTCA	1781	4.31108e-05	3901	8.39515e-05	1.94734
V2LHS_27067	MKNK1	CCAGGAAAGTTTGAAGATA	1211	2.93134e-05	2646	5.69433e-05	1.94257
V3LHS_380214	TESK2	AAGGCAGATGTGTTCTCTT	6512	0.000157629	14227	0.000306172	1.94236
V3LHS_341787	DYRK2	AGCTGGACAGCATTCATAG	8126	0.000196698	17735	0.000381666	1.94037
V3LHS_388886	PIM3	TCCGGAGAGCTCAAGCTCA	2288	5.53832e-05	4990	0.000107387	1.93899
V3LHS_643090	CDC42BPG	AGAGAAGGACGAGTTCGAC	4224	0.000102246	9211	0.000198225	1.93871
V3LHS_642231	PIK3CD	AGACTAATAATAGTGAGAA	3984	9.64365e-05	8678	0.000186755	1.93656
V3LHS_368863	PTK6	CGAGCTTGTGAACTACCAC	5036	0.000121901	10964	0.000235951	1.93559
V2LHS_150605	CKS1B	CTGTTACAGGGATCATGTA	4686	0.000113429	10202	0.000219552	1.93559
V3LHS_638883	AATK	TGCAAGTACAGAGAGGACT	3845	9.30719e-05	8361	0.000179933	1.93327
V3LHS_402745	TPK1	AGTTCATTGCTCAACAAGA	6588	0.000159469	14297	0.000307679	1.9294
V2LHS_261889	HIPK2	GAGTCAGTATCCAGCCCAA	3270	7.91535e-05	7094	0.000152667	1.92874
V2LHS_33273	NME5	GACATAAAGCCATCTCTTA	5673	0.00013732	12307	0.000264853	1.92872
V3LHS_412924	LIMK1	AGACGCAGAACAATAAAAT	4895	0.000118488	10618	0.000228505	1.9285
V3LHS_644162	LRRK2	AGAAAAATACTGTTATCAA	6241	0.000151069	13528	0.000291129	1.92713
V3LHS_641689	CDK4	TGCAGAGATGTTTCGTCGA	6947	0.000168159	15051	0.000323905	1.92619
V2LHS_19908	PIK3R2	GGGCCAGACTCAAGAGAAA	5641	0.000136546	12213	0.00026283	1.92485
V2LHS_162399	CDC42BPA	CAGTTAGAAGAAGAGGTTA	3693	8.93926e-05	7995	0.000172057	1.92473
V3LHS_644655	TRIB3	ACCATGAGTATGTATGTTT	4999	0.000121006	10821	0.000232873	1.92449
V3LHS_644358	CAMK1G	TGAAGAGAACTCTAAGATC	3397	8.22276e-05	7349	0.000158154	1.92337
V2LHS_38454	CAMK1D	CAAATGGAGACAAGCATTT	3681	8.91021e-05	7961	0.000171325	1.92279
V3LHS_639145	RPS6KB2	CGGAGCTACCTCTACCTCC	4339	0.00010503	9381	0.000201884	1.92216
V2LHS_247649	SCYL1	CCATCTCACGTGTACATAA	3377	8.17435e-05	7299	0.000157078	1.9216
V2LHS_113970	FRK	CGAAGCCATTCGTAGTAAT	2111	5.10988e-05	4555	9.80259e-05	1.91836
V3LHS_397405	CAMK2A	AGAGCGATGGTGTGAAGGA	4340	0.000105054	9357	0.000201367	1.9168
V3LHS_350175	NEK9	AGAGACCTACTGCAGATGA	8845	0.000214102	19012	0.000409148	1.911
V3LHS_638703	LMTK2	TCCTTTTATGTCAAAGACA	5053	0.000122313	10861	0.000233734	1.91096
V3LHS_335075	CDK11A	AGAAGAGAAGACTCAATGG	4790	0.000115946	10291	0.000221468	1.91008
V3LHS_645090	SRPK2	ACGGTGACTCTCATTCTTT	4685	0.000113405	10064	0.000216582	1.90982
V2LHS_175422	STK32B	CTACATGGCTCCAGAAGTA	5071	0.000122748	10881	0.000234165	1.90768
V2LHS_113018	CHUK	CCAGATACTTTCTTTACTA	4843	0.000117229	10388	0.000223555	1.90699
V2LHS_162398	CDC42BPA	GAGTGAACTTGATAAGCTT	4779	0.00011568	10227	0.00022009	1.90257
V2LHS_201703	SIK2	CCCAAATCAAGGAGCATAA	3608	8.73351e-05	7721	0.00016616	1.90256
V2LHS_41025	LATS1	GGGAATCCCTTAGGAATTT	4810	0.000116431	10293	0.000221511	1.90251
V2LHS_58228	CLK4	GTTGCATTCTTATTGAATA	6358	0.000153901	13605	0.000292787	1.90243
V3LHS_329066	CKM	AGCCTGACGGGCGAGTTCA	4542	0.000109943	9696	0.000208663	1.89791
V2LHS_56704	SGK1	CAGCTGACAGGACATCTTA	425	1.02875e-05	907	1.95191e-05	1.89736
V2LHS_180422	PNCK	CAGAGCTCTTGGAGCAGAA	5384	0.000130325	11487	0.000247206	1.89685
V3LHS_646009	Tlk2	TAGTCCAGTGTCTATATTT	4366	0.000105683	9314	0.000200442	1.89663
V2LHS_70726	PRKCE	CACCCATTCTTCAAAGAGA	3565	8.62942e-05	7597	0.000163491	1.89458
V3LHS_345013	ALPK3	AGGGTCTTGTTTCCCAAAA	1871	4.52893e-05	3985	8.57592e-05	1.89359
V3LHS_378102	PFKFB4	GGGAGTTTGCCAAGAGTCT	3262	7.89598e-05	6933	0.000149202	1.88959
V3LHS_338605	Efna4	TGGGCCTCAACGATTACCT	7609	0.000184183	16150	0.000347556	1.88702
V2LHS_169824	PDPK1	CTGGAAACGAGTATCTTAT	3571	8.64394e-05	7576	0.000163039	1.88617
V3LHS_315393	GK2	CCACAGTAGCTTACAAACT	4873	0.000117956	10317	0.000222027	1.88229
V3LHS_366815	MAP3K5	TGGTCGAATCTACAAAGAT	5310	0.000128534	11213	0.00024131	1.8774
V2LHS_169888	PFKFB1	CAGTGAGCTACAAGAACTA	4559	0.000110355	9609	0.000206791	1.87387
V3LHS_639945	CAMKK2	TGACAATACCTACTATGCA	4005	9.69448e-05	8424	0.000181289	1.87002
V2LHS_198762	MAP3K2	GAGGTATGTTTATTTGTTA	3728	9.02398e-05	7837	0.000168656	1.86898
V2LHS_43908	RPS6KC1	GCCCAAATCCTATAGTATA	1334	3.22907e-05	2804	6.03435e-05	1.86876
V2LHS_101877	NIM1	CAGCTGACGCCCTTCGAGA	2468	5.97403e-05	5186	0.000111605	1.86818
V2LHS_170431	PRKAR2B	GCAATTTAGTCATTATGAT	2158	5.22364e-05	4524	9.73588e-05	1.86381
V2LHS_118969	MAP3K9	GAGTCTGGTTTCTTTGAAA	3778	9.14501e-05	7896	0.000169926	1.85813
V3LHS_633977	PRKG2	TGCTTGGAAGTGGAATACT	6477	0.000156782	13527	0.000291108	1.85677
V3LHS_386825	MAP2K4	CGGTCAACAGTGGATGAAA	2589	6.26692e-05	5406	0.00011634	1.85641
V2LHS_19539	ACVR1C	GCTGGTATCTGAATATCAT	2146	5.1946e-05	4479	9.63904e-05	1.85559
V3LHS_402062	ULK1	AGAGGCAGTTCTTTGTTCA	3715	8.99251e-05	7751	0.000166805	1.85494
V3LHS_317057	Dgki	AGATTAATTTCAGATGTAA	4545	0.000110016	9462	0.000203627	1.85089
V2LHS_1831	STK25	CCATGATGGCCATAGATTT	6157	0.000149036	12806	0.000275592	1.84916
V2LHS_98066	RELA	CTCAGTGAGCCCATGGAAT	2053	4.96948e-05	4269	9.18711e-05	1.84871
V2LHS_239113	RIOK3	GCTTAAACATCACAGCAGA	1184	2.86598e-05	2462	5.29835e-05	1.8487
V2LHS_56676	TESK1	GCTCTTACAGAGTATATGA	4653	0.00011263	9663	0.000207953	1.84633
V2LHS_155078	TRPM6	CAGAGACACTCCTCAGGAA	4407	0.000106676	9151	0.000196934	1.8461
V3LHS_635447	DMPK	ACCGACACATGCAACTTCG	2940	7.11655e-05	6102	0.000131318	1.84525
V3LHS_636167	LTK	AGCAGCGAGCTCTTCCTGC	7474	0.000180915	15507	0.000333719	1.84461
V3LHS_329349	IPMK	TGGAAGATGTGACCCATAA	4775	0.000115583	9904	0.000213139	1.84403
V2LHS_170588	PRPS2	CAGTGCTTGTATTGGTTTA	3342	8.08963e-05	6931	0.000149159	1.84383
V3LHS_636785	INSRR	AGTTTGTGCACCGAGATCT	3718	8.99977e-05	7695	0.0001656	1.84005
V3LHS_336769	ZAK	AGGAGCTTAAAGAACGAGA	7360	0.000178156	15231	0.000327779	1.83984
V3LHS_380169	Adpgk	AGCAAGGAGCTCCAGAGGA	2976	7.20369e-05	6140	0.000132136	1.83428
V3LHS_639747	Fastk	AGCAAGGTGGTACAGAAGT	5732	0.000138749	11810	0.000254157	1.83178
V2LHS_262746	DDR1	CCTGGTTACTCTTCAGCGA	2383	5.76828e-05	4902	0.000105494	1.82886
V2LHS_175091	RFK	CCCATCATATCATAGCACT	757	1.83239e-05	1556	3.34859e-05	1.82744
V3LHS_341643	STK25	AAGATCCACCGAGACATCA	3382	8.18645e-05	6949	0.000149546	1.82675
V2LHS_224879	DSTYK	CACTCAGGCCGGTTAGAGA	2149	5.20186e-05	4414	9.49915e-05	1.82611
V2LHS_27739	PIK3R3	CAATTGAAATCTTAACTGA	5223	0.000126428	10725	0.000230808	1.82561
V3LHS_310385	CDKN2D	ACCCTGAAGGTCCTAGTGG	2688	6.50656e-05	5517	0.000118729	1.82475
V3LHS_317132	ETNK2	CGGGAGAATGAGGTCAGAA	5298	0.000128243	10868	0.000233885	1.82376
V3LHS_326171	CDC42BPB	ACGTGCACAGAGACATTAA	4534	0.00010975	9300	0.000200141	1.82361
V3LHS_641479	GUCY2F	CAGTGTAAGCTTCCAGATT	3128	7.57162e-05	6404	0.000137817	1.82018
V2LHS_102069	AK5	GAGTCTTATTGCCAAGATA	5281	0.000127832	10803	0.000232486	1.81869
V2LHS_43933	MAP3K8	CGTGTAAACTGATCCCAGT	4579	0.000110839	9364	0.000201518	1.81811
V3LHS_317621	CDK18	ACCTACAGCTTCCCCTGCT	3887	9.40885e-05	7947	0.000171024	1.81769
V3LHS_329064	CKM	AACAAGTTCAAGCTGAATT	5431	0.000131463	11100	0.000238878	1.81708
V3LHS_363729	PRKCG	TGCTCCTGCTGCGAGATGA	3689	8.92957e-05	7539	0.000162243	1.81692
V3LHS_364005	PRPS1L1	CCGACAGGATAAGAAGGAT	8215	0.000198852	16788	0.000361286	1.81686
V2LHS_117171	STK31	CTGTTGGTGACTTTAATTT	6447	0.000156056	13161	0.000283231	1.81494
V3LHS_376313	Pip5k1c	GACGACGAGTTCATCATCA	7853	0.000190089	16031	0.000344995	1.81491
V3LHS_643720	Grm2;PLK3	CGTGTGGCTGTGCTCTTCA	4958	0.000120013	10119	0.000217766	1.81452
V3LHS_362663	GRK4	AGGCAGTTCTGTGATACCA	7237	0.000175178	14763	0.000317707	1.81362
V2LHS_57639	PRKAA2	GCCGATTTCGGATTATCTA	4889	0.000118343	9973	0.000214624	1.81358
V3LHS_347245	PAK1	CCAGAGGTTGTGACACGAA	5481	0.000132673	11163	0.000240233	1.81072
V3LHS_634906	FYN	TAGAGATCTGCGATCAGCA	13956	0.000337818	28369	0.000610515	1.80723
V3LHS_638360	STK32A	AGGAGAAGGATATGAGGAA	3144	7.61035e-05	6384	0.000137387	1.80526
V3LHS_642671	ADCK2	AGATTGACCTGCGTTACGA	2521	6.10232e-05	5113	0.000110034	1.80316
V3LHS_330878	SKAP1	AGCAGAGGTCTCTTCTACT	2768	6.70021e-05	5611	0.000120752	1.80221
V2LHS_176126	STRADB	CAGTGGAACTCACACAGTA	2516	6.09022e-05	5092	0.000109582	1.79932
V3LHS_350836	AMHR2	TGGACAAGACTCTGGACCT	12925	0.000312862	26144	0.000562632	1.79834
V3LHS_635650	PKN2	AGGACAGCAAGACAAAAAT	1582	3.82938e-05	3199	6.88441e-05	1.79779
V3LHS_317939	UCK1	CCAGAGACCACGGTGGTCT	1487	3.59942e-05	3005	6.46691e-05	1.79665
V3LHS_410974	GAK	TGGTTGTCTGTACAGAATT	10339	0.000250265	20883	0.000449413	1.79575
V3LHS_634836	TRIB3	AGGTGTACCCCGTCCAGGA	7319	0.000177163	14749	0.000317406	1.7916
V2LHS_202706	BRSK1	GATTTGCTCTCCGGAAGGA	4906	0.000118754	9881	0.000212644	1.79062
V3LHS_324568	NME6	AAGTTCCTGATTGTACGAA	5434	0.000131535	10937	0.00023537	1.78941
V2LHS_64867	PKN3	CTACAGGAGTCCTCTCAGA	1921	4.64996e-05	3865	8.31768e-05	1.78876
V2LHS_131240	NPR2	GCCAGACTTTGGACAGATT	2349	5.68598e-05	4725	0.000101684	1.78834
V3LHS_645438	TGFBR2	AGCTGTACTCATGTATTAA	2322	5.62062e-05	4670	0.000100501	1.78807
V2LHS_56763	STK4	GCCCTCATGTAGTCAAATA	4670	0.000113042	9391	0.000202099	1.78783
V2LHS_58229	CLK4	GTGATGAACGCACACTGAA	7124	0.000172443	14321	0.000308195	1.78723
V3LHS_308063	Nuak1	CGGTGGATGCTGATGGTGA	6168	0.000149302	12357	0.000265929	1.78114
V2LHS_201958	Cdk12	CTTCTTATGGCCAAGATTA	5065	0.000122603	10142	0.000218261	1.78022
V3LHS_636159	PTK2B	AGGACGAGGACTATTACAA	7875	0.000190622	15728	0.000338475	1.77563
V3LHS_349854	STK19	ACGAAGGAGGTTGACACCA	6613	0.000160074	13206	0.0002842	1.77543
V3LHS_304084	COASY	TGGTGAATCACACACTCTA	6743	0.000163221	13456	0.00028958	1.77416
V3LHS_387797	Rps6kb1	TGGACTATGCAAAGAATCT	3593	8.6972e-05	7170	0.000154302	1.77416
V3LHS_373652	MAK	TGGCTGAACTCTATATGTT	2860	6.9229e-05	5702	0.00012271	1.77252
V3LHS_643988	TLK2	CCCAGAATAGTTAAGCTGT	2815	6.81397e-05	5612	0.000120773	1.77243
V3LHS_378283	PI4KA	CGATGCAGAGTGCTGCAAA	4767	0.00011539	9502	0.000204488	1.77215
V2LHS_43900	Crkl	GAAAGCATGGAAATAGGAA	5240	0.000126839	10444	0.00022476	1.77201
V3LHS_364519	ZAP70	GGGAAGACGGTGTACCACT	4303	0.000104158	8564	0.000184302	1.76944
V2LHS_244383	IP6K1	CCTGGAATCCATATATATA	2607	6.31049e-05	5187	0.000111627	1.76891
V3LHS_353658	PRKAB1	ACGTCATGCTGAACCACCT	9346	0.000226229	18589	0.000400045	1.76832
V3LHS_362661	GRK4	AGATAGATTCTTCAATGAT	7164	0.000173411	14242	0.000306495	1.76744
V3LHS_389302	HCK	AGCATGACAAGCTGGTCAA	9016	0.000218241	17922	0.000385691	1.76727
V2LHS_150973	CSNK1A1	CAGAATTTGCGATGTACTT	4645	0.000112437	9229	0.000198613	1.76644
V3LHS_303402	JAK1	CAGATATTGTTTCAGAAAA	5377	0.000130155	10683	0.000229904	1.76638
V3LHS_371433	CDKL1	AGCAAGTGTTTAGCACGAA	8522	0.000206283	16924	0.000364213	1.7656
V3LHS_643973	Fes	TGCCTGGTGACAGAGAAGA	3583	8.67299e-05	7114	0.000153097	1.76521
V2LHS_225012	MARK4	CTGTTGCCCAATAAATTTA	5810	0.000140637	11532	0.000248175	1.76465
V3LHS_639855	CSNK2A1	GCACAGAAAGCTACGACTA	8707	0.000210761	17270	0.000371659	1.76341
V3LHS_376239	EFNA3	TCGGAGAAGTTCCAGCGCT	564	1.36522e-05	1118	2.40599e-05	1.76235
V3LHS_346773	PLK4	CCAGTATAAGTGGTAGTTT	12297	0.000297661	24372	0.000524498	1.76207
V2LHS_100862	MAP3K1	GAGAAGATATCATCATTAT	1544	3.7374e-05	3057	6.57882e-05	1.76027
V3LHS_637435	MAP2K7	ACCTGCGCTGAGAAGCTCA	6195	0.000149956	12264	0.000263928	1.76004
V2LHS_202083	BRSK2	GCGAGCTACTGTAAACTTT	6542	0.000158355	12950	0.000278691	1.75991
V3LHS_638787	PHKG2	CCGTTGTGTTCATCGAGCT	8285	0.000200546	16395	0.000352829	1.75934
V3LHS_386233	Uck2	CGAGACCTGTTCCAGATGA	3583	8.67299e-05	7082	0.000152408	1.75727
V2LHS_50465	OXSR1	ATCCTAATATTGTATCTTA	6907	0.00016719	13648	0.000293712	1.75675
V3LHS_377906	Aak1	AGCCCATTGCTGCCTACAA	3597	8.70688e-05	7104	0.000152882	1.75587
V2LHS_15109	BUB1	CATTAGGTTTCATCATGAA	2549	6.1701e-05	5015	0.000107925	1.74917
V3LHS_642426	PIM2	CAGGAGATTCTGGAAGCTG	1505	3.643e-05	2960	6.37007e-05	1.74858
V2LHS_58980	PDGFRA	GCATCACAATGCTGGAAGA	3894	9.4258e-05	7656	0.000164761	1.74798
V3LHS_372578	Pikfyve	AGGTTGTTCAGACAGTCCG	4006	9.6969e-05	7876	0.000169496	1.74793
V3LHS_397255	HIPK1	ACAGACATGTTGGCAGAGA	8128	0.000196746	15965	0.000343575	1.74629
V3LHS_645401	GUCY2D	TGGACCTTGCACCGTGGAT	4000	9.68238e-05	7853	0.000169001	1.74544
V3LHS_330196	PDPK1	CCAGAGAATATGCGATTAA	7634	0.000184788	14975	0.00032227	1.74399
V2LHS_50448	XYLB	AGTAGCTACTGGGAAGTTA	3697	8.94894e-05	7251	0.000156045	1.74373
V3LHS_324777	GRK1	AGAGATGAGACCTGCGACA	6859	0.000166029	13447	0.000289386	1.74299
V3LHS_350470	ATM	ACCTGTTTGTTAGTTTATT	4919	0.000119069	9638	0.000207415	1.74197
V3LHS_644105		CAGTTGTCCTTGGAAAAGA	7639	0.000184909	14958	0.000321904	1.74087
V3LHS_642771	SGK196	CAGGACGTTCTGGAGACCT	5687	0.000137659	11130	0.000239523	1.73997
V3LHS_637424	MYO3B	TCGTTGACTTTGGTGTTTC	3245	7.85483e-05	6346	0.000136569	1.73866
V3LHS_325679	NEK1	CCGACAGATTCTGTTCTAA	5490	0.000132891	10733	0.00023098	1.73812
V3LHS_639931	SRC	TCCAGATTGTCAACAACAC	6455	0.000156249	12608	0.000271331	1.73652
V3LHS_641691	CDK4	CCCTGGTGTTTGAGCATGT	3962	9.5904e-05	7735	0.000166461	1.73571
V3LHS_320298	DGKK	ACAAGCATACTGAAATTCA	3746	9.06755e-05	7306	0.000157229	1.73397
V3LHS_645000	STYK1	ACATCCTGAGCTAAGACAT	3573	8.64879e-05	6952	0.000149611	1.72985
V2LHS_58230	CLK4	CTGGCAATGATGGAACGAA	4546	0.00011004	8842	0.000190284	1.72923
V3LHS_366536	HK1	AGATCGAGAGTGACCGATT	6403	0.000154991	12453	0.000267995	1.7291
V3LHS_380937	DCK	GGGGAAGAAATGAAGAGCA	4694	0.000113623	9129	0.000196461	1.72906
V3LHS_327349	CDC42BPA	TGGATCAATTTGAAACTGT	5878	0.000142283	11429	0.000245958	1.72866
V3LHS_400220	UCKL1	AGGACTGCTGAATACAAAG	7523	0.000182101	14601	0.000314221	1.72553
V2LHS_113012	CHKA	CGAACAAGCTCAGAAAGAA	2145	5.19218e-05	4158	8.94823e-05	1.72341
V3LHS_335372	CHKA	CCGAACAAGCTCAGAAAGA	4986	0.000120691	9652	0.000207716	1.72106
V3LHS_312922	CSF1R	TGCTGCTATTGTACAAGTA	6755	0.000163511	13065	0.000281166	1.71955
V3LHS_335001	FER;Fert2	CCAATATTGTCAAACTTAT	8515	0.000206114	16464	0.000354314	1.71902
V3LHS_364056	STK17B	AGCAACAGATATGTGGAAT	4489	0.000108661	8662	0.000186411	1.71553
V3LHS_349831	BTK	TAGATGTCATGGATGAAGA	5291	0.000128074	10206	0.000219638	1.71494
V3LHS_380830	TSSK1B	TACGACGACTCCAACATCA	4869	0.000117859	9391	0.000202099	1.71476
V2LHS_61653	JAK2	GTACAGATTTCGCAGATTT	3194	7.73138e-05	6160	0.000132566	1.71465
V2LHS_171213	RAF1	GGAGATGTTGCAGTAAAGA	4008	9.70174e-05	7728	0.000166311	1.71423
V2LHS_170521	MAPK10	GCGCCTCCACCTCAGATAT	1595	3.86085e-05	3074	6.61541e-05	1.71346
V3LHS_305784	TGFBR1	TGTTTGTGAACAGAAGTTA	6241	0.000151069	12025	0.000258784	1.71302
V3LHS_323441	PAPSS2	TGGAAGGTCCTGACAGATT	8004	0.000193744	15408	0.000331588	1.71147
V3LHS_397879	FPGT-TNNI3K;TNNI3K	TGGTGCTGATGTAAATGTA	3390	8.20582e-05	6523	0.000140378	1.71072
V3LHS_385922	ALPK2	TGGCAGAAGGTCAAAACAA	3298	7.98312e-05	6344	0.000136526	1.71018
V3LHS_390507	BMP2K	CGGAACATAGACCTGATAT	3352	8.11383e-05	6445	0.0001387	1.70942
V3LHS_346861	MASTL	TAGACAAGATTATTCAAGA	5078	0.000122918	9754	0.000209911	1.70774
V3LHS_634410	MAP3K15	CGGAGAGAGATAGCAGGTA	2873	6.95437e-05	5514	0.000118664	1.70632
V3LHS_385333	STK24	TCAGTGTTTATCTACAATT	4338	0.000105005	8325	0.000179158	1.70618
V3LHS_386168	MAPK9	AGCGGATCTCTGTAGACGA	4742	0.000114785	9100	0.000195837	1.70612
V3LHS_639950	CAMKK2	CGCAAGATCTTCTCTGGGA	5380	0.000130228	10305	0.000221769	1.70293
V3LHS_312942	COMMD3	GCACCGAGCTGACAAGTCA	2865	6.935e-05	5486	0.000118062	1.7024
V2LHS_150588	CKB	CCTGCTGCTTCCTAACTTA	6576	0.000159178	12582	0.000270771	1.70106
V3LHS_307223	PFKP	AGGAGCAGATGTGTGTCAA	4725	0.000114373	9036	0.000194459	1.70022
V3LHS_355933	CSNK2A1	ACCAGCTGGTTCGAAAATT	5024	0.000121611	9604	0.000206683	1.69955
V3LHS_322286	ADRBK2	AGGAAGAGAGCTAAAAATA	13295	0.000321818	25415	0.000546944	1.69954
V3LHS_645242	MAPK11	ACGCATGTATGCATGCACA	1646	3.9843e-05	3146	6.77035e-05	1.69926
V2LHS_48445	CALM3	CTGAGAATCTGATAAAGCA	3443	8.33411e-05	6578	0.000141562	1.69859
V2LHS_239175	SCYL3	CAGCATCTATCCCTCCTGA	5844	0.00014146	11158	0.000240126	1.69749
V2LHS_174178	UCKL1	CAGATCACCGGTGTGTCCA	2628	6.36132e-05	5014	0.000107904	1.69625
V3LHS_322555	TWF2	CGCTACCACTTCTTCCTCT	2612	6.32259e-05	4979	0.000107151	1.69473
V3LHS_645170	CDK2	AGGATGAACAATTATATTT	4613	0.000111662	8792	0.000189208	1.69447
V3LHS_638503	AURKA	TCAAGACTGTTGAAGCATA	3553	8.60037e-05	6770	0.000145694	1.69404
V3LHS_364520	ZAP70	CGCAACGTCCTGCTGGTTA	5977	0.000144679	11385	0.000245011	1.69348
V2LHS_203248	CDKN2C	GAGTTTCAAGCTGATGTTA	9980	0.000241575	18992	0.000408718	1.69188
V2LHS_87042	TSKS	CCAACGTCTTGAAGCAGAA	3279	7.93713e-05	6233	0.000134137	1.69
V2LHS_171096	ALDH18A1	CTGAGAGTGGAACAGGTAA	4425	0.000107111	8411	0.000181009	1.68991
V3LHS_362800	Efnb3	CCGAAAACCTGTGTCTGAA	2466	5.96919e-05	4687	0.000100867	1.68979
V3LHS_636732	MST4	ACAGTCAGCTTATGACTCA	3924	9.49841e-05	7454	0.000160414	1.68885
V2LHS_231208	PRKDC	GGTCATGGATTCAAGAAAT	2031	4.91623e-05	3858	8.30261e-05	1.68882
V3LHS_342192	PHKA1	ACGAGATTGGTGCTGTTGG	6401	0.000154942	12157	0.000261625	1.68853
V3LHS_644688	GRK5	TGGTGAACATTGCAATAGA	7951	0.000192462	15097	0.000324895	1.6881
V3LHS_635047	PKMYT1	CCGAGCTGCGTTCTGTCCT	5356	0.000129647	10165	0.000218756	1.68732
V3LHS_355296	ICK	ACCTTCAGGATTCAGAAAA	9693	0.000234628	18395	0.00039587	1.68722
V2LHS_259460	GK	CAGAGACAAACCAGTATAT	1953	4.72742e-05	3706	7.9755e-05	1.68707
V3LHS_387357	CDC42BPG	AGGGATGTCAAGCCAGACA	4414	0.000106845	8373	0.000180191	1.68647
V2LHS_75488	PGK1;RGD1560402	CTTCTGGGAACAAGGTTAA	8008	0.000193841	15186	0.000326811	1.68597
V2LHS_41801	MAPKAPK3	CTGCTATACTCCCTATTAT	3737	9.04576e-05	7081	0.000152387	1.68462
V2LHS_76544	MET	GTGAAGATCCCATTGTCTA	2335	5.65209e-05	4424	9.52067e-05	1.68445
V3LHS_635240	CLK4	CCAAGTATTAGAGCACTTA	3613	8.74561e-05	6843	0.000147265	1.68387
V2LHS_27426	CAMK1	GTGATCCTGGCAGAAGATA	6929	0.000167723	13120	0.000282349	1.68343
V3LHS_644128	PDGFRB	AGTTCTACAATGCCATCAA	4421	0.000107015	8371	0.000180148	1.6834
V3LHS_642423	PIM2	CCAGGATCTCTTTGACTAT	6661	0.000161236	12611	0.000271395	1.68322
V3LHS_398219	Magi3	AGGAGTTATTCCTCATAAA	9532	0.000230731	18045	0.000388338	1.68307
V2LHS_201569	MAST3	CAGCCCATCTCTCCTGAAT	5731	0.000138724	10842	0.000233325	1.68194
V3LHS_310490	ERBB3	AAGATGGAAGTAGATAAAA	10398	0.000251693	19671	0.00042333	1.68193
V3LHS_409024	Pskh1	GGATGGAGAATGTGCAGTT	4932	0.000119384	9316	0.000200485	1.67933
V3LHS_646376	MST1R	CCTTTAACTTTCAGAGGCA	6858	0.000166004	12953	0.000278755	1.6792
V3LHS_372389	CKMT2	CGCTACTACAAGCTGTCCG	13004	0.000314774	24527	0.000527834	1.67686
V3LHS_642827	MAP3K14	AGGATTGACCTCACCCAGA	8162	0.000197569	15383	0.00033105	1.67562
V3LHS_306857	TEK	AGCACGTTGATGTGAAGAT	3346	8.09931e-05	6306	0.000135708	1.67555
V3LHS_402249	PRKAR2B	CCAGTGTCTAGAGACATTA	5335	0.000129139	10046	0.000216195	1.67413
V2LHS_155132	TRPM7	CGCTTTCCTTATCCACTTA	4525	0.000109532	8518	0.000183312	1.67359
V3LHS_387092	DGKB	TGGTGTGCTTGCAAAGTAT	3602	8.71898e-05	6779	0.000145888	1.67322
V2LHS_102318	DGKB	CTTACAGTATCATCAATAA	4831	0.000116939	9081	0.000195428	1.6712
V3LHS_386234	UCK2	CAGTACATTACGTTCGTCA	7056	0.000170797	13251	0.000285168	1.66963
V3LHS_633975	ATR	CCCAAGATTCTTATAGATA	6887	0.000166706	12925	0.000278153	1.66852
V3LHS_371902	SHPK	CGGAGACACCTCAACCAGA	8430	0.000204056	15817	0.00034039	1.66812
V3LHS_375747	TRPM7	AGCAGTTTCTTCAAGACTT	5646	0.000136667	10589	0.000227881	1.66742
V3LHS_322110	MLKL	AGAGTCAAATCTACAGCAT	2616	6.33228e-05	4898	0.000105407	1.66461
V3LHS_639295	SGK2	AAGTCCATCTTAAAGAAGA	2160	5.22849e-05	4044	8.7029e-05	1.66452
V3LHS_384315	STK31	AGGTTCAGACTTATATGCT	3322	8.04122e-05	6219	0.000133836	1.66438
V3LHS_640133	RPS6KA6	AGCAAGGAGTCAGTAGATC	6312	0.000152788	11816	0.000254286	1.66431
V3LHS_400027	CSNK1A1L	CCCAATTTTTTGATAGTCA	4502	0.000108975	8426	0.000181332	1.66397
V3LHS_646365	TEX14	GAGGTAGTTTTGATAGTAA	11197	0.000271034	20956	0.000450984	1.66394
V3LHS_644169	LRRK2	TGGTAGGATCTGAAGTCTT	7240	0.000175251	13541	0.000291409	1.66281
V3LHS_637432	Map2k7	CAGGAAGAGACCAAAGTAT	8781	0.000212552	16417	0.000353302	1.66219
V2LHS_153874	TEC	GCATTATCATATAAAGGAA	1665	4.03029e-05	3107	6.68642e-05	1.65904
V3LHS_378286	PI4KA	CGATGTGGTTCCAAATGCA	4286	0.000103747	7993	0.000172013	1.65801
V2LHS_118425	ZAK	CCAAAGGAATGCATTATTT	4862	0.000117689	9049	0.000194739	1.65469
V3LHS_311583	MPP2	AGGAAAGAAAAAGAAGCGA	17081	0.000413462	31766	0.000683621	1.65341
V2LHS_203452	ULK3	GCCATCGTCTCCTCTTCCA	5860	0.000141847	10879	0.000234122	1.65052
V3LHS_640439	NTRK3	CCGGAAGTTCACTACAGAG	6937	0.000167917	12878	0.000277141	1.65047
V3LHS_317768	PRKAR2B	TGAAAGTAGTAGATGTGAT	2587	6.26208e-05	4802	0.000103342	1.65027
V3LHS_374313	PFKL	ACGATGGCTTCGAAGGCCT	4729	0.00011447	8775	0.000188843	1.64971
V2LHS_1877	MAP4K1	GAGCTAACATCCTCATCAA	5397	0.00013064	10012	0.000215463	1.6493
V2LHS_70609	ROCK1	CTCAGCTTACGAAACAGTA	6191	0.000149859	11480	0.000247055	1.64859
V2LHS_37925	PAK7	GGCATCTTCTTGTGTCTTA	6066	0.000146833	11247	0.000242041	1.64841
V3LHS_329808	PKN3	TGGACAATGCCTGTCACCA	6642	0.000160776	12304	0.000264788	1.64694
V3LHS_407226	CDC7	AGGACCAAGGTGAAGATTG	4964	0.000120158	9195	0.000197881	1.64684
V2LHS_170513	MAPK9	CAGAGTTCATGAAGAAACT	5654	0.00013686	10469	0.000225298	1.64619
V3LHS_362840	FGR	AGCACTAAGGTGGCGGTGA	2950	7.14076e-05	5460	0.000117502	1.64551
V2LHS_76746	KCNH2	CTCATTGGCTCCCTCATGT	3721	9.00703e-05	6887	0.000148212	1.64551
V3LHS_312940	COMMD3	ACGGAATATCAGAATAATA	4352	0.000105344	8047	0.000173176	1.6439
V2LHS_1645	MERTK	CTTACCACATCTGTACCAA	1585	3.83664e-05	2930	6.30551e-05	1.6435
V3LHS_326594	CSNK1E	CGGGACGTCAAGCCCGACA	4152	0.000100503	7671	0.000165084	1.64257
V3LHS_310491	ERBB3	TCATTGTTGATCATGAAGA	2728	6.60338e-05	5040	0.000108463	1.64254
V3LHS_633869	TEC	TGCCAGAAATTGTCTAGTA	5543	0.000134174	10240	0.00022037	1.64243
V3LHS_372387	CKMT2	CGCAACAAGGTGACACCCA	6300	0.000152497	11636	0.000250413	1.64208
V3LHS_636386	ACVR2A	AGGAAGTTGTTGTGCATAA	3009	7.28357e-05	5557	0.000119589	1.64191
V3LHS_350171	NEK9	TGCAGAAGTTGAACAAGAA	8262	0.00019999	15254	0.000328274	1.64146
V3LHS_636710	EPHB4	ACGTCCTGACTTCACCTAT	6833	0.000165399	12605	0.000271266	1.64007
V3LHS_391792	RPS6KA3	TGGATAAAATTCTTAGACA	3714	8.99009e-05	6846	0.000147329	1.6388
V3LHS_637433	MAP2K7	TGCGCTGAGAAGCTCAAGA	8701	0.000210616	16035	0.000345081	1.63844
V3LHS_640132	RPS6KA6	TGACTCACAAGACCTTTCA	3197	7.73864e-05	5887	0.000126691	1.63713
V2LHS_169815	PDK2	GACCTTCTGTGTATATAGT	4884	0.000118222	8993	0.000193534	1.63704
V3LHS_636836	MAP3K2	AGGCACATGTTTGTGCATT	3475	8.41157e-05	6396	0.000137645	1.63638
V3LHS_397902	PDK2	AGCTCCTGTGTGACAAGTA	6665	0.000161333	12246	0.00026354	1.63352
V2LHS_202094	PXK	CAGTCCCACACGGAATATA	3823	9.25393e-05	7023	0.000151139	1.63324
V2LHS_94774	PRKDC	CAGTGAAAGTCTGAATCAT	5892	0.000142621	10819	0.00023283	1.63251
V2LHS_24392	CDK13	GTGTCCACTTCAGACTACA	7281	0.000176244	13351	0.00028732	1.63025
V3LHS_638592	CLK1	TGGACCTCTACCAAAACAT	8103	0.000196141	14852	0.000319623	1.62956
V2LHS_13468	TRIM27	GAAGGATTCTGGGACAATA	4642	0.000112364	8507	0.000183075	1.6293
V3LHS_640127	RPS6KA6	AGCGGTATACTGCTGAACA	3340	8.08479e-05	6118	0.000131662	1.62852
V3LHS_637411	AURKC	TCACAGTCGATGACTTTGA	11115	0.000269049	20358	0.000438115	1.62838
V2LHS_173824	MAP4K4	GCATAATGGTCTTAACATT	7568	0.000183191	13861	0.000298296	1.62834
V3LHS_382004	ALDH18A1	TGGTCAGAGACATCCAGAA	8238	0.000199409	15084	0.000324615	1.62789
V3LHS_639086	CDK12	CGAAGTGTTGTTAACATGA	5493	0.000132963	10057	0.000216432	1.62776
V3LHS_348649	STK11	AGGAGGTTACGGCACAAAA	5005	0.000121151	9158	0.000197085	1.62677
V2LHS_131071	IGF1R	GAGAGAACTGTCATTTCTA	3884	9.40159e-05	7096	0.00015271	1.62429
V3LHS_364523	ZAP70	ACGGAAGAGATGATGCGCG	3191	7.72412e-05	5823	0.000125314	1.62237
V3LHS_393924	ERBB4	CCCTCAAAGATACCTAGTT	3407	8.24697e-05	6211	0.000133664	1.62076
V3LHS_394078	MST1R	AGGCCCAGAATCGAATCCA	5223	0.000126428	9521	0.000204897	1.62066
V3LHS_300891	WNK3	AGGACCGAAAGTTAACCAA	5120	0.000123934	9331	0.000200808	1.62027
V3LHS_366474	CAMK1	AGCCTGGATGAAGACTCCA	4577	0.000110791	8341	0.000179503	1.6202
V3LHS_635933	VRK3	TCGGTGTTCACCAGGACAA	8661	0.000209648	15768	0.000339335	1.6186
V2LHS_1500	EIF2AK1	GTAGTTAACTGGAATGTAA	3025	7.3223e-05	5506	0.000118492	1.61823
V2LHS_196809	ABL1	CTCAGTTCGGTGAAGGAAA	6026	0.000145865	10968	0.000236037	1.61819
V3LHS_387332	PKN1	CCAGCAGATGTTGCAGGAC	5603	0.000135626	10196	0.000219423	1.61786
V3LHS_312918	CSF1R	TGGAAGATCATCGAGAGCT	3125	7.56436e-05	5685	0.000122344	1.61738
V2LHS_151951	MAP3K10	CCCTCTGGCTTTGAGCATA	6675	0.000161575	12139	0.000261238	1.61682
V3LHS_366709	FRK	CAGATGTTGGCTCAAAACT	5057	0.000122409	9195	0.000197881	1.61655
V3LHS_643322	MAP2K3	CAGTCCAAAGGAAAATCCA	3048	7.37797e-05	5541	0.000119245	1.61623
V3LHS_639541	PRKAB1	AGCATGATCTGGAAGTGAA	5377	0.000130155	9772	0.000210298	1.61575
V3LHS_639722	IKBKE	AGATGAACTTCATCTACAA	6283	0.000152086	11410	0.000245549	1.61454
V3LHS_339765	CHEK1	AAGAGATCTGTATCAATAA	6093	0.000147487	11051	0.000237823	1.6125
V3LHS_323076	GUCY2C	AGATGTACCTTGACACAGA	3352	8.11383e-05	6078	0.000130802	1.61208
V2LHS_59300	AK4	AGCTGTTGCTGTGGTAATA	3442	8.33169e-05	6241	0.00013431	1.61203
V3LHS_636036	MAPK4	CGGGAGGAAGACAAGGACG	8692	0.000210398	15758	0.00033912	1.6118
V2LHS_17735	EPHA7	CTAGATGCCTCCTGTATTA	3193	7.72896e-05	5786	0.000124518	1.61105
V3LHS_369485	EPHB6	ACGGAGCAGCTGCAGCAAT	3156	7.6394e-05	5711	0.000122904	1.60881
V3LHS_365759	Rps6kb2	GGGCTGAGCGGAACATTCT	3867	9.36044e-05	6993	0.000150493	1.60775
V2LHS_42386	TGFBR1	GTACTACGTTGAAAGACTT	4034	9.76468e-05	7294	0.000156971	1.60753
V2LHS_170465	PRKD1	GAAATTCCTTTATCTGAAA	8182	0.000198053	14794	0.000318374	1.60752
V3LHS_387146	BCR	AAGTGTTACAACAAGACGA	4491	0.000108709	8119	0.000174725	1.60727
V3LHS_315390	GK2	AGGTTGCTTCTTACTGTGT	5830	0.000141121	10536	0.00022674	1.60671
V3LHS_639143	RPS6KB2	GGGACCTTGTCAAAAAGTT	5243	0.000126912	9473	0.000203864	1.60634
V3LHS_389081	NRBP1	GAGACCTTGAACAAGTTCA	7516	0.000181932	13579	0.000292227	1.60624
V3LHS_345712	MARK4	ACGGAACAAGTTCCAGCAA	5100	0.00012345	9212	0.000198247	1.60588
V3LHS_329520	MAP3K3	AGAATCAAGTTCGAGCACA	3952	9.56619e-05	7135	0.000153549	1.60512
V2LHS_57641	PRKAA2	CATGTAACAGGTAACCACA	7187	0.000173968	12975	0.000279229	1.60506
V3LHS_372203	MERTK	TGGATGAACTGTATGAAAT	9028	0.000218531	16279	0.000350332	1.60312
V3LHS_330605	AK3	ACGGTTATCAAGAGACTAA	3115	7.54015e-05	5615	0.000120838	1.60259
V2LHS_219857	PFKFB1	GAGGAAACTTTCTTTCTTA	2181	5.27932e-05	3929	8.45541e-05	1.60161
V2LHS_171628	TTK	GGTATTAACTGCCCAAGAA	5701	0.000137998	10262	0.000220844	1.60034
V3LHS_641360	PIK3C3	TGCCACGAGAGATCAGTTA	8513	0.000206065	15323	0.000329759	1.60026
V3LHS_646517	ACVR1C	TGCTCAAGTCTTCTGTCAT	6271	0.000151796	11284	0.000242837	1.59977
V2LHS_95411	MELK	CTGAAAGAAACTCCAATTA	11427	0.000276601	20557	0.000442397	1.5994
V3LHS_341077	BMPR1A	GGAACAGTGATGAATGTCT	5950	0.000144025	10674	0.00022971	1.59493
V3LHS_638793	PHKG2	AGCACTGTCAAAGACCTGA	4344	0.000105151	7791	0.000167666	1.59453
V3LHS_640336	PAK3	TCCAAAGAAACAGTCAACA	6217	0.000150488	11145	0.000239846	1.59378
V3LHS_344531	IP6K3	AGCTCTCTCCTTGTCATCT	1652	3.99882e-05	2961	6.37222e-05	1.59352
V3LHS_638902	GUCY2D	ACCGGCTACTTCACATGCA	847	2.05024e-05	1516	3.26251e-05	1.59128
V3LHS_369328	MYLK4	GGCGAATAAGTGCAAGCGA	6826	0.00016523	12217	0.000262916	1.59121
V2LHS_244125	CDK5R1	CTGTATATTTGAAACTGCT	6270	0.000151771	11210	0.000241245	1.58953
V3LHS_338730	MVK	TCCTGCTGACCAACACCAA	5987	0.000144921	10703	0.000230334	1.58938
V3LHS_364657	SGK3	AGGAGATATGCAGAGTTTG	3979	9.63155e-05	7112	0.000153054	1.58909
V3LHS_641375	PIK3C2A	AGAATCAGTAAAGAAGCTA	4823	0.000116745	8620	0.000185507	1.58899
V3LHS_643951	MATK	AGGGACATTTCCCTGCTGA	4929	0.000119311	8809	0.000189574	1.58891
V3LHS_361884	DYRK1B	TCGAGCAACAAGAAGGAGA	2560	6.19672e-05	4575	9.84563e-05	1.58885
V3LHS_333309	SIK2	AGTTGTTGTATGAACAAAT	5876	0.000142234	10499	0.000225944	1.58853
V2LHS_171092	ALDH18A1	CAGCTGAAAGAAATGGCAA	908	2.1979e-05	1622	3.49063e-05	1.58816
V2LHS_57566	PRKCQ	GCCAACCTTTGTGGCATAA	2254	5.45602e-05	4026	8.66416e-05	1.588
V3LHS_644622	FGFR1	GGGTCGTTACCAGAGATTT	6176	0.000149496	11031	0.000237393	1.58795
V3LHS_637039	HSPB8	GGAGAGAGCAGTTTCAACA	6011	0.000145502	10733	0.00023098	1.58747
V3LHS_384250	ROR2	CGCAATGTGCTAGTGTACG	10869	0.000263094	19391	0.000417304	1.58614
V2LHS_47379	RPS6KA3	GTGATATCTTGGTAGAGGT	4159	0.000100673	7414	0.000159553	1.58487
V3LHS_308672	MAPK3	GGACCGGATGTTAACCTTT	4103	9.9317e-05	7312	0.000157358	1.5844
V2LHS_170174	EXOSC10	CTGTCATCACGTTATTTAA	8427	0.000203984	15005	0.000322915	1.58305
V3LHS_638849	SCYL1	TCACTGTAGATCCTGAGAA	2160	5.22849e-05	3844	8.27249e-05	1.5822
V3LHS_645455	EIF2AK3	ACTGTATTGTTCTAGAAAT	4008	9.70174e-05	7132	0.000153484	1.58203
V3LHS_637471	TYRO3	TGCTTCGAAAGAGACGGAA	2468	5.97403e-05	4391	9.44966e-05	1.58179
V3LHS_636835	MAP3K2	TGGAAGATCTGAGATCTAA	1512	3.65994e-05	2687	5.78256e-05	1.57996
V2LHS_212506	TRIM27	CTGATCCTCTCTGATAATC	6394	0.000154773	11361	0.000244495	1.5797
V2LHS_197329	NEK6	CAGATGATCAAGTACTTTA	2996	7.2521e-05	5321	0.000114511	1.579
V2LHS_131070	IGF1R	GAACTCCTCTTCTCAGTTA	6888	0.000166731	12232	0.000263239	1.57883
V2LHS_62089	DAPK1	CTGTGTATTTCTGCTGTTA	13655	0.000330532	24224	0.000521313	1.57719
V3LHS_393921	ERBB4	AGGAAGAGCATCAAAAAGA	2652	6.41942e-05	4703	0.000101211	1.57664
V2LHS_65370	NME7	GTCACAGGTTGGGACATTT	7193	0.000174113	12755	0.000274494	1.57653
V3LHS_636168	LTK	AGCAAGTTTCGCCATCAGA	4742	0.000114785	8406	0.000180901	1.57601
V3LHS_635786	DDR2	TGGAGAAGAGATACGAAGA	10443	0.000252783	18508	0.000398302	1.57567
V3LHS_642816	DUSP21	CCTACGTACGATGATATCA	1703	4.12227e-05	3018	6.49489e-05	1.57556
V2LHS_30756	MARK1	CACTTCTGGTCATCCTATT	6770	0.000163874	11988	0.000257988	1.5743
V2LHS_230370	CDKN1A	CCTCTGGCATTAGAATTAT	8251	0.000199723	14610	0.000314415	1.57425
V2LHS_50468	OXSR1	GTGAAAGAATCAATATCAA	7283	0.000176292	12894	0.000277485	1.57401
V3LHS_356069	DLG4	CGTATGATGTTGTCTACCT	4198	0.000101617	7432	0.00015994	1.57396
V2LHS_205451	PRKAR1B	CTTGTGCATTTCCAAATCA	3966	9.60008e-05	7020	0.000151074	1.57367
V2LHS_37234	LCK	GGAATTATATTCATCGTGA	5832	0.000141169	10317	0.000222027	1.57277
V2LHS_76050	NME1	CTCAGAACTGGATCTATGA	4513	0.000109241	7983	0.000171798	1.57265
V3LHS_358220	ROCK2	ACACTAAAAATGTCAGAAA	6523	0.000157895	11538	0.000248304	1.57258
V3LHS_642314	TESK2	TGGATGATTTCACCTGTGA	4997	0.000120957	8838	0.000190198	1.57244
V3LHS_346633	Prkd2	GCAAGTTTAACTGTCACAA	2394	5.7949e-05	4231	9.10533e-05	1.57126
V3LHS_328354	STYK1	CCCAAGAGTGTTATTCTCA	13256	0.000320874	23413	0.00050386	1.57027
V3LHS_391424	RIOK3	ACCATGTTTTCAATGCTTT	4095	9.91234e-05	7232	0.000155636	1.57013
V2LHS_104881	CALM2	GAGTTACAGGACATGATTA	4680	0.000113284	8265	0.000177867	1.5701
V2LHS_247253	RIPK4	CCTGTTGTGGCTTACCTAA	4796	0.000116092	8463	0.000182128	1.56883
V3LHS_310898	Cdk16	AAAAGCAAGCTCACAGACA	2716	6.57434e-05	4792	0.000103126	1.56862
V2LHS_176053	CSNK1A1	CTGACTCACTATTAAATAA	9713	0.000235112	17136	0.000368776	1.56851
V3LHS_322360	N4BP2	TGGTTCTACTTTAAGTTTA	6127	0.00014831	10809	0.000232615	1.56844
V3LHS_639857	CSNK2A1	CAGAGTTTACACAGATGTT	6771	0.000163898	11945	0.000257063	1.56843
V3LHS_389708	EPHA7	ACGATGTGACCTACAGAAT	10534	0.000254985	18579	0.00039983	1.56805
V3LHS_387328	PKN1	AGGACAGTAAGACCAAGAT	4967	0.000120231	8758	0.000188477	1.56762
V3LHS_398361	CSNK1G1	AGGTGGTTAGCTCAACCAA	13814	0.000334381	24341	0.000523831	1.56657
V2LHS_274865	PSKH1	CTGCTTCCCTTCACAGCAT	6421	0.000155426	11314	0.000243483	1.56655
V2LHS_201780	DCLK3	CCAAGAAGGACCTTGTGGA	8734	0.000211415	15389	0.000331179	1.56649
V3LHS_398780	TTBK1	CAGTTGATCATGTCAGTGT	4111	9.95107e-05	7243	0.000155873	1.5664
V3LHS_377524	ACVR1B	TGCTACACTGACTACTGCA	3415	8.26633e-05	6016	0.000129467	1.5662
V3LHS_318369	MARK2	AGAAGTTTATTGTCCATAG	7228	0.000174961	12732	0.000273999	1.56606
V2LHS_170525	MAPK13	CAGCTGACCCAGATCCTGA	1352	3.27264e-05	2381	5.12403e-05	1.56572
V3LHS_638759	Prkd2	TGCAAGTTTAACTGTCACA	3658	8.85454e-05	6442	0.000138635	1.5657
V2LHS_194658	ANKK1	GGTTCAACATGATGATGAT	4473	0.000108273	7875	0.000169474	1.56524
V2LHS_119851		CTGCTGTGATTCTTCGAAA	696	1.68473e-05	1224	2.63411e-05	1.56352
V3LHS_316018	TP53RK	ACGATGAAGACCTCATTCA	3603	8.7214e-05	6335	0.000136332	1.56319
V3LHS_386663	PRPS1	AGGTGCAGATCATATTATC	3416	8.26875e-05	6006	0.000129252	1.56314
V3LHS_644164	LRRK2	GGGATTTTGGTCAAGATTA	7263	0.000175808	12756	0.000274516	1.56145
V2LHS_95410	Melk	GCAAACAATGGAGGATTTA	4354	0.000105393	7641	0.000164438	1.56024
V2LHS_170034	PI4KB	CACCGAGAGTATTGATAAT	3199	7.74348e-05	5613	0.000120795	1.55995
V3LHS_387810	LIMK2	TGCCTCATCAAGTTGGACA	5450	0.000131922	9555	0.000205629	1.55871
V3LHS_634122	MKNK2	AGCGAGGAGGCTAGCATCT	6199	0.000150053	10868	0.000233885	1.55869
V3LHS_323708	TAOK3	AGAAAGATCATGTATTCAT	7331	0.000177454	12833	0.000276173	1.55631
V2LHS_239001	MINK1	GCATGAATCCCGCTGACAA	3498	8.46724e-05	6123	0.00013177	1.55623
V3LHS_410309	PCK2	ACAAAGACTGTCCAATAAT	10361	0.000250798	18130	0.000390167	1.5557
V2LHS_43326	ERBB4	CCCGTAATGTCTTAGTGAA	5453	0.000131995	9539	0.000205284	1.55524
V3LHS_414218	STK16	GGGAGCAGGAGAATGTGTA	10285	0.000248958	17988	0.000387111	1.55492
V2LHS_202028	CDK16	CATAATCGCTGTATGAAAT	9243	0.000223736	16158	0.000347728	1.55419
V3LHS_390501	PHKA2	TCCTTCGAGATGGTTATAA	5451	0.000131947	9529	0.000205069	1.55418
V3LHS_393965	CDK11B	AAAAGCATGCTAGAGTGAA	2600	6.29355e-05	4545	9.78107e-05	1.55414
V2LHS_198158	COL4A3BP	AACATTCTATGCAAGATTA	12733	0.000308214	22244	0.000478702	1.55315
V3LHS_412646	RPS6KB1	AGGATGTTGCTTCTGAATC	3147	7.61761e-05	5497	0.000118298	1.55296
V3LHS_641661	TRIB2	TCGAAGAGTTGTCGTCTAT	7943	0.000192268	13874	0.000298576	1.55291
V3LHS_383142	ADCK2	CGGAATGTGAAAGCCGTCA	3050	7.38281e-05	5324	0.000114575	1.55192
V2LHS_113368	DGKG	GTTTCACCGCAAATGTGAA	4938	0.000119529	8612	0.000185335	1.55054
V2LHS_15621	ACVR1B	AGTACTTGATGAAACCATT	7895	0.000191106	13768	0.000296294	1.55042
V3LHS_356550	IRAK3	ACATCAGAGTTGTACCATA	6965	0.000168594	12146	0.000261388	1.5504
V3LHS_352227	Mast2	AGCTTTTGTCGGACAAGTA	19692	0.000476664	34300	0.000738154	1.54858
V3LHS_645768	PBK	CAGTAGTTATTAGACTCTA	10486	0.000253824	18236	0.000392448	1.54615
V3LHS_358462	TJP2	ACAGCTACAATCAACCTAA	9424	0.000228117	16360	0.000352076	1.5434
V3LHS_322822	KCNH8	AGATACAAAAGTGAAGATT	5107	0.00012362	8864	0.000190758	1.5431
V3LHS_644181	CAMK4	CAGAAGGAGAGAAAATTCA	6500	0.000157339	11281	0.000242773	1.543
V3LHS_635842	INSR	CCGACAACTGTCCAGAGAG	4118	9.96801e-05	7142	0.0001537	1.54193
V2LHS_261946	TAOK1	GAGTGTCACTTCACAAATA	8196	0.000198392	14213	0.000305871	1.54175
V2LHS_263294	Brsk1	CTTGGACAAAGAAGAACAA	6259	0.000151505	10852	0.000233541	1.54147
V2LHS_232235	STK11	CCCAAATTTGGCAATAAAT	6384	0.000154531	11064	0.000238103	1.54081
V3LHS_403987	STK33	TGCACTAGAAGACTTTGTT	5293	0.000128122	9173	0.000197408	1.54078
V3LHS_322258	AK5	AGGAGACTAATGAACTTCA	4824	0.000116769	8359	0.00017989	1.54056
V3LHS_645513	PHKG1	CCATGGAAATACAAGTCAA	2770	6.70505e-05	4792	0.000103126	1.53804
V3LHS_347294	FXN	ACCAGATTTGGAATGTCAA	12616	0.000305382	21819	0.000469556	1.5376
V3LHS_376200	PRKAR2A	AGAAGCAGGACTAAATCAA	8488	0.00020546	14679	0.0003159	1.53752
V3LHS_636070	EPHA2	TCCTGCAAGGAGACTTTCA	3989	9.65575e-05	6897	0.000148427	1.53719
V3LHS_377280	AK1	CCACTGGAGACAGTGTTGG	5787	0.00014008	10004	0.000215291	1.53692
V3LHS_403985	STK33	TAGAAGACTTTGTTAGAAA	7630	0.000184691	13189	0.000283834	1.5368
V2LHS_238831	MAP3K6	GCCTGCGCCACAAGAACAT	3141	7.60309e-05	5427	0.000116792	1.53611
V3LHS_354161	ADK	AAGCAAGAGTTTGTTATAT	6016	0.000145623	10394	0.000223684	1.53605
V2LHS_263309	EIF2AK2	GTTATTAAACGTGTTAAAT	5238	0.000126791	9045	0.000194653	1.53523
V3LHS_325803	PTK2	GCGATTATATGTTAGAGAT	4576	0.000110766	7897	0.000169947	1.53429
V3LHS_638854	SCYL1	TCAAGCGCTTCAAAACTCT	10259	0.000248329	17697	0.000380849	1.53365
V3LHS_635658	PKN2	AGAGCTATTCCTACAGTAA	7453	0.000180407	12849	0.000276517	1.53274
V3LHS_639836	Map2k2	CCGAGAGAAGCACCAGATC	11012	0.000266556	18982	0.000408502	1.53252
V3LHS_400065	PDK4	TCACTAAGACTGATATTTT	5064	0.000122579	8729	0.000187853	1.5325
V3LHS_387306	DDAH1;PDK3	TGCTTCAAAATACAAAGCA	5508	0.000133326	9492	0.000204273	1.53213
V3LHS_322953	NEK5	CCAGAGATCTGTCAGAATA	12202	0.000295361	21008	0.000452103	1.53068
V3LHS_356568	SRC	CAGATTGTCAACAACACAG	5195	0.00012575	8940	0.000192393	1.52997
V2LHS_68219	MAP4K4	AGATAAATATGCTAAAGAA	4274	0.000103456	7355	0.000158283	1.52996
V2LHS_17714	EPHB6	GAAAGACTCTCCTTGGTGA	7958	0.000192631	13694	0.000294702	1.52988
V2LHS_152730	Cdk17	CACAGAACCTCCTCATTAA	8837	0.000213908	15204	0.000327198	1.52962
V2LHS_177047	PANK2	CTACTATGCGTTATAATCT	8209	0.000198707	14111	0.000303676	1.52826
V3LHS_325230	ADRBK1	TCGATGAGGAGGACACAAA	10997	0.000266193	18896	0.000406652	1.52766
V2LHS_203586	TSSK4	GTGAAATACAGGTAATGAA	6578	0.000159227	11296	0.000243096	1.52673
V2LHS_202928	NIM1	GGCATTACAGAAGAGCATA	10387	0.000251427	17825	0.000383603	1.5257
V3LHS_640141	Dapk2	ATTATGTTGTTAGACAAGA	3764	9.11112e-05	6457	0.000138958	1.52515
V2LHS_202541	KIAA1804	GGGAACTTAACATTCTGAT	12689	0.000307149	21758	0.000468243	1.52448
V3LHS_643074	PKN1	CGCAAGGAGCTGAAGCTGA	7061	0.000170918	12102	0.000260441	1.52378
V3LHS_645385	PHKG2	TGCACTGCATATGAAATAA	6878	0.000166489	11785	0.000253619	1.52334
V3LHS_339045	PNKP	GGAAGTGCTCCAGAACTCA	4321	0.000104594	7388	0.000158994	1.5201
V3LHS_371319	CKS2	CCAGAGAACTTTCCAAACA	6790	0.000164358	11605	0.000249746	1.51952
V3LHS_645859	IRAK1	AGCAAGTCAGGTTTCATGT	3028	7.32956e-05	5174	0.000111347	1.51915
V2LHS_132374	IRAK2	CGGTTTACCTGAAGGACTT	8263	0.000200014	14117	0.000303805	1.51892
V3LHS_639856	CSNK2A1	AGATCCACGTTTCAATGAT	11611	0.000281055	19829	0.00042673	1.51831
V2LHS_20894	FLT4	CGGTCTGGTTCTTCCCTTT	5072	0.000122773	8656	0.000186282	1.51729
V2LHS_174177	UCKL1	GAGTTCATCTTCTACTCCA	7059	0.00017087	12042	0.00025915	1.51665
V3LHS_339653	TNIK	AGAAGAAGGTCAAAGATTA	9102	0.000220323	15520	0.000333998	1.51595
V3LHS_396361	DLG1	AGATTGGAGATAAACTTTT	5115	0.000123813	8706	0.000187358	1.51323
V3LHS_375317	PRKAA2	AGTTTAGATGTTGTTGGAA	9638	0.000233297	16391	0.000352743	1.51199
V3LHS_310656	Nek7	GGACAATTTAGTGAAGTTT	5769	0.000139644	9802	0.000210944	1.51058
V3LHS_410198	SHPK	AGCTCTAAGATGAGAGCAA	8079	0.00019556	13722	0.000295304	1.51005
V3LHS_320619	DAPK3	AAGCAGGAGACGCTCACCA	6056	0.000146591	10285	0.000221338	1.5099
V2LHS_82956	GK	CAGAAAGTGGTATTCCATA	3162	7.65392e-05	5370	0.000115565	1.50988
V3LHS_339401	KDR	TGATGAAAGTTACCAGTCT	5106	0.000123596	8664	0.000186454	1.50858
V3LHS_642462	Pak6;Map3k12	TGGATGGCTCCTGAAGTGA	4089	9.89781e-05	6935	0.000149245	1.50786
V2LHS_153607	AURKA	GCTCTTAAAGTGTTATTTA	7702	0.000186434	13061	0.000281079	1.50766
V3LHS_401955	ITPKA	CCGCGGATTTTATTTAGCA	7884	0.00019084	13365	0.000287622	1.50714
V3LHS_402251	PRKAR2B	AGTGTAGTCTTACTAGAGA	8138	0.000196988	13786	0.000296682	1.50609
V3LHS_334047	CDK5R2	CGGAACCAAGCACTGGACT	2979	7.21095e-05	5046	0.000108593	1.50594
V2LHS_262977	PRKCI	CTTTAGACTTTATGAGCTA	4939	0.000119553	8365	0.000180019	1.50577
V3LHS_318371	MARK2	ACCTCTAATTCTTACTCTA	5158	0.000124854	8733	0.000187939	1.50526
V2LHS_222899	PRKAR1A	CACTGTCAAAGCAAAGACA	7901	0.000191251	13363	0.000287579	1.50367
V2LHS_237454	HCK	GGAGATACCGTGAAACATT	3115	7.54015e-05	5268	0.00011337	1.50355
V2LHS_200305	AKT3	GATATAAAGAGAAACCTCA	4279	0.000103577	7229	0.000155572	1.50199
V3LHS_398777	TTBK1	TGGGAGGAGACAGATGTCA	3859	9.34108e-05	6519	0.000140292	1.50189
V3LHS_345521	YES1	GCAAGGTTAATTGAAGACA	5761	0.00013945	9732	0.000209438	1.50188
V2LHS_31986	RYK	GTCTTGATGCAGAACTTTA	6406	0.000155063	10816	0.000232766	1.5011
V3LHS_640103	AKT1	CCCGAGGTGCTGGAGGACA	2405	5.82153e-05	4060	8.73733e-05	1.50086
V3LHS_348592	WNK1	AGGAAGAGAGCAGTCTCAA	2235	5.41003e-05	3771	8.11539e-05	1.50006
V2LHS_83493	FGFR3	CAGAGTGACGTCTGGTCCT	3878	9.38707e-05	6543	0.000140809	1.50003
V3LHS_335655	TLK1	ACAAGTTAATGTCAGAGAA	7668	0.000185611	12933	0.000278325	1.4995
V3LHS_385861	PIP5K1B	AGGACTTAGATTTCCTGCA	6375	0.000154313	10750	0.000231346	1.4992
V3LHS_645673	PRKCE	AGGTAGATATTAAAGGGCT	5775	0.000139789	9734	0.000209481	1.49855
V3LHS_342712	STK38L	TGCAGACTGGTTACAACAA	6668	0.000161405	11217	0.000241396	1.49559
V3LHS_335000	FER	TGCACGATCAGTTACATCT	6721	0.000162688	11305	0.000243289	1.49543
V2LHS_201904	TNIK	GAACATACGGGCAAGTTTA	4151	0.000100479	6979	0.000150192	1.49476
V3LHS_364153	PHKB	GGGCTGTTCGTGGTCAGTT	6384	0.000154531	10730	0.000230915	1.4943
V3LHS_363440	PSKH1	AAGATGATTGAGACCAAGT	4418	0.000106942	7421	0.000159704	1.49337
V2LHS_56674	TESK1	GAGACTAACACGTGCAATT	1754	4.24572e-05	2944	6.33564e-05	1.49224
V3LHS_640471	FGR	AGGAGGATGCTGGCCTGGA	5058	0.000122434	8484	0.00018258	1.49126
V3LHS_303984	PGK1	CCAAGATTGTCAAAGACCT	4643	0.000112388	7787	0.00016758	1.49108
V3LHS_643975	FES	ACGCTGACCTCAGTGACAG	4275	0.00010348	7165	0.000154194	1.49008
V2LHS_152707	PCK1	CTGAGTGCTTTACCTTTAA	7799	0.000188782	13071	0.000281295	1.49005
V3LHS_309993	Epha6;Epha8	GAGATCAAGTACTACGAGA	4069	9.8494e-05	6819	0.000146748	1.48992
V3LHS_345710	MARK4	GAGCAAATCATGAAAGACA	3985	9.64607e-05	6678	0.000143714	1.48987
V2LHS_1185	STK33	GCCATTAACTTGCTGCTAA	2343	5.67145e-05	3926	8.44895e-05	1.48973
V3LHS_643318	NEK6	TCGCAGATGATCAAGTACT	4904	0.000118706	8213	0.000176748	1.48896
V3LHS_638852	SCYL1	CGTGCTAGTCAGGTCAGCA	2571	6.22335e-05	4302	9.25812e-05	1.48764
V3LHS_642727	PIK3C2G	AGAAGATTCAGAGATCTAA	6504	0.000157435	10872	0.000233971	1.48614
V2LHS_114731	MINK1	GCACTACCGTGTTGTGAAA	5009	0.000121248	8372	0.00018017	1.48597
V3LHS_636602	PIK3R1	ACACTCAGTTTCAAGAAAA	5554	0.00013444	9282	0.000199753	1.48582
V3LHS_642666	ADCK2	TGCTGATGACTCACAAGGT	7212	0.000174573	12052	0.000259365	1.48571
V3LHS_372245	PANK3	AGAAGAAGTTGAGAGTTTA	5528	0.00013381	9236	0.000198763	1.48541
V3LHS_376245	MAP3K12	CCCAACATGCTAATCACCT	4261	0.000103142	7118	0.000153183	1.48517
V3LHS_365402	PKDCC	CGGGCCTTTGTGGTCACCA	5362	0.000129792	8957	0.000192759	1.48514
V2LHS_225997	Taok3	GCCATGGAAATGCAAATTA	8769	0.000212262	14648	0.000315232	1.48511
V3LHS_639294	SGK2	TGATCATTGCTACAGAATG	6056	0.000146591	10116	0.000217702	1.48509
V3LHS_635008	MTOR	AAGAATGTTGACCAATGCT	2245	5.43424e-05	3750	8.07019e-05	1.48506
V2LHS_115906	PRKD2	GAAATTCCGCTGTCAGAAA	4902	0.000118658	8188	0.00017621	1.48503
V2LHS_69297	PAPSS1	GTCTGGACATGCTTCCTAA	7468	0.00018077	12474	0.000268447	1.48502
V3LHS_326034	TTK	AGGATGTATTTTGTACTAT	5787	0.00014008	9654	0.000207759	1.48315
V2LHS_262276	MAP2K7	GTCATTGCCGTTAAGCAAA	4306	0.000104231	7183	0.000154582	1.48307
V3LHS_339046	PNKP	GGGAAGTCCACCTTTCTCA	1966	4.75889e-05	3278	7.05442e-05	1.48237
V3LHS_642598	TTBK2	TGGAAGTTGCTGTTTTGAA	11346	0.000274641	18911	0.000406974	1.48184
V3LHS_374810	CIB2	GGGAGAATCCCTTCAAAGA	3863	9.35076e-05	6438	0.000138549	1.48169
V2LHS_221210	TWF1	CACTCATTTCTAAACCTTA	4590	0.000111105	7646	0.000164546	1.48099
V3LHS_636396	AKT2	AGGATGAAGTCGCTCACAC	13736	0.000332493	22878	0.000492346	1.48077
V2LHS_157879	NEK11	CAGAGAAAGAAATCAGGAA	5012	0.00012132	8343	0.000179546	1.47993
V3LHS_638747	BMPR1B	CCAGAAGACTCAGTCAACA	5597	0.000135481	9314	0.000200442	1.47949
V3LHS_636598	RIPK4	TGATGACGAAGTGAAAGAA	6608	0.000159953	10985	0.000236403	1.47795
V2LHS_47787	PRPF4B	CAGTTGATTTAAGAGGTAA	3960	9.58556e-05	6581	0.000141626	1.4775
V2LHS_202958	STK38L	CAATCCCTATAGAAATCAA	3726	9.01914e-05	6190	0.000133212	1.47699
V2LHS_156350	PANK4	ACGTTCATATTGGAATCTA	3459	8.37284e-05	5745	0.000123635	1.47662
V3LHS_641305	STRADB	TGGCTGTATTCACAGGAGT	9705	0.000234919	16108	0.000346652	1.47563
V3LHS_359185	BUB1B	CAGTTCTGTTTGTCAAGTA	16497	0.000399326	27379	0.00058921	1.47551
V3LHS_315740	ITPKA	TCCTGCAGCACCGACTTCA	7291	0.000176486	12100	0.000260398	1.47546
V2LHS_46947	MAP3K14	CTATTTCAATGGTGTGAAA	3258	7.8863e-05	5406	0.00011634	1.47522
V3LHS_386708	SNRK	TGCTCAGATAGTTCATGCT	3327	8.05332e-05	5520	0.000118793	1.47508
V3LHS_646449	PTK7	AGGAGCTTTTGACACTATA	3221	7.79674e-05	5343	0.000114984	1.47477
V3LHS_372899	PRKAR1A	TGGACCGACCTAGATTTGA	3900	9.44032e-05	6469	0.000139216	1.4747
V3LHS_389667	NEK6	GGACAGTTCAGCGAGGTGT	5572	0.000134876	9241	0.000198871	1.47448
V2LHS_160137	GK2	CGTGCATTGTACAGATGTA	1416	3.42756e-05	2348	5.05302e-05	1.47423
V3LHS_325921	TSKS	AGCTGTCAGAGGCTACACA	4129	9.99464e-05	6844	0.000147286	1.47365
V3LHS_310492	ERBB3	CAGAGCTTCAAGACTGTTT	12692	0.000307222	21035	0.000452684	1.47348
V3LHS_333215	MAP4K2	TGGCTCTACTGCGTGAACA	2683	6.49446e-05	4444	9.56372e-05	1.4726
V3LHS_362287	NPR2	GGGCTGGTTGTCATGGACA	4123	9.98011e-05	6828	0.000146942	1.47235
V3LHS_358714	CAMKV	AAGGACAAGACGACAGGCA	2443	5.91351e-05	4045	8.70505e-05	1.47206
V3LHS_634039	EPHB3	CGCACATACCAGGTGTGTA	5606	0.000135699	9272	0.000199538	1.47045
V3LHS_644351	STK16	AGCTCCTGGCCAACATACT	4780	0.000115704	7904	0.000170098	1.47011
V2LHS_201718	Cdk12	GAACCTATGGCCAAGTATA	1266	3.06447e-05	2093	4.50424e-05	1.46983
V3LHS_386522	EPHB2	CCCATCAAGCTCTACTGTA	11029	0.000266967	18212	0.000391932	1.46809
V2LHS_153703	SYK	GGCACACAGGGAAATGTTA	6645	0.000160849	10969	0.000236059	1.46758
V2LHS_156310	ETNK2	CGGTTCATTGACTATGAAT	6618	0.000160195	10916	0.000234918	1.46645
V3LHS_637849	CHEK2	AGGCACGTTTTACGACAGA	4847	0.000117326	7991	0.00017197	1.46575
V3LHS_644102		AGGGTTATAGAGAGATTCA	6040	0.000146204	9957	0.00021428	1.46562
V3LHS_322232	CDKN1A	GGACCTGTCACTGTCTTGT	5070	0.000122724	8355	0.000179804	1.46511
V3LHS_398357	CSNK1G1	GGGAAAAGGATGAAAGACA	6755	0.000163511	11130	0.000239523	1.46487
V3LHS_635133	RIOK2	AGAGAATTAGTGAAACATA	699	1.692e-05	1151	2.47701e-05	1.46396
V3LHS_347643	SCYL1	CGATGGACTGGAGACAGAA	2816	6.8164e-05	4636	9.97691e-05	1.46366
V3LHS_379908	Nrbp2	TGCTTCATCCAGCACCAGT	6048	0.000146398	9952	0.000214172	1.46295
V2LHS_63564	KIAA1804	AATTCAATCTCACATGTTA	4404	0.000106603	7245	0.000155916	1.46259
V3LHS_637043	HSPB8	TGGTGAAGACCAAAGATGG	8353	0.000202192	13741	0.000295713	1.46254
V2LHS_201822	MAPKAPK5	CGGACTATCCCAAAGGATA	6262	0.000151578	10293	0.000221511	1.46137
V3LHS_642726	PIK3C2G	ACAGAAGATTCAGAGATCT	5589	0.000135287	9185	0.000197666	1.46109
V2LHS_201716	MAP3K1	CAATCATCTTGCTTTGATA	4233	0.000102464	6954	0.000149654	1.46055
V2LHS_1032	ILK	CACTCAATAGCCGTAGTGT	2999	7.25936e-05	4926	0.00010601	1.46032
V3LHS_401336	CDK5R1	CGGTGATATTGTGCATGCA	16910	0.000409323	27775	0.000597732	1.4603
V2LHS_63972	NRBP1	ACCTGACACTTCTGCTGAA	1958	4.73952e-05	3215	6.91884e-05	1.45982
V3LHS_643668	MYLK2	AACGAGAAGCTGAAGGTGA	3863	9.35076e-05	6339	0.000136419	1.4589
V3LHS_366126	DTYMK	CCGGTTCCCGGAAAGATCA	5783	0.000139983	9488	0.000204187	1.45865
V3LHS_642500		TGGAGAATATTCTTCTAGA	6090	0.000147414	9989	0.000214968	1.45826
V3LHS_306896	LMBR1	TGCTTCTTCTTCTTGCGTT	5175	0.000125266	8488	0.000182666	1.45823
V3LHS_637959	CHEK1	CCAAATTGGATGCAGACAA	14786	0.000357909	24247	0.000521808	1.45793
V3LHS_640287	PRKCE	AGGGCAAAGATGAAGTATA	1674	4.05208e-05	2745	5.90738e-05	1.45787
V3LHS_398340	STK39;Tktl2	TGGTGGATGGTCACGATGT	4511	0.000109193	7397	0.000159187	1.45785
V3LHS_312004	MAP3K11	GGCCCGAGAGTGGCACAAA	5164	0.000125	8464	0.00018215	1.4572
V3LHS_395601	TLK2	GGGAAGAGATAGAAAGACA	4708	0.000113962	7715	0.000166031	1.4569
V2LHS_1616	ALPK3	CTCATAGATTCCCTGAAGA	2455	5.94256e-05	4022	8.65555e-05	1.45654
V2LHS_43911	RPS6KC1	GCGATTTGATGAAACTGTT	8817	0.000213424	14438	0.000310713	1.45585
V3LHS_398221	MAGI3	TGTTCCAAGTTACAACCAA	5671	0.000137272	9285	0.000199818	1.45564
V3LHS_345591	PIP4K2B	ACGATCAATGAGCTGAGCA	6463	0.000156443	10576	0.000227601	1.45485
V3LHS_640832	MAPK7	TCCTTCGATGTGACCTTTG	7492	0.000181351	12258	0.000263798	1.45463
V3LHS_644348	STK16	ACTGTCATCATTGACAATA	6558	0.000158743	10727	0.000230851	1.45424
V3LHS_372459	TAOK1	AGGAAGTCAAGTTTCTACA	7331	0.000177454	11991	0.000258052	1.4542
V3LHS_401335	CDK5R1	TGGTCATCAGTATTGTGTA	10839	0.000262368	17727	0.000381494	1.45404
V3LHS_367958	C9orf96	CCAAAGTCAAGCATGTGAT	3813	9.22973e-05	6236	0.000134202	1.45402
V3LHS_404085	CDK6	AGACTCAAGGTGGTCAGTA	2449	5.92804e-05	4002	8.61251e-05	1.45284
V3LHS_634595	MAPK3	GAGATCATGCTGAACTCCA	3433	8.3099e-05	5608	0.000120687	1.45233
V3LHS_317630	STK3	AGAGAGCTACTGCAACACA	5814	0.000140733	9495	0.000204337	1.45195
V3LHS_357001	IPPK	CGATTCTGTGTGTAGAGAT	6101	0.00014768	9957	0.00021428	1.45097
V3LHS_314951	MPP3	AGTTACTTAATGAAGATTC	7288	0.000176413	11894	0.000255965	1.45094
V3LHS_634988	GRK5	TGGAGAAGAAGAGGATCAA	9772	0.000236541	15932	0.000342865	1.4495
V2LHS_236766	NUAK2	GACTCTAGAATGTCCATAT	8436	0.000204201	13749	0.000295886	1.44899
V3LHS_345238	COL4A3BP	GGCAGTTGGTTGTAGAAGA	12790	0.000309594	20838	0.000448444	1.44849
V3LHS_386037	NTRK1	AGCTGCAGTGTCATGGGCA	5157	0.00012483	8399	0.000180751	1.44797
V3LHS_320010	TRIO	CGGGACTCTCAAGAAGTCA	3293	7.97102e-05	5362	0.000115393	1.44766
V3LHS_318575	PRKCA	AGGAGCAAGCACAAGTTCA	7430	0.00017985	12096	0.000260312	1.44738
V3LHS_403155	NME4	TGCACCAAAGTGCCGGACA	7462	0.000180625	12127	0.000260979	1.44487
V2LHS_262262	PRKAG1	CTGATTCCCACAAGCTCCA	5591	0.000135335	9080	0.000195406	1.44387
V3LHS_638366	CLK3	TGGAAGAGGAGGAGGTCCT	4513	0.000109241	7327	0.000157681	1.44342
V2LHS_42846	Uck2	AACGTGTAACCAGTTATAA	4489	0.000108661	7281	0.000156691	1.44202
V3LHS_645400	GUCY2D	AGGGATTTGTGACACTGCA	6515	0.000157702	10567	0.000227407	1.44201
V3LHS_307598	Camkk1	ACAACGAAAGTGAAGACAG	11313	0.000273842	18337	0.000394622	1.44106
V3LHS_646046	VRK3	TGCTGTTTAATCACAGATA	9791	0.000237	15851	0.000341122	1.43933
V3LHS_644884	EPHA2	TGGTTGTGTTGAGGTTTTT	4265	0.000103238	6901	0.000148513	1.43855
V3LHS_371039	KCNH2	CGTGAGATCATAGCACCTA	3227	7.81126e-05	5221	0.000112359	1.43842
V3LHS_313657	MAST4	ACGATTAAATTGATTAGCA	6231	0.000150827	10077	0.000216862	1.43782
V3LHS_370844	PKIA	AGATGCACAACGAAGTTCT	868	2.10108e-05	1403	3.01933e-05	1.43704
V3LHS_385859	Pip5k1b	AGGTTAATGAAGAAGTTAG	6182	0.000149641	9982	0.000214818	1.43555
V3LHS_339698	PFKFB2	AGCAGTTTGCCCAAGCTCT	5705	0.000138095	9211	0.000198225	1.43543
V3LHS_643748	TEX14	ACAGTCAAGAATTTATTCA	7214	0.000174622	11646	0.000250628	1.43526
V3LHS_643321	MAP2K3	GGAAGAAGGATCTACGGAT	5686	0.000137635	9175	0.000197451	1.4346
V3LHS_638500	AURKA	CCAAGAGACCTACAAAAGA	11258	0.000272511	18163	0.000390877	1.43436
V3LHS_643944	DAPK1	ATGTTGTTGTCTTTAGTCT	8546	0.000206864	13786	0.000296682	1.43419
V2LHS_239083	Col4a3bp	GTGGAAACATTAGCTGATA	2887	6.98826e-05	4656	0.0001002	1.43383
V3LHS_339696	PFKFB2	AGGAAATAACAGACCTCAA	8075	0.000195463	13021	0.000280219	1.43361
V3LHS_639996	CDK9	TCAAGATCCTTCAGCTTCT	7008	0.000169635	11294	0.000243053	1.4328
V3LHS_644694	MTOR	GGGATGTTTTCAGTGGTCA	2286	5.53348e-05	3683	7.926e-05	1.43237
V3LHS_348650	STK11	CGTCAAGATCCTCAAGAAG	3461	8.37768e-05	5576	0.000119998	1.43236
V3LHS_372037	PIK3C3	TAGTGGAATGTGAAGATCA	6034	0.000146059	9716	0.000209093	1.43157
V3LHS_390499	PHKA2	TGGAAGACACCTGTAATCA	1991	4.8194e-05	3203	6.89302e-05	1.43026
V2LHS_131072	IGF1R	CCGAAGATTTCACAGTCAA	1600	3.87295e-05	2573	5.53723e-05	1.42972
V3LHS_638550	MAPK6	TGGGTCACCACTTAAGTCA	9146	0.000221388	14704	0.000316438	1.42934
V3LHS_320598	CDKL3	GGAACAGTCATGAAATGTA	5003	0.000121102	8029	0.000172788	1.42679
V3LHS_634598	MAPK3	AACACCACCTGCGACCTTA	7191	0.000174065	11540	0.000248347	1.42675
V3LHS_342421	ULK3	GCCTTATCACTCTACTGCA	4120	9.97285e-05	6611	0.000142272	1.42659
V3LHS_338728	MVK	AGGGAAGATTTCATCCTTA	10773	0.000260771	17268	0.000371616	1.42507
V3LHS_637461	TLK1	AGCATTAGAAAGTAATAAA	7802	0.000188855	12505	0.000269114	1.42498
V2LHS_222271	TPD52L3	CTTGTGCTTTGTTTATAAT	7007	0.000169611	11224	0.000241546	1.42412
V3LHS_354133	DGKH	CGATGGTTTCTGTAGAGCA	6100	0.000147656	9765	0.000210148	1.42322
V3LHS_316017	TP53RK	TCAGTGACTGTTCGAGATT	9273	0.000224462	14834	0.000319235	1.42223
V3LHS_325806	PTK2	CGGTCGAATGATAAGGTGT	5024	0.000121611	8025	0.000172702	1.42012
V2LHS_133007	HCK	GGAGGCAATACATTCTCAA	736	1.78156e-05	1175	2.52866e-05	1.41935
V2LHS_203156	MAP2K5	GCAATGCTGTCATATTATT	5895	0.000142694	9408	0.000202465	1.41887
V3LHS_350197	EIF2AK4	CCGATAATCTTGCAGTGCA	11829	0.000286332	18877	0.000406243	1.41878
V2LHS_37751	MAPK3	CCCTGGAAGCCATGAGAGA	2501	6.05391e-05	3991	8.58884e-05	1.41873
V3LHS_373989	CALM2	TGAAAGACACAGACAGTGA	5115	0.000123813	8157	0.000175543	1.4178
V2LHS_172837	CLK1	CTACATTGATGAGTACAGA	4323	0.000104642	6893	0.000148341	1.4176
V3LHS_636225	MAP4K1	CCTGTCAGAGCTCCAGATT	2519	6.09748e-05	4016	8.64264e-05	1.41741
V3LHS_641465	PRKCZ	AGGACTTTGACCTAATCAG	3146	7.61519e-05	5011	0.000107839	1.41611
V3LHS_352878	EPHA3	AGGAGTTGTTACCAAAAGT	15495	0.000375071	24663	0.00053076	1.41509
V3LHS_640799	PNCK	CCCTTCTACGACGAGAGCG	8126	0.000196698	12930	0.00027826	1.41466
V3LHS_637569	CDK2	TGGATGTCATTCACACAGA	22439	0.000543157	35683	0.000767916	1.4138
V3LHS_349605	TGFBR2	CGGTTAATAACGACATGAT	7151	0.000173097	11367	0.000244624	1.41322
V2LHS_203200	CSNK1A1L	GTTTGCAAATTGTTCACAT	6599	0.000159735	10487	0.000225686	1.41287
V3LHS_372557	MAP2K5	AGCAAGTAAATGGACAGTT	4767	0.00011539	7572	0.000162953	1.4122
V3LHS_366011	CIT	ACGATGAGCTGCTAGAAAA	12633	0.000305794	20065	0.000431809	1.41209
V3LHS_300889	WNK3	AGGTGGAGCTTCAAAGATT	11159	0.000270114	17723	0.000381408	1.41203
V2LHS_262288	PDK1	GTGTTCAGAACTATATTAT	3115	7.54015e-05	4947	0.000106462	1.41193
V3LHS_640831	MAPK7	AGATCCTCAAGCACTTTAA	15400	0.000372772	24447	0.000526112	1.41135
V3LHS_380933	DCK	TGGATGTTAATGAAGACTT	7292	0.00017651	11574	0.000249078	1.41113
V3LHS_634174	ACVR1C	TCGATAGAGGAAATGAGAA	9935	0.000240486	15758	0.00033912	1.41014
V3LHS_311274	CDK5R1	AGCAAGAACGCCAAGGACA	5673	0.00013732	8992	0.000193512	1.4092
V2LHS_88826	CDK4	AGGGCAATCTTTGCCTTTA	3837	9.28782e-05	6081	0.000130866	1.40901
V2LHS_78858	ULK2	CAGATTATTTGCAAGCGAA	8397	0.000203257	13300	0.000286223	1.40818
V3LHS_640417	Prkaca	TCCTTCAAGGACAACTCAA	5040	0.000121998	7981	0.000171755	1.40785
V3LHS_372821	GUCY2F	TGATGCAGTGTTGACCATT	5302	0.00012834	8389	0.000180536	1.4067
V2LHS_82623	GUCY2D	CAAGTGACACTGTACTTTA	4688	0.000113477	7415	0.000159575	1.40622
V2LHS_170553	EIF2AK2	GCAGTTAGTCCTTTATTAT	6239	0.000151021	9868	0.000212364	1.40619
V3LHS_641334	ADCK5	GCACCAATGTTGTCCTTCG	3544	8.57859e-05	5604	0.000120601	1.40584
V3LHS_410110	CKS2	AGCAACAGAGCTCAGTTAA	5331	0.000129042	8426	0.000181332	1.40522
V2LHS_240053	IPMK	GTCAGCAAGTACCCATTAA	4229	0.000102367	6684	0.000143843	1.40517
V3LHS_326592	CSNK1E	GGGTCCTTCGGAGATATCT	5513	0.000133447	8711	0.000187465	1.40479
V3LHS_644493	ATR	TGAAATTATGTAAAAGAAT	12534	0.000303397	19801	0.000426128	1.40452
V3LHS_645006	CDK1	CAGCTGTACTTCGTCTTCT	49008	0.00118629	77419	0.0016661	1.40447
V2LHS_231711	Nuak1	CCTGCTGTCTTGAGTACAA	3433	8.3099e-05	5422	0.000116684	1.40416
V3LHS_314418	RIPK2	ACAAGGACATCGACCTGTT	3753	9.08449e-05	5927	0.000127552	1.40406
V3LHS_402033	RPS6KA4	AGGCTGTGCCTTTGACTTT	9166	0.000221872	14468	0.000311359	1.40333
V2LHS_77679	RIPK3	GCCATGGCAAGTCTGGATA	4925	0.000119214	7768	0.000167171	1.40228
V2LHS_151699	MAP3K3	CAAATGTCATGCTGCCTTA	5233	0.00012667	8250	0.000177544	1.40163
V3LHS_633978	PRKG2	CGGAAGAGTTGAGCTTGTT	2803	6.78493e-05	4419	9.50991e-05	1.40162
V2LHS_170430	Prkar2b	GCTTTAACATCACTTTCTA	5843	0.000141435	9211	0.000198225	1.40153
V3LHS_349515	Gm6531;Cks1b	TCGGACAAATACGACGACG	6950	0.000168231	10951	0.000235671	1.40088
V2LHS_134634	CAMK2A	CTGATTGAAGCCATAAGCA	5361	0.000129768	8447	0.000181784	1.40084
V3LHS_641004	CAMK2B	AGAGTTTACTCAACAAGAA	13369	0.000323609	21059	0.0004532	1.40046
V3LHS_396453	DBF4	TGAATGTGACTTCAAGAAT	2892	7.00036e-05	4553	9.79829e-05	1.39968
V3LHS_642883	PASK	TGCAGCAAGCGACAGAGAA	9808	0.000237412	15436	0.000332191	1.39922
V3LHS_636729	MST4	CCAGAAGAACTGTTCACAA	13508	0.000326974	21244	0.000457182	1.39822
V2LHS_160138	GK2	CAATGGACCTTCTTCCAAA	10250	0.000248111	16111	0.000346717	1.39743
V2LHS_170503	MAPK8	CTGGTAATAGATGCATCTA	3996	9.6727e-05	6280	0.000135149	1.39722
V3LHS_377905	AAK1	TGGGTCTGTTTCTATCACA	6399	0.000154894	10056	0.00021641	1.39715
V2LHS_69603	YES1	GGAATATCATGGGACCAAA	9930	0.000240365	15592	0.000335548	1.39599
V3LHS_305815	MOS	AGGATGTCTGTAAAATTAG	1193	2.88777e-05	1873	4.03079e-05	1.39581
V3LHS_642596	TTBK2	TGCTGCTTCAGAACAATAT	7403	0.000179197	11617	0.000250004	1.39514
V3LHS_636283	MAPK12	TGGAAGCGTGTTACTTACA	4131	9.99948e-05	6482	0.000139496	1.39503
V3LHS_643541	STRADA	CCCAGATGCTGCTAGAGAA	4750	0.000114978	7447	0.000160263	1.39386
V3LHS_639852	CSNK2A1	ACAGAAAGCTACGACTAAT	22590	0.000546812	35413	0.000762106	1.39372
V2LHS_262313	EPHA6	CTAATTTAGGTGTTTGTGA	4462	0.000108007	6994	0.000150514	1.39356
V3LHS_367805	STK38	TGAGACTGACTACAAGAAC	4444	0.000107571	6964	0.000149869	1.39321
V3LHS_395440	IP6K2	AGAGCCATAAGTTAGAAGA	9735	0.000235645	15245	0.00032808	1.39227
V3LHS_646412	SIK1	AAGAACTTTCTAGAAGCGA	8302	0.000200958	12992	0.000279595	1.39131
V3LHS_379909	NRBP2	AGAAAGGTCATCCAGATGC	3605	8.72624e-05	5641	0.000121397	1.39117
V3LHS_369487	EPHB6	GGGAAGTCGATCCTGCTTA	5836	0.000141266	9128	0.000196439	1.39056
V3LHS_349177	RET	TGGACACGTTTGATAGTTA	6785	0.000164237	10612	0.000228376	1.39052
V3LHS_638036	RIPK1	TGGGCGATATTTGCAAATA	19986	0.00048378	31247	0.000672451	1.38999
V3LHS_326426	GK	GGATGTTTCTTACTATGTA	4431	0.000107257	6926	0.000149051	1.38967
V3LHS_340408	MARK3	TCGAAGTCATTGAAACTGA	10439	0.000252686	16302	0.000350827	1.38839
V3LHS_641441	CSNK1G2	GGAAAGAATCTCTATACAA	7210	0.000174525	11257	0.000242256	1.38809
V2LHS_232742	TEK	CAGATATTGGTGTCCTTAA	4551	0.000110161	7103	0.00015286	1.3876
V3LHS_636789	INSRR	AAGATCTACTTCGCCTTCA	5527	0.000133786	8626	0.000185636	1.38756
V3LHS_353203	XYLB	AGGAGGAGCATCTCACAAT	5529	0.000133835	8620	0.000185507	1.38609
V3LHS_390159	IKBKB	TGGAGAAGTACAGCGAGCA	8805	0.000213133	13722	0.000295304	1.38554
V3LHS_409516	SNRK	AGCTCTAGTTCATTGTGAT	7320	0.000177188	11403	0.000245398	1.38496
V2LHS_178486	TPD52L3	CATAGCAGCACTTCACTTA	5866	0.000141992	9134	0.000196568	1.38436
V3LHS_347309	IKBKG	CCAAGAATACGACAACCAC	7435	0.000179971	11577	0.000249143	1.38435
V3LHS_358943	PDGFRL	AGAGTGTCATTACAGTGGA	10842	0.000262441	16881	0.000363288	1.38427
V2LHS_82518	HK1	CCTCCACAATGCCAAAGAA	8632	0.000208946	13440	0.000289236	1.38426
V3LHS_641333	ADCK5	TGCAAGGTCAACGATGTGG	5654	0.00013686	8803	0.000189445	1.38422
V3LHS_384251	Ror2	TGGTGCTTTACGCAGAATA	16134	0.000390539	25116	0.000540509	1.38401
V3LHS_341248	PIK3CB	ACGATGGTTTTTGACTTTA	10314	0.00024966	16050	0.000345404	1.3835
V3LHS_372461	TAOK1	TGGAGAAACTTATCAAGAA	5845	0.000141484	9095	0.000195729	1.3834
V3LHS_377626	MUSK	TGGCTGGTAATGGAAGAGA	15049	0.000364275	23411	0.000503817	1.38307
V3LHS_396499	VRK2	CCGTTATTTTCAGAACTTA	11092	0.000268492	17254	0.000371315	1.38296
V2LHS_214336	EIF2AK2	CTTCCTGACATGAAAGAAA	3465	8.38736e-05	5387	0.000115931	1.38221
V2LHS_113218	MAPK14	CTAGTAATCTAGCTGTGAA	2535	6.13621e-05	3939	8.47693e-05	1.38146
V3LHS_365500	PRKD1	AGGACTATCAGACCTGGTT	4365	0.000105659	6781	0.000145931	1.38115
V3LHS_344352	CDK11A	TCGGAAATCGATCAGATCA	6849	0.000165787	10636	0.000228892	1.38064
V3LHS_386892	PAPSS1	AGCAAGTTGTGGAACTTCT	11539	0.000279312	17912	0.000385475	1.38009
V2LHS_65862	BCR	GCCTGGCTTTCTCTTGGTA	4159	0.000100673	6455	0.000138915	1.37987
V3LHS_641304	STRADB	CCAGTGGAACTCACACAGT	8430	0.000204056	13081	0.00028151	1.37957
V3LHS_643319	NEK6	AAGTACTTTAAGAAGCAGA	6611	0.000160026	10257	0.000220736	1.37938
V3LHS_636714	EPHB4	CGGACAAACACGGACAGTA	8276	0.000200328	12840	0.000276323	1.37935
V3LHS_336356	AK7	AGACCTATGATCAAGCAAA	6885	0.000166658	10679	0.000229818	1.37898
V2LHS_113215	MAPK14	GGTTACTTAAACATATGAA	4684	0.000113381	7263	0.000156303	1.37857
V3LHS_320290	MINK1	CGGAACAAGATTCTGCACA	5755	0.000139305	8921	0.000191984	1.37816
V2LHS_138866	WNK4	CACTCTCTCTGGTTCTCCA	2209	5.34709e-05	3421	7.36217e-05	1.37685
V3LHS_303538	RAF1	ACGAACACAAAGGTAAAAA	9277	0.000224559	14365	0.000309142	1.37667
V3LHS_388885	PIM3	GCGACATTAAGGACGAAAA	6528	0.000158016	10104	0.000217443	1.37608
V3LHS_645470	STK24	TGGGTGTACAGATTTGTAT	7288	0.000176413	11277	0.000242687	1.37567
V3LHS_349848	DGKQ	ACAAGCAGGCTGCACAACA	6825	0.000165206	10557	0.000227192	1.37521
V3LHS_339407	Vrk1	TGGAAAAAGTTACAGGTTT	7380	0.00017864	11411	0.000245571	1.37467
V2LHS_202047	MINK1	CAGACTTTGTGTTGCTGAA	2104	5.09293e-05	3253	7.00062e-05	1.37458
V2LHS_58889	GRK7	GACAGGTGCTGTTCCTATA	3925	9.50084e-05	6068	0.000130586	1.37447
V2LHS_262959	MAP4K2	GTATTTAAGAGAGAACTAT	5394	0.000130567	8334	0.000179352	1.37364
V2LHS_262129	MAPK10	CAGCTAAGCTCAAATGTAT	10930	0.000264571	16883	0.000363331	1.37328
V3LHS_640467	FGR	AGCATTACAAGATCCGCAA	11213	0.000271421	17295	0.000372197	1.37129
V2LHS_42891	GAK	GGGACTTTAAGATTGAAGA	5652	0.000136812	8715	0.000187551	1.37087
V3LHS_643080	PKN1	CAGATGTTGCAGGACAGTA	9370	0.00022681	14442	0.000310799	1.37031
V2LHS_235718	CDADC1	CATTTCCACAGTACTATTA	4721	0.000114276	7275	0.000156562	1.37003
V2LHS_60532	IKBKE	ATCATCGAACGGCTAAATA	5180	0.000125387	7981	0.000171755	1.3698
V3LHS_322112	MLKL	AGGATTTGAGTTGAGGAAA	5477	0.000132576	8438	0.00018159	1.36971
V2LHS_170449	PRKCG	CCGATATTCTCCCTGACCT	5896	0.000142718	9083	0.000195471	1.36963
V2LHS_262809	DCLK2	GTGCGGATCCTTCTGAATA	4726	0.000114397	7280	0.000156669	1.36952
V3LHS_377902	AAK1	AGGAGTTAACAGTTATCCA	1853	4.48536e-05	2854	6.14195e-05	1.36933
V2LHS_152393	NTRK3	GTGATCCTCTGGGAGATCT	4466	0.000108104	6876	0.000147975	1.36882
V3LHS_325920	TSKS	TGGAAGATGCTGAAATCAA	2364	5.72229e-05	3639	7.83131e-05	1.36856
V3LHS_413402	GUK1	GGGCTGACATCCTAATAAA	6507	0.000157508	10011	0.000215442	1.36781
V3LHS_379207	NME5	TGAAAAATAATCCTAACAA	2423	5.8651e-05	3726	8.01854e-05	1.36716
V2LHS_15550	MAST4	GCCTTGGAATATTTACATA	6582	0.000159324	10120	0.000217788	1.36695
V3LHS_643538	STRADA	ACCCAGATGCTGCTAGAGA	2536	6.13863e-05	3898	8.3887e-05	1.36654
V3LHS_372108	CDKN1B	TCGATTTTCAGAATCACAA	3836	9.2854e-05	5893	0.00012682	1.3658
V3LHS_646314	STRADA	TCGTTGTCAGAACAAATTA	7514	0.000181884	11534	0.000248218	1.36471
V3LHS_349479	CDK12	CGGGACTTACTAAAAGCTA	6326	0.000153127	9709	0.000208943	1.36451
V3LHS_642881	PASK	ACAGAGATCCTGGTTGCTA	5046	0.000122143	7743	0.000166633	1.36425
V3LHS_636332	NUP62	TGGCACTGCAAAGACGGCA	13419	0.00032482	20585	0.000443	1.36383
V2LHS_98424	CERK	CAATGGACCTGATTCTAGT	4058	9.82277e-05	6222	0.000133901	1.36317
V3LHS_306824	CDK11B	CAGATCAACAAGGTGTTCA	11076	0.000268105	16981	0.00036544	1.36305
V3LHS_639177	EIF2AK3	ACAGTCAGATTCCTCGACA	8615	0.000208534	13206	0.0002842	1.36285
V3LHS_331304	HIPK4	GGAGACTGACTGCTACGAC	5101	0.000123475	7819	0.000168269	1.36278
V3LHS_643994	MAST1	CGAGAGTTCCTGGACAAAC	7114	0.000172201	10900	0.000234574	1.36221
V3LHS_401207	CDKN2D	TGAGTTATGAGTTATTCAT	6263	0.000151602	9590	0.000206382	1.36134
V3LHS_636220	MAP4K1	CCCAAGAAGGAAAAGATGA	6179	0.000149569	9458	0.000203541	1.36085
V3LHS_344351	CDK11A	CAGATCAACAAAGTGTTCA	11022	0.000266798	16869	0.00036303	1.36069
V3LHS_333013	EFNA5	ACGACAAAGTAGAAAATTC	3567	8.63426e-05	5456	0.000117416	1.35988
V3LHS_376459	ERN2	TCATTGGACACCACGAGCT	11842	0.000286647	18106	0.00038965	1.35934
V2LHS_245624	HUS1	CAGATCCTGATGTTAGTAT	2592	6.27418e-05	3963	8.52858e-05	1.35931
V3LHS_409983	IRAK1	AGGTTGTCCTTGAGTAATA	8362	0.00020241	12781	0.000275054	1.35889
V3LHS_389180	ITPKC	CCCTCCATTATGGACTGCA	4275	0.00010348	6530	0.000140529	1.35802
V3LHS_322577	EPHA2	CCAGGCTGTGTTGAAGTTC	9893	0.000239469	15097	0.000324895	1.35673
V3LHS_363364	CDK7	CGGACATGTGTAGTCTTCC	7285	0.00017634	11115	0.000239201	1.35647
V3LHS_365603	ILK	AGGAAGAGCAGGGACTTCA	4597	0.000111275	7012	0.000150902	1.35612
V3LHS_398713	GSK3A	CAGCTGGTGGAGATCATCA	22615	0.000547418	34473	0.000741877	1.35523
V3LHS_399291	ITPKB	TGGACCAGCAGAAACCTAG	4376	0.000105925	6670	0.000143542	1.35512
V2LHS_250513	STK25	CTCATAAGTACTTGTGTCA	7485	0.000181182	11404	0.00024542	1.35455
V3LHS_305782	TGFBR1	TCACTCATGTTGATGGTCT	19237	0.00046565	29282	0.000630164	1.3533
V3LHS_345750	KIT	TCAAGCAAATTGTTCAGCT	5551	0.000134367	8449	0.000181827	1.35321
V3LHS_646165	MAP3K14	AGGACTCACGTAGCATTAA	7244	0.000175348	11024	0.000237242	1.35298
V3LHS_309154	RBKS	AGGTGGTAATCATTACCTT	10501	0.000254187	15973	0.000343747	1.35234
V3LHS_386643	PI4KB	GGCGACATGTTCAACTACT	7463	0.000180649	11345	0.00024415	1.35152
V3LHS_645068	HSPB8	TCAGATTTAGTGCAAGTAA	7227	0.000174936	10982	0.000236338	1.351
V3LHS_638745	BMPR1B	AGCTGGTTCAGAGAGACAG	6315	0.000152861	9594	0.000206468	1.35069
V3LHS_345089	Dclk2	AGCAGGTTACTTGTCTGCA	6508	0.000157532	9879	0.000212601	1.34957
V3LHS_396450	DBF4	AGGACGAAATAGAAAAGAA	6137	0.000148552	9314	0.000200442	1.34931
V3LHS_635802	TBCK	TGGACAAGGTCGAGATAGA	8670	0.000209866	13158	0.000283167	1.34928
V2LHS_170450	PRKCG	GGCCACAGCTGCTGGAGAA	5527	0.000133786	8388	0.000180514	1.34927
V3LHS_401990	TP53RK	AGCTCTTTTTTCAAAGTAA	4987	0.000120715	7568	0.000162867	1.34919
V2LHS_62123	MUSK	CTAACATTGTGAAGCTATT	7895	0.000191106	11978	0.000257773	1.34885
V3LHS_369023	MKNK1	TGAAGATATGTACAAGCTG	4582	0.000110912	6945	0.00014946	1.34756
V2LHS_223944	Cmpk1	CCAATGCTCAGAAGAATAA	6025	0.000145841	9132	0.000196525	1.34753
V3LHS_398222	MAGI3	AGCCAGATCCAGTTGATCA	3378	8.17677e-05	5119	0.000110164	1.34727
V3LHS_392354	SPHK2	CGGTTGCTTCTATTGGTCA	13634	0.000330024	20647	0.000444334	1.34637
V3LHS_350469	ATM	AGCGAAGTGGTGTTCTTGA	5731	0.000138724	8673	0.000186647	1.34546
V2LHS_33181	PIP4K2B	CCCAGCCGCTTTAAGTTTA	8660	0.000209624	13103	0.000281983	1.34519
V3LHS_634412	MAP3K15	TGGGACTACAGCCTATCAA	4933	0.000119408	7463	0.000160608	1.34503
V3LHS_642768	SGK196	AGGATAGGACAGATGAAAA	11944	0.000289116	18050	0.000388445	1.34356
V3LHS_640790	PBK	TCGAAGTGTGTATCAAAAG	9145	0.000221363	13819	0.000297392	1.34346
V3LHS_402648	ITK	CAGTCACTGCTAGTGTTCA	10701	0.000259028	16170	0.000347987	1.34343
V3LHS_304082	COASY	CCCCACATGTCTCTATGTA	7191	0.000174065	10864	0.000233799	1.34317
V3LHS_364655	SGK3	TGGAAGAACTCCTAGAAAA	8207	0.000198658	12397	0.00026679	1.34296
V3LHS_644362	CAMK1G	AGCCTCCAGATCCAGAAGA	7830	0.000189533	11815	0.000254265	1.34154
V2LHS_112911	CDK8	CCTGAACATTCAACATTAA	2914	7.05361e-05	4396	9.46042e-05	1.34122
V2LHS_27433	DGKD	CACACCTCGGCTTACGGTT	7641	0.000184958	11526	0.000248045	1.34109
V3LHS_374740	TRPM6	TGGATCATCTGTTACATTT	5222	0.000126403	7874	0.000169453	1.34057
V2LHS_153617	AURKC	GCCTGTATAACTATTTCCA	4263	0.00010319	6425	0.000138269	1.33995
V3LHS_357437	KSR1	ACAACAAATGTACCAAAGA	4249	0.000102851	6397	0.000137667	1.33851
V3LHS_642502		AGAATATTCTTCTAGATGA	8875	0.000214828	13360	0.000287514	1.33835
V3LHS_338604	Efna4	TGGAGAGACTTACTACTAC	4687	0.000113453	7054	0.000151806	1.33805
V3LHS_392657	BMPR2	CCCAAGAGTGTCACTATGA	4127	9.9898e-05	6211	0.000133664	1.338
V2LHS_262715	PRKAG1	CTAGATGTATCTGTGACTA	3989	9.65575e-05	6002	0.000129166	1.33771
V3LHS_635342	ERBB2	CAGAGTGATGTGTGGAGTT	4498	0.000108878	6766	0.000145608	1.33734
V2LHS_244194	NUP62	CAGAGTAACTCTAGTCAGT	4980	0.000120546	7477	0.000160909	1.33484
V3LHS_317619	Cdk18	CGAGAGGTGTCTCTGCTGA	9694	0.000234652	14554	0.00031321	1.33478
V2LHS_171702	TYK2	CAGAGTGCCTGAAGGAGTA	4526	0.000109556	6789	0.000146103	1.33359
V3LHS_330646	LATS1	TGGCTGAAGCTGACAATGA	6257	0.000151457	9384	0.000201948	1.33338
V3LHS_639475	EPHA3	GCGGTCAGCATCACAACTA	9115	0.000220637	13664	0.000294056	1.33276
V2LHS_240239	BRAF	CTCATTACCTGGCTCACTA	10472	0.000253485	15697	0.000337807	1.33265
V3LHS_412939	FGFR3	AGCGACGAACTTTCCGAAA	7054	0.000170749	10571	0.000227493	1.33233
V3LHS_311275	CDK5R1	AAGAAGAAGAACTCCAAGA	6559	0.000158767	9828	0.000211504	1.33216
V3LHS_325680	NEK1	AGGCTATTCATGAAGATGA	7670	0.00018566	11491	0.000247292	1.33197
V3LHS_645851	LCK	TGTATGTCTTGGACACTGT	19524	0.000472597	29247	0.00062941	1.33181
V2LHS_153758	MAP3K7	CAGATGAGCCATTACAGTA	1762	4.26509e-05	2639	5.67926e-05	1.33157
V3LHS_643983	TLK2	CCGAAAGTCAGTCTCTACA	4508	0.00010912	6751	0.000145285	1.33142
V3LHS_642769	SGK196	CGGGTCATGTGCGACTCCA	4663	0.000112872	6982	0.000150256	1.3312
V3LHS_390919	MAPKAPK5	CCAAAGGATATGCGAAGAA	11182	0.000270671	16729	0.000360017	1.33009
V3LHS_633865	TEC	TGGAGGAGATTCTTATTAA	20352	0.000492639	30447	0.000655235	1.33005
V3LHS_634178	ACVR1C	TGTGTCAAAGAAGACTGCA	3797	9.191e-05	5677	0.000122172	1.32926
V3LHS_369029	Dlg3	AGAGACTGCAGCAAGCACA	7856	0.000190162	11743	0.000252715	1.32895
V2LHS_222846	PRKCSH	CTGTGACCTCAATACAATA	9163	0.000221799	13694	0.000294702	1.32869
V3LHS_307304	PRKACG	GGCGACATCAAGAACCACA	5715	0.000138337	8540	0.000183785	1.32853
V3LHS_636154	PTK2B	AGCATAGAGTCAGACATCT	14896	0.000360572	22258	0.000479004	1.32846
V2LHS_262742	EIF2AK2	GTTTACATTTCAAGTTATA	2957	7.1577e-05	4418	9.50776e-05	1.32833
V2LHS_170453	PRKCI	CACAGACAGTAATTCCATA	10194	0.000246755	15226	0.000327671	1.32792
V2LHS_192880	ATM	CCTATATCAGCAATTGTCA	8932	0.000216208	13339	0.000287062	1.32772
V3LHS_363598	TWF1	TGGATACACATGCAGTATA	4466	0.000108104	6669	0.00014352	1.32762
V3LHS_636158	PTK2B	ACCCAGAAACTGCTCAACA	13173	0.000318865	19669	0.000423287	1.32748
V3LHS_644462	NEK2	AGATGCAATTTGGTCATTA	6712	0.00016247	10018	0.000215592	1.32697
V2LHS_200726	RBKS	CTGGCTAATGCTTATTAGA	4212	0.000101955	6283	0.000135213	1.3262
V3LHS_302174	FLT1	AGGATCTAGTTCAGGTTCA	10136	0.000245352	15118	0.000325347	1.32604
V3LHS_642264	TNK1	AGACTGTCCGAAGCTCTGA	3290	7.96376e-05	4905	0.000105558	1.32548
V3LHS_336642	CDK2	CGAGAGATCTCTCTGCTTA	5077	0.000122894	7567	0.000162846	1.3251
V2LHS_263076	PTK7	CTGAGCATAGTGGGCTGTA	2334	5.64967e-05	3478	7.48483e-05	1.32483
V3LHS_643802	MST1R	TCTCCGATAGTGAAGATGA	11919	0.000288511	17759	0.000382183	1.32467
V3LHS_341074	BMPR1A	ACGAGCAGTTTTGAAGCTA	7866	0.000190404	11718	0.000252177	1.32443
V3LHS_384898	ALPK1	GGGTTCATCATCTTCATCA	9363	0.00022664	13944	0.000300082	1.32405
V3LHS_638362	CLK3	ACGAAGATCTCGGTCCAGA	15763	0.000381558	23473	0.000505151	1.32392
V3LHS_323446	PAPSS2	AGCAGAAATCCACCAATGT	2480	6.00308e-05	3693	7.94753e-05	1.32391
V3LHS_641463	PRKCZ	CGGTTGTTCCTGGTCATTG	11097	0.000268613	16523	0.000355583	1.32377
V3LHS_397964	CDKL5	AGATAGACGCTTCATGTTA	6311	0.000152764	9396	0.000202207	1.32366
V3LHS_372078	PIK3C2A	CCGAGCAGTAGATCAAGTA	24957	0.000604108	37141	0.000799293	1.3231
V3LHS_372900	PRKAR1A	CCGAGACAGCTATAGAAGA	7368	0.000178349	10965	0.000235972	1.32309
V3LHS_346183	SLK	AGCAGAAACAGACTATCGA	5536	0.000134004	8233	0.000177178	1.32219
V3LHS_386031	MAP3K9	AGGAGCTCAGTCGTCCCAA	12876	0.000311676	19137	0.000411838	1.32137
V2LHS_112994	CHEK1	GAGAGAAGGCAATATCCAA	1960	4.74437e-05	2913	6.26893e-05	1.32134
V2LHS_252882	PMVK	GAGAACCTGATAGAATTTA	6440	0.000155886	9569	0.00020593	1.32103
V2LHS_32143	ROS1	CAACTTCAGTTATTCAGAA	4105	9.93654e-05	6098	0.000131232	1.3207
V3LHS_322285	ADRBK2	CGGAGTGTGATGCAGAAGT	4117	9.96559e-05	6115	0.000131598	1.32052
V3LHS_407245	CMPK1	ACAATGTGTTTGGTAAACA	22141	0.000535944	32882	0.000707638	1.32036
V3LHS_638964	SGK223	TGGGGAAGAGAGACCAAAA	6912	0.000167312	10265	0.000220908	1.32034
V3LHS_645268	STK40	TCGATTGTTTGGTTTTTAA	11409	0.000276166	16934	0.000364428	1.3196
V3LHS_387449	MYLK	ACGAATATAAGTTCCGTGT	3104	7.51353e-05	4607	9.9145e-05	1.31955
V3LHS_634386	SRPK3	TGCAGATAAGATCAAGATC	10641	0.000257576	15792	0.000339852	1.31943
V3LHS_638944	CSNK1D	TCAAGCTTGAATGTGTCAA	3752	9.08207e-05	5565	0.000119762	1.31866
V3LHS_642595	Ttbk2	TGGAGAAAAATAAAGGACA	9226	0.000223324	13683	0.000294465	1.31856
V3LHS_312001	MAP3K11	CCGACGTCTGGAGGACTCA	8782	0.000212577	13024	0.000280283	1.3185
V3LHS_641658	TRIB2	CCCATCACAATAGCGAGAT	4360	0.000105538	6463	0.000139087	1.31789
V3LHS_322058	PKM	ACATCAAGATTATCAGCAA	5009	0.000121248	7424	0.000159768	1.3177
V3LHS_341840	AURKB	AGGAGTTGGCAGATGCTCT	6711	0.000162446	9943	0.000213978	1.31723
V2LHS_68177	EIF2AK3	CACTTTGAACTTCGGTATA	5794	0.000140249	8575	0.000184538	1.31579
V3LHS_646056	ARAF	TGGCTTTGGGGATACTTCT	8278	0.000200377	12244	0.000263497	1.31501
V3LHS_345711	MARK4	TGGTGCTGAACCCAGCTAA	3476	8.41399e-05	5141	0.000110637	1.31492
V2LHS_175545	PI4K2A	CTAGTCTTAGCATTTATAT	10394	0.000251597	15368	0.000330727	1.31451
V3LHS_303404	JAK1	TGGATTACAAGGATGACGA	34122	0.000825955	50423	0.00108513	1.31379
V3LHS_329307	STK33	AGGAAAAGTTCCTCACATA	27151	0.000657216	40094	0.000862843	1.31288
V3LHS_324566	NME6	TGTTCATCAGCAGATTCTA	5875	0.00014221	8670	0.000186583	1.31202
V2LHS_112523	DCK	GCTAGAAAGCATCCATTAA	7010	0.000169684	10340	0.000222522	1.31139
V3LHS_339408	VRK1	TGGAAGACAGAGCTCTGCA	8057	0.000195027	11868	0.000255405	1.30959
V2LHS_251052	ITPK1	GCTTGACTTTCCCATTCAT	6419	0.000155378	9453	0.000203433	1.30928
V3LHS_413445	DDR1	AGCCAGTGACACTAAAACA	5878	0.000142283	8654	0.000186239	1.30893
V3LHS_387215	CAMK2G	CGGATATGTCGACTTCTGA	4023	9.73805e-05	5920	0.000127401	1.30828
V3LHS_371038	KCNH2	ACCTACTGTGACCTACACA	7592	0.000183772	11170	0.000240384	1.30806
V3LHS_645944	PRKG1	AGTCTAGAGTTGAGAGACA	4373	0.000105853	6432	0.00013842	1.30767
V2LHS_69601	YES1	CAGTCAGTATGCAATCTTA	7032	0.000170216	10342	0.000222565	1.30754
V3LHS_359047	RPS6KA6	GGAGTCAGTAGATCAAGAA	4819	0.000116648	7087	0.000152516	1.30748
V3LHS_303981	PGK1	AGCTCCATGGTAGGAGTCA	3170	7.67329e-05	4659	0.000100264	1.30666
V3LHS_386896	PAPSS1	ACAAGTTTCATATCACCTT	2081	5.03726e-05	3058	6.58097e-05	1.30646
V3LHS_391793	RPS6KA3	AGACAGTTGGTGTACATTC	18086	0.000437789	26557	0.00057152	1.30547
V2LHS_153513	SRPK2	CACTTTGCTCTATCTGGAA	10512	0.000254453	15432	0.000332105	1.30517
V3LHS_636954	CAMK2B	TCAGCCAAGAGTTTACTCA	6652	0.000161018	9764	0.000210126	1.30499
V3LHS_341339	MARK1	CGGATTTCAATGACACAAA	9188	0.000222404	13483	0.000290161	1.30466
V3LHS_639471	EPHA3	TGGAAGGAGTTGTTACCAA	20298	0.000491332	29758	0.000640407	1.30341
V3LHS_405119	ZAK	TGGTTAGTATTTAGTATTT	16310	0.000394799	23908	0.000514512	1.30323
V3LHS_633974	ATR	TGGAAGTAGTTCCACATTA	20518	0.000496658	30064	0.000646993	1.30269
V3LHS_336869	Nek8	CCAGTGGAACAGATGACCA	10796	0.000261327	15816	0.000340368	1.30246
V2LHS_177829	MASTL	GATTTAGTCTGTAGCACAA	9854	0.000238525	14424	0.000310412	1.30138
V2LHS_202781	MAP4K4	CAAGTTAGAATCCAGCTTA	8893	0.000215264	13017	0.000280133	1.30135
V3LHS_640671	PIK3CA	TGGTTCAGCAGTGTGGTAA	4633	0.000112146	6779	0.000145888	1.30087
V2LHS_35548	TAOK2	CCCTGCTGCTGCTAAGAAA	5746	0.000139087	8401	0.000180794	1.29986
V3LHS_347308	IKBKG	TGCAGAGGGAGTACAGCAA	7626	0.000184595	11147	0.000239889	1.29955
V3LHS_312920	Csf1r	TGGTGAAGGATGGATACCA	9509	0.000230174	13885	0.000298812	1.2982
V3LHS_643949	MATK	ACGAAGATGCAACACGAGA	14313	0.00034646	20897	0.000449714	1.29803
V3LHS_387446	MYLK	AGGAGGTCAAGGAAAATCA	9699	0.000234774	14157	0.000304666	1.2977
V2LHS_150092	BRDT	CAGATTCTCAGCAACAATA	8657	0.000209551	12637	0.000271955	1.2978
V3LHS_406534	PDGFRA	AGGACTTGGTTGATGTTTA	6470	0.000156612	9443	0.000203218	1.29759
V3LHS_641332	ADCK5	TGGCAGTGCATGACATAGC	5923	0.000143372	8644	0.000186023	1.29749
V3LHS_639537	PRKAB1	AACATCATTCAAGTGAAGA	3388	8.20098e-05	4944	0.000106397	1.29738
V3LHS_347013	BRD3	AGGGAGATGCTATCCAAGA	7358	0.000178107	10731	0.000230937	1.29661
V3LHS_384463	MAPK10	TCAACCTTCACAGTTCTCA	6282	0.000152062	9160	0.000197128	1.29637
V3LHS_636596	RIPK4	CCCACCTTCGATAACGACT	7835	0.000189654	11417	0.0002457	1.29552
V3LHS_358713	CAMKV	TCGAAGATTGTCATCAGTG	22841	0.000552888	33278	0.00071616	1.29531
V3LHS_329522	MAP3K3	TCGGTGAAAGACCAGTTGA	10625	0.000257188	15477	0.000333073	1.29506
V3LHS_636626	Map3k6	AGCTTCAGCATGACCAACA	16442	0.000397994	23950	0.000515416	1.29503
V2LHS_98271	HIPK2	CTGAGATCATCCTTGGTTT	6488	0.000157048	9446	0.000203283	1.2944
V3LHS_344390	SPEG	AGCGTCACCGTCACATTCA	11066	0.000267863	16110	0.000346695	1.2943
V3LHS_645454	EIF2AK3	TGATTATAGGTAACAGTTT	4215	0.000102028	6136	0.00013205	1.29425
V2LHS_200588	TRIB2	GGTTGTCCCACATGTATAA	7257	0.000175663	10553	0.000227106	1.29285
V3LHS_348189	Nuak2	AAGGTGTGCAGCTTCTTCA	7576	0.000183384	11016	0.00023707	1.29275
V2LHS_202967	WNK3	GATCTGAAGTGTGACAATA	3864	9.35318e-05	5618	0.000120902	1.29263
V3LHS_358591	KALRN	TGGTTTGGAGTGTTCAGAT	4803	0.000116261	6982	0.000150256	1.2924
V3LHS_634401	CDK3	GCAGAGATGGTGACTCGAA	14762	0.000357328	21455	0.000461723	1.29215
V3LHS_642777	SGK196	CCGATTCCATTTGTTTGAT	8760	0.000212044	12730	0.000273956	1.29198
V3LHS_645241	MAPK11	AGGATGGAGCTGATCCAGT	7624	0.000184546	11078	0.000238404	1.29184
V2LHS_19933	PIK3CD	CTGGTCCTCAGGACGTGTT	3511	8.49871e-05	5101	0.000109776	1.29168
V3LHS_636691	CDK1	AGGTTATATCTCATCTTTG	8721	0.0002111	12670	0.000272665	1.29164
V3LHS_373651	MAK	TGGGTGTTTTTAAAGAAAA	9219	0.000223155	13390	0.00028816	1.2913
V2LHS_113379	DAPK3	CTGGAACATTCCTGGATTA	5750	0.000139184	8351	0.000179718	1.29122
V3LHS_409422	PBK	CGCTGTAAACTGTAACATT	2850	6.8987e-05	4139	8.90734e-05	1.29116
V2LHS_202818	XRCC6BP1	CTGTTAGGAATATCAGCAA	5542	0.000134149	8043	0.000173089	1.29027
V3LHS_403789	PAK7	TGGATGAATTTGCATGTTA	4695	0.000113647	6812	0.000146598	1.28994
V3LHS_389912	IP6K1	AGTTCCCTGCTTGTCATCT	4687	0.000113453	6800	0.000146339	1.28987
V3LHS_302720	Prkd3	GGGATGTGGCTATTAAAGT	6610	0.000160001	9586	0.000206296	1.28934
V3LHS_640126	RPS6KA6	AGGATGTTATTCAAAAGGA	11783	0.000285219	17088	0.000367743	1.28934
V3LHS_643980	FES	CCACCCTGTGTCACGTTCG	1718	4.15858e-05	2490	5.35861e-05	1.28857
V3LHS_377852	IGF1R	CGGGGCGATCTCAAAAGTT	5080	0.000122966	7361	0.000158412	1.28826
V3LHS_642825	MAP3K14	CGGAAGAAGAAGAGCTCAA	5227	0.000126524	7572	0.000162953	1.28792
V2LHS_184621	BRD3	CTGCGGTGATTCAATTAGA	5111	0.000123717	7402	0.000159295	1.28758
V3LHS_400028	CSNK1A1L	AAGTAGAAAAGTTAACTAA	5036	0.000121901	7286	0.000156798	1.28628
V2LHS_177045	PANK2	CAGGTGGTATTTGTTGGAA	5942	0.000143832	8595	0.000184969	1.28601
V2LHS_17765	EPHB3	CGCCCTTGGTGCTGTCATA	1716	4.15374e-05	2481	5.33924e-05	1.2854
V2LHS_151453	ERBB3	CTACCAGTTGGAACACTTA	8966	0.000217031	12963	0.00027897	1.2854
V3LHS_633789	STK10	CCCGAGGTGGTCATGTGTG	3088	7.4748e-05	4460	9.59815e-05	1.28407
V3LHS_341343	MARK1	AGCACAACAGTTGGATCAA	3752	9.08207e-05	5416	0.000116555	1.28335
V3LHS_355090	TYK2	AGCAGATGGTCATGGTCAA	8315	0.000201272	11997	0.000258182	1.28275
V2LHS_162397	CDC42BPA	GAATACATGCAAATGAAAT	3626	8.77708e-05	5231	0.000112574	1.28259
V2LHS_200999	Trib2	CTAATCTCTTCAATCAATA	4209	0.000101883	6072	0.000130673	1.28258
V3LHS_337823	TRIB1	CGGGTACATCGACTCAGAA	13899	0.000336438	20050	0.000431486	1.28251
V3LHS_381508	MET	ACAAAGAAGGAAGTGTTTA	10953	0.000265128	15794	0.000339895	1.282
V3LHS_412893	CDK17	AGGTTACAGCTATTGATGT	2600	6.29355e-05	3749	8.06804e-05	1.28195
V3LHS_307302	PRKACG	CGGATCTCCATCAATGAGA	17989	0.000435441	25932	0.00055807	1.28162
V3LHS_391943	AAK1	TCATTTAAGCTACTCAAGA	11216	0.000271494	16166	0.000347901	1.28143
V3LHS_640421	Prkaca	CGGGTCTCCATCAATGAGA	18024	0.000436288	25974	0.000558974	1.2812
V3LHS_318367	MARK2	AGATCATTGACAAGACTCA	7994	0.000193502	11517	0.000247852	1.28087
V3LHS_300067	HK3	AGGAGTTTGTGATCCCCCA	8238	0.000199409	11864	0.000255319	1.28038
V2LHS_91309	PLK2	GCCCTAATGATGCTCTTTA	2402	5.81427e-05	3459	7.44395e-05	1.28029
V3LHS_348533	PRKAA1	AAAATGAGTCTACAGTTAT	9430	0.000228262	13576	0.000292162	1.27994
V3LHS_636287	MAPK12	GGATGAATGGAAGCGTGTT	6299	0.000152473	9063	0.00019504	1.27918
V3LHS_347293	FXN	GGAACCTATGTGATCAACA	5821	0.000140903	8375	0.000180234	1.27914
V3LHS_635797	TBCK	CAGTCAGTTGTGTAAAGAT	10001	0.000242084	14387	0.000309616	1.27896
V2LHS_202113	TNIK	GGCATTAGCCAAAGAACTA	6391	0.0001547	9190	0.000197774	1.27843
V3LHS_341836	AURKB	AGGTGATTCACAGAGACAT	4248	0.000102827	6106	0.000131404	1.27792
V3LHS_372822	GUCY2F	AGGGAAGAAGACCAATATT	6719	0.00016264	9656	0.000207802	1.27768
V3LHS_338240	KSR2	AGGCAGATTGCTCAAGAAA	6060	0.000146688	8702	0.000187272	1.27667
V3LHS_641330	ADCK5	GGCAACGTTCTGGTGCGGA	7402	0.000179172	10628	0.00022872	1.27654
V3LHS_636284	MAPK12	CAGTCCGAGCTGTTCGCCA	4524	0.000109508	6495	0.000139776	1.2764
V3LHS_387305	PDK3	TGAGTTGTTCAAGAACTCA	5913	0.00014313	8488	0.000182666	1.27623
V3LHS_395439	IP6K2	GGGCAGCTCATGTTCATGA	8638	0.000209091	12399	0.000266833	1.27616
V3LHS_300069	HK3	AGCTCAGAGCTGGTGCAGG	6465	0.000156491	9279	0.000199689	1.27604
V2LHS_198098	BCKDK	GACCCAGACAGATGGACTT	3984	9.64365e-05	5716	0.000123011	1.27557
V3LHS_646210	BCR	TGGATTCCCTCACTGTTGT	7175	0.000173678	10293	0.000221511	1.27541
V3LHS_409816	MYLK4	TCAGTTAGAAGTGTTCTAT	6885	0.000166658	9874	0.000212494	1.27503
V3LHS_364138	DLG2	CGGACTAACGTGAAGAAGT	5810	0.000140637	8332	0.000179309	1.27498
V3LHS_645214	CHEK2	TGGTTTGAACACGAAAGAA	10248	0.000248063	14689	0.000316115	1.27434
V2LHS_27423	CAMK1	GCCAAACTCTTTGAACAGA	6820	0.000165085	9775	0.000210363	1.27427
V3LHS_638885	AATK	CCGCTGAGATCAGAAGGCA	8497	0.000205678	12172	0.000261948	1.27358
V3LHS_640139	DAPK2	ACTACCTTCACACAAAGAA	12231	0.000296063	17518	0.000376996	1.27337
V3LHS_636864	FLT4	TGCTACTACAAGTACATCA	15967	0.000386496	22865	0.000492067	1.27315
V3LHS_359066	DAPK2	AGCATCGTGTCCCTGTGCA	5394	0.000130567	7723	0.000166203	1.27293
V3LHS_303630	MKNK2	AGGGACACAGGAACGTCCT	3726	9.01914e-05	5331	0.000114726	1.27203
V3LHS_371703	TSSK2	GGCTCCATCATCAAGACTT	2396	5.79975e-05	3427	7.37508e-05	1.27162
V2LHS_241062	CDK20	CGGGCAAGAACGATATTGA	6857	0.00016598	9806	0.00021103	1.27142
V2LHS_27891	MAP4K3	GAGATGATGATGAATCTAA	6899	0.000166997	9866	0.000212321	1.27141
V2LHS_57636	PRKCH	GGGACATCTTCCAATGATT	6914	0.00016736	9886	0.000212752	1.27122
V3LHS_408333	FUK	GGCTTAGAGTTGTAGACTT	11909	0.000288269	17023	0.000366344	1.27084
V3LHS_636957	RPS6KA5	TCACAGTAGATCCAAACAA	5988	0.000144945	8558	0.000184173	1.27064
V2LHS_203280	SIK2	CAGAACACCTGTCAGCTTT	5462	0.000132213	7806	0.000167989	1.2706
V2LHS_88951	MYLK	GGGAACTGCTCTTTAATTA	5673	0.00013732	8107	0.000174467	1.27051
V3LHS_340988	PIK3R3	TGCGAAAGATCCGAGATCA	6140	0.000148625	8769	0.000188713	1.26973
V3LHS_364521	ZAP70	CCAGAGGAGCTCAAGGACA	9869	0.000238889	14093	0.000303289	1.26958
V3LHS_375157	Stk32c	TCGTGATTTTTAACAGAGA	9820	0.000237702	14009	0.000301481	1.26831
V3LHS_645009	EPHB4	TGGGTGTGACCAGAGGAAA	13065	0.000316251	18634	0.000401013	1.26802
V3LHS_330201	MAP3K8	CGAAGATGTCTATTTTCCT	5168	0.000125096	7369	0.000158585	1.2677
V3LHS_338398	PFKFB3	AGAGGATCAGTTGCTATGA	13982	0.000338448	19931	0.000428925	1.26733
V3LHS_636839	MAP3K2	AGATCTGAGATCTAAAGCT	3441	8.32927e-05	4903	0.000105515	1.2668
V3LHS_643955	MATK	TGGTGAGACCAAAGCGGAA	11134	0.000269509	15863	0.00034138	1.26667
V2LHS_113220	MAPK14	CGAGCTGTTGACTGGAAGA	9373	0.000226882	13346	0.000287213	1.26591
V3LHS_645312	CLK3	CCCAAGCTATTTATATGTT	10597	0.00025651	15081	0.000324551	1.26525
V3LHS_302618	CRKL	CGCTCAACCTCAGACCACA	10356	0.000250677	14738	0.000317169	1.26525
V3LHS_634124	Mknk2	TGCCAGAACATGCTGTTTG	7094	0.000171717	10083	0.000216991	1.26366
V3LHS_340705	DGKA	ACGACCAGTGTGCCATGAA	7995	0.000193527	11363	0.000244538	1.26359
V3LHS_356813	WNK2	CACAAGATGGTGACCTTCA	4999	0.000121006	7096	0.00015271	1.262
V3LHS_635002	MTOR	CGAGAGAAGTTTCCAGAGA	10001	0.000242084	14196	0.000305505	1.26198
V2LHS_17742	EPHB1	AGGAGACCTTCAACTTGTA	8914	0.000215772	12652	0.000272278	1.26188
V2LHS_202469	CDKN1A	CTGATCTTCTCCAAGAGGA	9062	0.000219354	12860	0.000276754	1.26167
V3LHS_318577	PRKCA	CCGACGACTGTCTGTAGAA	6987	0.000169127	9915	0.000213376	1.26163
V3LHS_633967	FLT1	ACAGTTAACAAGTTCTTAT	34298	0.000830216	48666	0.00104732	1.2615
V3LHS_642232	Pik3cd	CGCGTGAAGAAGCTCATCA	5776	0.000139814	8194	0.000176339	1.26124
V3LHS_323858	NME4	ACGCTGGTGGGGATGAAGA	6235	0.000150924	8843	0.000190306	1.26094
V2LHS_170022	PIK3CG	CACTATGGCTTGAGTTTAA	7170	0.000173557	10166	0.000218778	1.26055
V3LHS_370924	MAP3K7	AGCTTTTAGATGAAAACAA	15545	0.000376281	22035	0.000474205	1.26024
V3LHS_374782	CDK4	AAGAGTGTGAGAGTCCCCA	5504	0.00013323	7801	0.000167882	1.26009
V3LHS_336948	PKLR	GGCAGCTGTTTGAGGAGCT	5634	0.000136376	7984	0.00017182	1.25989
V2LHS_203257	MLKL	CAGATGCTAAGAAGAGATA	6895	0.0001669	9769	0.000210234	1.25964
V3LHS_315630	PAK2	AAGAAGGAACTGATCATTA	13788	0.000333752	19535	0.000420403	1.25963
V3LHS_399137	GTF2H1	AAGACCTTGTTGTGAGTCA	3237	7.83547e-05	4586	9.86931e-05	1.25957
V3LHS_640036	ROCK2	ACGACTAGCAGATAAAAAT	10125	0.000245085	14339	0.000308583	1.25908
V2LHS_156349	PANK4	GTATTTATATGGTACTGCT	9875	0.000239034	13977	0.000300792	1.25837
V2LHS_75441	PHKB	CTCGGGACATCAAAGATTT	6842	0.000165617	9683	0.000208383	1.25822
V2LHS_158871	GSG2	GCACTCCTCCTCTATGTAT	7909	0.000191445	11193	0.000240879	1.25822
V3LHS_381756	BUB1	AGGTTTTAAATCAAATGAT	5222	0.000126403	7387	0.000158972	1.25766
V3LHS_313719	RIOK2	AGATGGGTGTTGGCAAAGA	5103	0.000123523	7212	0.000155206	1.25649
V3LHS_389078	NRBP1	AGCTTCTAGAAGACCCATT	15343	0.000371392	21679	0.000466543	1.2562
V2LHS_203251	Pak7	CAAACTACCTCAAAGTCAA	6691	0.000161962	9454	0.000203455	1.25619
V2LHS_112605	BMPR2	CCGTCTTGCTCATTCTGTT	1853	4.48536e-05	2615	5.62761e-05	1.25466
V2LHS_48955	HUS1	GCTGAAGTGCACATAGATA	3606	8.72867e-05	5088	0.000109496	1.25445
V3LHS_386734	ULK4	CCATCAACAGTTCAAGTGA	5689	0.000137708	8026	0.000172724	1.25428
V3LHS_642307	MAP3K13	AAGTAGATAGTGAAGTTGA	5655	0.000136885	7977	0.000171669	1.25412
V3LHS_405991	NLK	CCAGAGTTGCACATGTTTT	5191	0.000125653	7320	0.00015753	1.25369
V2LHS_228990	PDPK1	CGTAACTCATTTCTTCCAT	6371	0.000154216	8978	0.000193211	1.25286
V3LHS_392655	BMPR2	AGGTAGAAACCACAGTGTT	4740	0.000114736	6678	0.000143714	1.25256
V3LHS_641380	PIK3C2A	AGACACTAGCAGGAGTTCA	9585	0.000232014	13500	0.000290527	1.2522
V3LHS_646118	TTBK2	CCCTGTACTTTCTATGTAA	8660	0.000209624	12194	0.000262421	1.25187
V2LHS_153624	RPS6KB1	CGGAGAATATCATGCTTAA	4650	0.000112558	6545	0.000140852	1.25137
V3LHS_363360	CDK7	TGGACATAGATCAGAAGCT	6778	0.000164068	9537	0.000205241	1.25095
V3LHS_641971	MYLK3	TCAGACAGGACATCAAATT	5128	0.000124128	7215	0.000155271	1.25089
V3LHS_349847	DGKQ	CGGAAGGTGACGCTCACCA	37107	0.00089821	52192	0.0011232	1.25049
V2LHS_19369	PRKX	CACAATCACTTGTTACTGA	5119	0.00012391	7200	0.000154948	1.25048
V3LHS_636664	STYK1	AGAGTGGAGAGCCTCTTCT	5479	0.000132624	7700	0.000165708	1.24945
V3LHS_642847	ALPK1	GAGATGTTGTGGTCGATTT	10106	0.000244625	14202	0.000305634	1.2494
V3LHS_643049	BCR	AAGCAGAGTTCAAATCTGT	1653	4.00124e-05	2322	4.99706e-05	1.24888
V2LHS_36045	MAPKAPK2	CAATAACTCTCTACAGGAA	6568	0.000158985	9224	0.000198505	1.24858
V2LHS_15167	BRAF	ATGTGAATATCCTACTCTT	6359	0.000153926	8929	0.000192157	1.24837
V3LHS_345639	MAGI3	CCTATGATGTTGTCTTGCA	5610	0.000135795	7877	0.000169517	1.24833
V3LHS_320594	CDKL3	ACAATCTATTGGACAAGTT	6196	0.00014998	8699	0.000187207	1.24821
V2LHS_201709	ABL2	CTTCTTTACACCACGCTTA	6256	0.000151432	8783	0.000189015	1.24818
V3LHS_357647	CDK9	AGGGACATGAAGGCTGCTA	3551	8.59553e-05	4983	0.000107237	1.24759
V2LHS_85545	BRD3	CACGCATTGTCCTTGTCAT	8637	0.000209067	12120	0.000260829	1.24759
V2LHS_202561	PXK	GAACTTTGAGGAAAGCCAA	6077	0.0001471	8527	0.000183505	1.24749
V3LHS_639152	BTK	AGAAAGACAGATTCCGAGA	42907	0.0010386	60204	0.00129562	1.24746
V2LHS_202355	CDK19	CACCCTAATGTGATTGCAT	6075	0.000147051	8522	0.000183398	1.24717
V2LHS_139500	DYRK4	GACACGGCTCCTGAGAAAT	6085	0.000147293	8534	0.000183656	1.24687
V3LHS_312966	PKMYT1	CGGCCGGCTCTATGCGGTA	5262	0.000127372	7377	0.000158757	1.24641
V3LHS_353490	PHKG1	AGGACTTCTATGAGAATTA	19151	0.000463568	26848	0.000577783	1.24638
V3LHS_645885	CDK10	GCTATGTTGGAAATGTGCA	6211	0.000150343	8706	0.000187358	1.2462
V3LHS_301543	SPHK1	TGGACAGTGGTGCCCGACG	6383	0.000154507	8946	0.000192523	1.24605
V3LHS_642255	ARAF	TGAGTGTCTACGACTCTCT	4409	0.000106724	6177	0.000132932	1.24557
V3LHS_364628	PIK3CA	TCGTAAGTGTTACTCAAGA	7285	0.00017634	10206	0.000219638	1.24554
V3LHS_322611	PRKCI	AGATTGTTCTTTGTTATAG	9185	0.000222332	12861	0.000276775	1.24488
V3LHS_387081	CDK8	GGGAAGGATGATAAAGACT	10428	0.00025242	14595	0.000314092	1.24432
V3LHS_645365	RPS6KL1	GGGGTGAGTGGTTACCTCA	4633	0.000112146	6483	0.000139517	1.24407
V3LHS_643316	NEK6	GGCTACAACTTCAAGTCCG	5639	0.000136497	7889	0.000169775	1.2438
V2LHS_239042	ZAK	CCATCATTCAAGCAAATCA	4311	0.000104352	6029	0.000129747	1.24336
V3LHS_638958	SGK223	CCCCAAGTTGTCCAAGAGT	8402	0.000203378	11750	0.000252866	1.24333
V3LHS_312921	CSF1R	GCTGCTATTGTACAAGTAT	11105	0.000268807	15529	0.000334192	1.24324
V3LHS_645451	BTK	GGGTGTTTTGATAAAATAA	6770	0.000163874	9467	0.000203735	1.24324
V2LHS_202494	Zap70	GGCCAGAAGCCCTACAAGA	4494	0.000108782	6281	0.00013517	1.24259
V3LHS_356551	IRAK3	AAGTTGGTTCCCAAAGTAT	7240	0.000175251	10118	0.000217745	1.24247
V3LHS_373976	PRKAG3	AGCTCCAAGCTAGTCATCT	7444	0.000180189	10397	0.000223749	1.24174
V3LHS_327539	JAK2	TGGTTCAGGAGTTTGTAAA	4513	0.000109241	6302	0.000135622	1.24149
V3LHS_306040	STK32B	ACGGACATGTTCACATTAC	6237	0.000150973	8709	0.000187422	1.24143
V2LHS_220372	DGKK	GGAATACAAGCATACTGAA	4449	0.000107692	6211	0.000133664	1.24117
V3LHS_371317	CKS2	CGGACAAGTACTTCGACGA	12436	0.000301025	17360	0.000373596	1.24108
V2LHS_235462	ACVR2A	CAGAGACTAACAAATATTA	2200	5.32531e-05	3070	6.6068e-05	1.24064
V2LHS_77246	INSR	CTTACCAAGGCCTGTCTAA	9147	0.000221412	12759	0.00027458	1.24013
V2LHS_94971	SRP72	GAGTACAGGCTGAACAGAA	7911	0.000191493	11034	0.000237457	1.24003
V2LHS_64495	CDK15	CAGGCTGCATCTTTATTGA	8465	0.000204903	11805	0.00025405	1.23985
V3LHS_325918	TSKS	ACCAACGTGTCACTGCTCA	4063	9.83488e-05	5664	0.000121892	1.23939
V3LHS_352035	MAPK15	AGACGCTGGATGCCCTCCT	11072	0.000268008	15431	0.000332083	1.23908
V2LHS_196812	BRD2	CTATGCTTGGCCTTTCTAT	4564	0.000110476	6354	0.000136741	1.23775
V2LHS_245649	Efna4	CTCAACGATTACCTAGACA	6906	0.000167166	9613	0.000206877	1.23755
V2LHS_262685	CLK2	CTTGTGATGTGTGGAGTAT	9322	0.000225648	12974	0.000279207	1.23736
V2LHS_200198	RPS6KA5	GGATCTGAAACCTGAGGTA	6798	0.000164552	9460	0.000203584	1.2372
V2LHS_71309	CDC42BPB	GAGGCAGTAGGTACAATAA	7642	0.000184982	10628	0.00022872	1.23645
V2LHS_35750	SCYL3	CACACAATAATGTCTGTTT	12218	0.000295748	16989	0.000365612	1.23623
V3LHS_637695	SBK1	GGCACAAAAATGGCACTGA	9745	0.000235887	13544	0.000291474	1.23565
V3LHS_374380	SRPK1	AGGAGTTAATGGAACACAT	7085	0.000171499	9847	0.000211912	1.23565
V3LHS_642486	MET	CCATCCAGAATGTCATTCT	7438	0.000180044	10337	0.000222458	1.23557
V3LHS_397203	PTK7	CGGTTCGAGGTCTTCAAGA	31580	0.000764424	43886	0.000944449	1.2355
V2LHS_202539	EIF2AK4	CAAGATATGTGGCAAGAAA	4271	0.000103384	5935	0.000127724	1.23544
V3LHS_378940	NADK	AAGAGCGTCCTTGTCATCA	4710	0.00011401	6538	0.000140701	1.23411
V3LHS_641659	Trib2	GGAGAGGAGCTGGTGTGCA	6142	0.000148673	8525	0.000183462	1.234
V3LHS_406932	CKS1B	AAGAAATCTGTTCATGTTA	8317	0.000201321	11534	0.000248218	1.23295
V3LHS_345087	HUNK	AGGACACCTATGTCACCAA	10023	0.000242616	13896	0.000299049	1.2326
V3LHS_325400	ACVR2A	ACGAATATGTGGCTGTCAA	7445	0.000180213	10316	0.000222006	1.2319
V3LHS_372902	PRKAR1A	CGACCGAGACAGCTATAGA	7266	0.00017588	10065	0.000216604	1.23154
V2LHS_201951	BRSK2	CGGCTCAACTCCATCAAGA	5047	0.000122167	6991	0.00015045	1.23151
V3LHS_639153	BTK	AGAAGATCACTTGTGTTGA	7327	0.000177357	10145	0.000218326	1.231
V2LHS_98419	CERK	GTTAGTGGCTCTATTGCAA	5789	0.000140128	8014	0.000172465	1.23077
V3LHS_397253	HIPK1	AGGAAATTGTGGCTATTAA	9654	0.000233684	13364	0.0002876	1.23072
V2LHS_61802	GUCY2C	GACTGTTTCTGGTACCTTA	5329	0.000128994	7376	0.000158735	1.23057
V2LHS_154641	MKNK2	GCGTCATCTTGTATATCCT	5281	0.000127832	7309	0.000157293	1.23047
V3LHS_360034	MELK	CCCTGGATCATGCAAGATT	4113	9.95591e-05	5689	0.00012243	1.22972
V3LHS_356549	IRAK3	GGATGTAGAGTAGTGTTAG	7550	0.000182755	10439	0.000224653	1.22926
V3LHS_642672	ADCK2	AAGATGATATTTGTGGATA	6678	0.000161647	9229	0.000198613	1.22868
V3LHS_368862	PTK6	CGGGTCCAGGTGGCCATTA	1401	3.39125e-05	1935	4.16422e-05	1.22793
V3LHS_637166	SRPK2	CGGTATCATGTTATTAGAA	6792	0.000164407	9379	0.000201841	1.22769
V3LHS_315391	GK2	TCACTCAGTTTACCAATAA	6191	0.000149859	8549	0.000183979	1.22768
V3LHS_396565	LRRK2	AGGTACAATGCAAAGCTTA	7729	0.000187088	10665	0.000229516	1.22678
V3LHS_636738	SGK1	GCAGTCAAAGTTTTACAGA	20749	0.000502249	28619	0.000615896	1.22627
V3LHS_642310	MAP3K13	AGCGGAACTGAAGACATAA	9971	0.000241358	13752	0.00029595	1.22619
V3LHS_637006	ADCK1	GGCAATGTACTGGTGCGGA	4995	0.000120909	6881	0.000148083	1.22475
V2LHS_202245	NEK8	CTTATGATCGCCATGGAAT	10397	0.000251669	14311	0.00030798	1.22375
V2LHS_133709	KDR	CTAATACAACTCTTCAAAT	3334	8.07026e-05	4589	9.87576e-05	1.22372
V3LHS_637235	LCK	CGGAAGATGACTGGATGGA	13437	0.000325255	18490	0.000397914	1.22339
V3LHS_366717	Wee1	TCGACTTATTGGAAAGAAA	12300	0.000297733	16922	0.00036417	1.22314
V2LHS_113019	CHUK	GTGGAAAGATAATACATAA	4891	0.000118391	6727	0.000144768	1.2228
V3LHS_636393	ACVR2A	AGGTTGTTGGCTGGATGAT	13027	0.000315331	17917	0.000385583	1.22279
V2LHS_263029	SRPK2	GGACATCATTCCTGTATTA	5472	0.000132455	7525	0.000161942	1.22262
V3LHS_396815	MAP3K10	AGCGGCTTGAAGTCATCGA	3614	8.74803e-05	4969	0.000106935	1.22239
V3LHS_636711	EPHB4	ACCGGGAAGGTGAATGTCA	777	1.8808e-05	1068	2.29839e-05	1.22203
V2LHS_201299	PGK2	CAGTAGTTCTTATGAGTCA	5939	0.000143759	8161	0.000175629	1.22169
V3LHS_393670	TEX14	AGCTTCATGAGTATGTCAA	5443	0.000131753	7479	0.000160952	1.22162
V3LHS_638501	AURKA	CGAAGAGAGTTATTCATAG	762	1.84449e-05	1047	2.2532e-05	1.22158
V3LHS_407394	CAMKK2	TGGCTTAAGATTAAACAAA	9185	0.000222332	12617	0.000271524	1.22126
V2LHS_170454	PRKCI	GATTATCTCTTCCAAGTTA	10442	0.000252759	14340	0.000308604	1.22094
V3LHS_314947	MPP3	CAGGAGAGACGACTAAGCT	13654	0.000330508	18744	0.00040338	1.22049
V3LHS_634044	EPHB3	GGAGTCATCCTGGACTACG	4067	9.84456e-05	5583	0.000120149	1.22046
V3LHS_643625	Aak1	GCAGTAGAAGATGAGATTA	17115	0.000414285	23494	0.000505603	1.22042
V3LHS_645384	PHKG2	AGCAGAACTCTCCAGAAGA	4272	0.000103408	5859	0.000126089	1.21933
V3LHS_346161	PANK2	AGCAGTATATTCCAAAGAT	5178	0.000125338	7100	0.000152796	1.21906
V3LHS_363910	FGFR2	ACGTTCAAGCAGTTGGTAG	42118	0.00101951	57744	0.00124268	1.2189
V3LHS_641619	PRKAG3	AGCTTCCTAGAGCAAGAAA	4923	0.000119166	6748	0.00014522	1.21864
V3LHS_354135	DGKH	AGGACATTATAGAAGATGA	4420	0.00010699	6057	0.00013035	1.21833
V3LHS_646262	NEK6	CCCCTGTATCTGGATTGTA	6365	0.000154071	8720	0.000187659	1.218
V3LHS_356602	TESK1	AGGACCGCCCTGACACACA	4942	0.000119626	6768	0.000145651	1.21755
V2LHS_112906	CDK6	CCACTGAAACCATAAAGGA	4737	0.000114664	6483	0.000139517	1.21675
V2LHS_159928	Mylk2	CAGCCAAGGTCATCAAGAA	7555	0.000182876	10339	0.000222501	1.21667
V2LHS_156133	N4BP2	CATCTGAAATGCTACCTTT	6428	0.000155596	8792	0.000189208	1.21602
V3LHS_642254	ARAF	AGGAAGACGCGACATGTCA	11560	0.000279821	15811	0.000340261	1.216
V3LHS_394621	CSNK1A1	AGAATTTGCGATGTACTTA	15484	0.000374805	21172	0.000455632	1.21565
V2LHS_32144	ROS1	CTGATAATGAGATGGGATA	6928	0.000167699	9472	0.000203842	1.21553
V2LHS_200606	AK7;GAB3	GTATTTATAGCATGAAGAA	7420	0.000179608	10144	0.000218304	1.21545
V2LHS_262311	CDKL5	CTCGAATTGCTGGAAGAAA	4370	0.00010578	5973	0.000128542	1.21518
V3LHS_641362	PIK3C3	TGGCTGAAACTACCAGTAA	9647	0.000233515	13178	0.000283597	1.21447
V2LHS_43360	EPHA3	CAAGAAATGTTATCTCTAA	8520	0.000206235	11637	0.000250434	1.21432
V3LHS_385860	PIP5K1B	AGGCTATTACATGAATTTA	8940	0.000216401	12209	0.000262744	1.21415
V3LHS_396814	Map3k10	CGGGACCTCAAGTCCATCA	14378	0.000348033	19628	0.000422405	1.21369
V3LHS_302638	THNSL1	TGGATGTACCTCTACTAGA	9808	0.000237412	13388	0.000288117	1.21357
V2LHS_194182		GCCACTGTCTCCACTCACA	10061	0.000243536	13730	0.000295477	1.21328
V3LHS_643937	PAK4	AAGAAGATGGACCTGCGCA	7167	0.000173484	9776	0.000210385	1.2127
V2LHS_113585	DYRK1A	GGTATTCCACCTGCTCATA	7311	0.00017697	9970	0.00021456	1.21241
V3LHS_634592	MAPK3	ACGTGCTCCACCGAGATCT	6781	0.000164141	9242	0.000198893	1.21172
V3LHS_346809	CSNK1G3	AGACTATGACTACTTAAGA	8220	0.000198973	11201	0.000241051	1.21148
V3LHS_641302	STRADB	CAGTAAATAGTGACCGATT	2737	6.62517e-05	3727	8.0207e-05	1.21064
V3LHS_641065	MAP2K3	TCCAATGTCCTTATCAACA	13564	0.000328329	18455	0.000397161	1.20964
V3LHS_372077	PIK3C2A	ACGTTAGAGATGCACTTCA	5587	0.000135239	7600	0.000163556	1.20939
V3LHS_398359	CSNK1G1	AGCTGCTTTCTCGAATGGA	11211	0.000271373	15243	0.000328037	1.20881
V3LHS_316282	CLK2	CGAAAGACAAGAAAGCAGA	3265	7.90324e-05	4438	9.5508e-05	1.20847
V3LHS_332241	NME1	AGAACTGGATCTATGAATG	7486	0.000181206	10171	0.000218885	1.20794
V3LHS_634644	FGFR1	AGGAATGTCCTGGTGACAG	7972	0.00019297	10829	0.000233046	1.20768
V3LHS_339827	Mast3	AGCGACTTTGAGACCATCA	5862	0.000141895	7958	0.00017126	1.20695
V3LHS_322950	NEK5	CCCAGAGATCTGTCAGAAT	8248	0.000199651	11197	0.000240965	1.20693
V3LHS_643043	Bcr	TGGTGAAGGTCAACGACAA	8432	0.000204105	11444	0.000246281	1.20664
V2LHS_150997	CSNK2A2	CCCTAGATCTTCTGGACAA	8176	0.000197908	11096	0.000238792	1.20658
V2LHS_202203	LMTK3	GGCTTCAAGGAATTTGAGA	8369	0.00020258	11352	0.000244301	1.20595
V2LHS_88953	MYLK	CAGTTTCTAAGTCATATTA	6619	0.000160219	8976	0.000193168	1.20565
V2LHS_234767	TRIB1	GTGGTCAAGTGTGTAATAA	4309	0.000104303	5843	0.000125744	1.20556
V3LHS_352034	MAPK15	TGCACAGTGAAGCTGTGTG	6086	0.000147317	8248	0.000177501	1.20489
V3LHS_338399	PFKFB3	TTGAGAGATGTCAAAAGCT	9265	0.000224268	12556	0.000270212	1.20486
V3LHS_638001	MAPK11	AGGAGCTCACTTACCAGGA	5448	0.000131874	7382	0.000158864	1.20467
V3LHS_323706	TAOK3	TGGACGAGAGCAGTTCCGA	9975	0.000241454	13513	0.000290807	1.2044
V2LHS_114032	GALK2	GACTTCAGTACTAGTGCTA	7212	0.000174573	9770	0.000210255	1.2044
V3LHS_345083	HUNK	TCCAAGAAGTTGGACAAGA	3530	8.5447e-05	4779	0.000102847	1.20363
V3LHS_338710	BCR	GGAATGTAATCCCTGGACA	13767	0.000333243	18638	0.000401099	1.20362
V3LHS_342136	MAPKAPK2	AGGCATTCACAGAAAGAGA	21728	0.000525947	29415	0.000633026	1.20359
V2LHS_203175	ADCK4	GGTTAACTTATCTTTGCCA	1649	3.99156e-05	2232	4.80338e-05	1.20338
V3LHS_409799	ACVR1	TGCTTTGTGCATATGTTAA	4324	0.000104667	5851	0.000125917	1.20303
V3LHS_339434	Uhmk1	TGGATGTCAGTGTTTCGGA	8006	0.000193793	10828	0.000233024	1.20244
V3LHS_634849	CDK16	CCAACAAAGACATACTCCA	12435	0.000301001	16818	0.000361932	1.20243
V2LHS_171626	TTK	CAGAGCAAACTGCAAGAAA	7519	0.000182005	10167	0.000218799	1.20216
V3LHS_396191	AGK	AGGAGGTTGTTACTGGTGT	9458	0.00022894	12788	0.000275204	1.20208
V2LHS_78529	PKIA	AGGAGTATCTGGAATGCAT	7498	0.000181496	10134	0.000218089	1.20162
V3LHS_639524	PHKG1	AGGATGATCATGAGCGGCA	10307	0.000249491	13929	0.000299759	1.20148
V3LHS_635651	PKN2	AGAAGCTCAAGCAAGATTT	14714	0.000356166	19884	0.000427914	1.20144
V2LHS_114230	GRK6	CCTGCAAGAAGCTAGAGAA	7113	0.000172177	9605	0.000206705	1.20054
V3LHS_359065	DAPK2	TGGTTAAAGAGACCCGGAA	6733	0.000162979	9090	0.000195621	1.20029
V3LHS_646516	SIK3	AGACAGTAAGAGTTCAAGT	6162	0.000149157	8316	0.000178965	1.19984
V2LHS_19863	PIP4K2A	GTTTGTCTGTGTATAGGAA	7456	0.00018048	10062	0.000216539	1.1998
V2LHS_262250	TNIK	CATCTCATATTCAGGGCAA	7972	0.00019297	10756	0.000231475	1.19954
V3LHS_395879	PRKG1	AGGACAGTTGCATCATCAA	6881	0.000166561	9276	0.000199624	1.1985
V2LHS_97974	PRKAG2	CAGATAGTATTGTGGGTAT	5990	0.000144994	8073	0.000173735	1.19823
V3LHS_303255	ADCK4	CGAGATGGCTAAGAAGTCC	5026	0.000121659	6767	0.000145629	1.19703
V3LHS_635845	INSR	CAGTACGTCATTCACAACA	6016	0.000145623	8098	0.000174273	1.19674
V3LHS_327244	CDK11A	AGTGAGCTCCCAGTAGTCA	8033	0.000194446	10813	0.000232701	1.19674
V2LHS_134142	LYN	CTGTATCAGCGACATGATT	6405	0.000155039	8619	0.000185485	1.19638
V2LHS_96061	ICK	CATGCCAATGTAGTCAAAT	7351	0.000177938	9890	0.000212838	1.19614
V2LHS_64494	CDK15	CCCAGAAGTTCAAGAGTAA	5110	0.000123692	6874	0.000147932	1.19597
V3LHS_396791	GSG2	ACAAATGACCTTCAAGACT	17960	0.000434739	24157	0.000519871	1.19582
V2LHS_99387	ADPGK	CAGCTTTAATTGGACAGAA	9194	0.000222549	12366	0.000266123	1.19579
V2LHS_151956	MST1R	CGTAGATGGTGAATGTCAT	5675	0.000137369	7631	0.000164223	1.19549
V2LHS_172007	WEE1	CTGCTAAGAGAATTACAAT	10988	0.000265975	14768	0.000317815	1.19491
V3LHS_353205	XYLB	TCGACTTCTCTCAAGTCCT	5326	0.000128921	7158	0.000154044	1.19487
V3LHS_328805	MAP4K3	TGGACTGTTGTATAAAAAT	11507	0.000278538	15450	0.000332492	1.1937
V3LHS_645830	GRK6	CCGAGCGCCGTTTACAGTT	8707	0.000210761	11686	0.000251489	1.19324
V3LHS_639523	PHKG1	CAGGACTTCTATGAGAATT	10420	0.000252226	13983	0.000300921	1.19306
V3LHS_395436	IP6K2	AGACAGGAACTTGTGTCTA	2820	6.82608e-05	3783	8.14121e-05	1.19266
V2LHS_202823		CTTGCCATGTGTTAGTGAA	5514	0.000133472	7394	0.000159123	1.19218
V3LHS_348369	SGK223	CGGAGGATGACAGTGATCA	3207	7.76285e-05	4300	9.25382e-05	1.19207
V3LHS_366013	CIT	TGGAAGGTGATGACCGTCT	15842	0.000383471	21231	0.000456902	1.19149
V3LHS_308296	Abl2	GGGACGTGTGTATCACTAC	12268	0.000296959	16435	0.00035369	1.19104
V3LHS_639064	ROR1	ACTGGAGTCTTGTTTGTCA	3465	8.38736e-05	4641	9.98767e-05	1.1908
V2LHS_253397	PRKAR1B	GAGACAACTTCTATGTCGT	3513	8.50355e-05	4705	0.000101254	1.19073
V3LHS_396451	DBF4	AGGTTAAACTAAGAATCCA	15051	0.000364324	20143	0.000433488	1.18984
V2LHS_63971	Nrbp;NRBP1	CTCTAGAGGAGATCACCAA	8560	0.000207203	11455	0.000246517	1.18974
V3LHS_320829	ITPK1	CAGAATTTCATCAACCACA	18368	0.000444615	24567	0.000528694	1.18911
V3LHS_638542	MAPK6	CCGATGTCACTGATGAAGA	40281	0.00097504	53873	0.00115937	1.18905
V3LHS_365003	CLK2	AGCTACAGACGCAACGATT	7534	0.000182368	10074	0.000216798	1.18879
V3LHS_357645	CDK9	CGTGTGGTGACACTCTGGT	5761	0.00013945	7702	0.000165751	1.1886
V3LHS_640106	AKT1	TCGGAGAAGAACGTGGTGT	4290	0.000103844	5734	0.000123399	1.18831
V3LHS_387090	DGKB	AAGACCTATGTGAAGTCCA	4371	0.000105804	5841	0.000125701	1.18806
V3LHS_342138	MAPKAPK2	GCCATCATCGATGACTACA	5708	0.000138168	7626	0.000164115	1.1878
V3LHS_351737	PEAK1	CCCTCAGTTGTATTGTGAA	16514	0.000399737	22056	0.000474656	1.18742
V3LHS_642729	PIK3C2G	AGCTAGTGGAAGTACCTCA	5861	0.000141871	7826	0.00016842	1.18713
V3LHS_636498	Brd4	ACTATGTTTACAAATTGTT	14614	0.000353746	19511	0.000419887	1.18697
V2LHS_73518	SLK	GTAGTAACTCTGAAGATAA	4084	9.88571e-05	5451	0.000117308	1.18665
V3LHS_639542	PRKAB1	TGATCTGGAAGTGAATGAT	1759	4.25783e-05	2347	5.05086e-05	1.18625
V3LHS_317059	DGKI	AGATCCTGTGTCAAGTGGA	11132	0.000269461	14848	0.000319537	1.18584
V3LHS_637847	CHEK2	CCTTGCATCATCAAGATTA	10073	0.000243827	13433	0.000289085	1.18562
V3LHS_345709	MARK4	TGCAGAAGCTGTTCCGAGA	4394	0.000106361	5859	0.000126089	1.18548
V3LHS_368859	PTK6	TCCGCGACTCTGATGAGAA	7374	0.000178495	9831	0.000211568	1.18529
V3LHS_638296	RIPK3	ACAACTACTTGACTATGCA	9570	0.000231651	12758	0.000274559	1.18523
V3LHS_353204	XYLB	TCGAGTCATGTCCAAGACA	3765	9.11354e-05	5018	0.00010799	1.18494
V3LHS_315685	CAMK2N1	GGGTTGTTATTGAAGATGA	12911	0.000312523	17203	0.000370217	1.18461
V3LHS_638805	BRD3	ACCATGTTTACAAATTGTT	14618	0.000353843	19473	0.000419069	1.18434
V2LHS_113770	ERN1	CACTCTGTATGTTGGGAAA	6839	0.000165544	9110	0.000196052	1.18429
V2LHS_242196	CASK	CAACTATTACTCCAGGTTT	10386	0.000251403	13833	0.000297693	1.18413
V3LHS_309153	RBKS	AGAATTTACATATCAGACT	9926	0.000240268	13220	0.000284501	1.1841
V3LHS_634780	STK36	GGGATATGTCCAGTTCAGA	9822	0.000237751	13077	0.000281424	1.18369
V3LHS_378937	NADK	AGCATCACTACCTCATGCT	7642	0.000184982	10173	0.000218928	1.18351
V3LHS_637638	NEK8	CGGACAGTTGGGCACCAAT	6044	0.000146301	8045	0.000173133	1.1834
V2LHS_232168	TEX14	GCCCTCCATCTTTAAACTA	5933	0.000143614	7893	0.000169861	1.18276
V3LHS_634402	CDK3	TGCAGAGATGGTGACTCGA	9166	0.000221872	12190	0.000262335	1.18237
V3LHS_306897	LMBR1	TGGGAGTTCTATCTACCCT	4597	0.000111275	6110	0.00013149	1.18167
V3LHS_351879	CDK20	ACGTGGAGACTGGCGAGAT	9122	0.000220807	12121	0.00026085	1.18135
V3LHS_641063	MAP2K3	CGGAAGGTGCTGGATAAAA	5988	0.000144945	7955	0.000171196	1.18111
V3LHS_639293	SGK2	GCAGACTTTCTTGAGATTA	11623	0.000281346	15432	0.000332105	1.18041
V3LHS_636906	TAF1L	AGGAACTACGGCGAATGCT	6430	0.000155644	8537	0.000183721	1.18039
V2LHS_75582	PFKM	GACATTTGTGTTAGAAGTA	9358	0.000226519	12419	0.000267263	1.17987
V3LHS_332239	NME1	AAGTTGGCAGGAACATTAT	10018	0.000242495	13294	0.000286094	1.17979
V3LHS_638710	SLK	CAGATGGTCTTCAAATTTT	11536	0.00027924	15308	0.000329436	1.17976
V3LHS_305742	CSNK2B	CCGACAAGCTCTAGACATG	8157	0.000197448	10824	0.000232938	1.17974
V2LHS_15179	BMPR1A	GAGCCTATTTGTTCATCAT	5733	0.000138773	7603	0.00016362	1.17905
V2LHS_202014	STRADA	CTGCATGTCTCCAAACTCT	11350	0.000274738	15051	0.000323905	1.17896
V2LHS_170879	Gm4887;Twf1	CAGTTGGAAATAGATATAA	8952	0.000216692	11867	0.000255384	1.17856
V3LHS_644413	EPHA1	CGGTACCAGATGGTTCTAG	5139	0.000124394	6812	0.000146598	1.17849
V3LHS_413770	DAPK1	TGATCAGTGTTGTTGCTCT	4117	9.96559e-05	5457	0.000117437	1.17843
V3LHS_372205	MERTK	AGGAGAGTTTGGGTCTGTA	12617	0.000305406	16721	0.000359844	1.17825
V3LHS_389080	NRBP1	GGGTCATTTTTATCACAGA	13456	0.000325715	17829	0.000383689	1.17799
V3LHS_317632	STK3	TGGCTCTGTCTCAGACATA	7382	0.000178688	9780	0.000210471	1.17786
V2LHS_170018	PIM1	GCATTGCTGACTGTGTATA	10833	0.000262223	14348	0.000308776	1.17753
V3LHS_639146	RPS6KB2	CAGACTGGTGGCAAACTCT	12537	0.00030347	16603	0.000357305	1.1774
V3LHS_364629	PIK3CA	CCAAGAATGCACAAAGACA	8675	0.000209987	11483	0.00024712	1.17684
V3LHS_376671	DYRK1A	GGGAGACGATTCTAGTCAT	2886	6.98584e-05	3820	8.22084e-05	1.17679
V3LHS_640130	RPS6KA6	AGGAGTCAGTAGATCAAGA	11554	0.000279676	15291	0.00032907	1.17661
V3LHS_637641	NEK8	CAGGTCCTCAAGCTGCTCA	11579	0.000280281	15315	0.000329587	1.17592
V3LHS_366738	MAPK7	AGGGAGCTGAAGATCCTCA	8068	0.000195294	10669	0.000229602	1.17568
V3LHS_365606	ILK	CAGAAGCTATTGCAGTACA	5354	0.000129599	7080	0.000152365	1.17567
V3LHS_643077	PKN1	AGCGAGAGAGATGCAGAAG	6530	0.000158065	8633	0.000185787	1.17538
V3LHS_396843	SCYL3	CCAGCAGCTTAGATACTAA	5460	0.000132164	7217	0.000155314	1.17515
V2LHS_197398	MAK	GGCATTATACAAAGGCATA	7317	0.000177115	9671	0.000208125	1.17508
V3LHS_368348	CAMK2B	CGGAAGCAGGAGATCATTA	7011	0.000169708	9266	0.000199409	1.17501
V3LHS_396356	DLG1	AGGCTTTAATAGATATTCA	4287	0.000103771	5665	0.000121914	1.17484
V2LHS_202787	CDKN2C	GTGCTAATCCCGATTTGAA	6360	0.00015395	8399	0.000180751	1.17409
V3LHS_374812	CIB2	ACTGACAACTTCATCTGCA	5338	0.000129211	7048	0.000151677	1.17386
V3LHS_305667	IGF2R	TGCAAGAAAGACATATTTA	15161	0.000366986	20006	0.000430539	1.17318
V3LHS_308859	DGKG	ACGATTAAAATTACTCACA	11946	0.000289164	15747	0.000338884	1.17194
V3LHS_644166	LRRK2	CAGATAAGACTTCTAATTT	7213	0.000174598	9507	0.000204596	1.17181
V2LHS_15620	ACVR1B	ATTTATTGCTGCTGACAAT	10062	0.00024356	13262	0.000285405	1.1718
V2LHS_15557	ALK	GAAGGAATATTCACTTCTA	7006	0.000169587	9231	0.000198656	1.17141
V3LHS_641003	CAMK2B	AAGAGTTTACTCAACAAGA	16780	0.000406176	22095	0.000475496	1.17066
V3LHS_637478	PTK2B	AGGAGGAGGACTTCATCCA	5722	0.000138506	7533	0.000162114	1.17044
V2LHS_133714	KDR	GTTAGAAGAACCAGAAGTA	7754	0.000187693	10208	0.000219681	1.17043
V3LHS_335476	TBK1	AGAGATTTACTATCAGTTC	19455	0.000470927	25612	0.000551183	1.17042
V3LHS_376241	EFNA3	CCCATCAAGTTCTCGGAGA	14117	0.000341715	18579	0.00039983	1.17007
V3LHS_387447	MYLK	AGGTCACTATGACTGTCCA	7431	0.000179874	9779	0.000210449	1.16998
V3LHS_645061	ADCK1	CTGTACTGTGTTTCAATAA	5565	0.000134706	7323	0.000157595	1.16992
V3LHS_641074	PTK6	CAGGGCTATGTGCCCCACA	5664	0.000137102	7453	0.000160392	1.16987
V3LHS_331863	PFKM	TGGATGTCTGGGAAAATCA	8931	0.000216183	11751	0.000252888	1.16978
V3LHS_317308	EIF2AK2	AGAAGAAAAGACTAACTGT	3975	9.62186e-05	5229	0.000112531	1.16953
V3LHS_339654	TNIK	CGGAATATTGCTACATACT	11242	0.000272123	14785	0.000318181	1.16925
V3LHS_366817	MAP3K5	AGGACAAGTTGCTTCAGAT	12502	0.000302623	16442	0.00035384	1.16925
V3LHS_328979	SGK1	ACCAAGTCCTTCTCAGCAA	4940	0.000119577	6495	0.000139776	1.16891
V3LHS_636503	BRD4	CCCGACGAGATTGAAATCG	7055	0.000170773	9273	0.00019956	1.16857
V2LHS_201567	EPHA6	CATGAAGTATCTTTCTGAT	9023	0.00021841	11851	0.00025504	1.16771
V3LHS_371432	CDKL1	TGGAGTTGTTTTCAAATGT	11590	0.000280547	15221	0.000327564	1.16759
V3LHS_634348	MOS	AAGTACTCACTAGATGTTG	8383	0.000202918	11007	0.000236876	1.16735
V3LHS_322474	Pkib	CCGTGAAGGAAGATGCAAA	7662	0.000185466	10051	0.000216303	1.16627
V3LHS_339798	RPS6KA1	AAGGTCATTGATAAGAGCA	7881	0.000190767	10336	0.000222436	1.16601
V3LHS_346807	CSNK1G3	AGCAAGTTATTCACATTAT	3339	8.08237e-05	4378	9.42168e-05	1.16571
V3LHS_371954	CDK10	TCATGTACGACCCTAAGAA	24126	0.000583993	31631	0.000680715	1.16562
V2LHS_63527	KIAA1804	CAGATATCATGTACTGTAA	13782	0.000333606	18056	0.000388574	1.16477
V3LHS_645421	STK11	TGGTTGGTTCCATTTTCTT	4479	0.000108418	5868	0.000126282	1.16477
V2LHS_33057	ULK1	CCCTTTGCGTTATATTGTA	3903	9.44758e-05	5112	0.000110013	1.16446
V3LHS_353398	PIP5KL1	TGGATTACAGCCTCCTGAT	9139	0.000221218	11961	0.000257407	1.16359
V2LHS_262156	CDKN2D	GAAATGGATTCTATTTATT	12292	0.00029754	16087	0.0003462	1.16354
V3LHS_637159	Srpk2	AGCTCCTATGAACAATTCA	8864	0.000214562	11597	0.000249573	1.16318
V2LHS_139832	PSTK	CCTGGAAGTGACTGATTTA	8322	0.000201442	10887	0.000234294	1.16308
V3LHS_638848	SCYL1	CCGTTGGGAATATACCTCA	6058	0.00014664	7924	0.000170529	1.16291
V3LHS_387851	BRD2	CGGATTATCACAAAATTAT	5461	0.000132189	7143	0.000153721	1.16289
V3LHS_637454	Tlk1	CCCAGAATAGTTAAACTCT	21602	0.000522897	28251	0.000607976	1.16271
V3LHS_316271	CLK1	AGGAGAACAAGCGCTGCAA	6034	0.000146059	7890	0.000169797	1.16252
V2LHS_170520	MAPK10	CGGACTCCGAGCACAATAA	8798	0.000212964	11500	0.000247486	1.1621
V3LHS_360862	CASK	AGATCTATGTAAGAGCACA	4410	0.000106748	5761	0.00012398	1.16142
V3LHS_638505	AURKA	AGAGAACTGCTACTTATAT	9757	0.000236177	12745	0.000274279	1.16133
V3LHS_308573	PI4KA	TGGTTATCACCGGAAATCA	6620	0.000160243	8641	0.000185959	1.16048
V3LHS_636049	TWF2	GAGTCTGTAGTGTTCATCT	6513	0.000157653	8500	0.000182924	1.16029
V3LHS_635932	VRK3	AGCAAAAGTTCTCACTCAA	11795	0.000285509	15391	0.000331222	1.16011
V2LHS_261809	MASTL	GACAATATGCTTATTTCTA	5760	0.000139426	7515	0.000161727	1.15994
V3LHS_381759	BUB1	AGAGTGATCACGATTTCTA	7804	0.000188903	10180	0.000219079	1.15974
V2LHS_202375	MAST1	CGCTGTACAGCCTCCGTAT	6330	0.000153224	8257	0.000177695	1.15971
V3LHS_645038	MAP3K2	GGGAAAGTATTTCTCTTGA	13294	0.000321794	17338	0.000373123	1.15951
V3LHS_332419	Mapkapk3	CCGAGATGTCAAGCCTGAA	5497	0.00013306	7169	0.000154281	1.15948
V3LHS_307227	PFKP	AGGAACGGCCAGATCGATA	9138	0.000221194	11917	0.00025646	1.15943
V2LHS_112519	DCK	GCATTCCTCTTGAATATTT	8976	0.000217273	11704	0.000251876	1.15926
V3LHS_323855	NME4	CCAGCTGTGGTTCCAGAGC	9130	0.000221	11904	0.00025618	1.15918
V2LHS_202607	KIAA1804	CTGCCAAGGAGAGAACTAA	9203	0.000222767	11997	0.000258182	1.15897
V3LHS_391808	NME3	GGGCACTGGCTGTATGAGT	4652	0.000112606	6064	0.0001305	1.15891
V3LHS_404654	TPD52L3	TGCAAGATAATAAGGATGT	9451	0.00022877	12312	0.000264961	1.15819
V3LHS_303375	ABL1	TCGTTGGAACTCCAAGGAA	6345	0.000153587	8263	0.000177824	1.15781
V3LHS_330127	CDK11B	AGCGAGCTCCCAGCAGTCA	7804	0.000188903	10160	0.000218648	1.15746
V3LHS_637416	AURKC	AAGAAAGTGATTCACAGAG	5757	0.000139354	7494	0.000161275	1.15731
V3LHS_306859	TEK	AGAATGTTAGAGGAGCGAA	3479	8.42125e-05	4528	9.74449e-05	1.15713
V3LHS_306042	Stk32b	GAGATGATTCTAGAATCCA	8189	0.000198223	10658	0.000229366	1.15711
V2LHS_29093	FUK	GACTGGCATTCTTGGAATA	3927	9.50568e-05	5110	0.00010997	1.15689
V2LHS_243560	TK2	GACCAATCCTGAGACTTGT	6350	0.000153708	8262	0.000177802	1.15676
V2LHS_170441	PRKCB	GACCAACACTGTCTCCAAA	3787	9.16679e-05	4927	0.000106032	1.15669
V3LHS_316566	CALM1	AGATGAAGAAGTAGATGAA	12541	0.000303567	16313	0.000351064	1.15646
V3LHS_334045	Cdk5r2	CCGCAGATGCTGCGGCTCA	2265	5.48265e-05	2945	6.33779e-05	1.15597
V3LHS_634037	EPHB3	ACGGAGAAGCTGCAGCAGT	5400	0.000130712	7019	0.000151052	1.15561
V3LHS_385862	PIP5K1B	AGGCTCAACGTATAAGCGA	3376	8.17193e-05	4388	9.4432e-05	1.15557
V2LHS_28871	COMMD3	CAGATCTCTCCCTCATATA	3761	9.10386e-05	4888	0.000105192	1.15547
V3LHS_351881	CDK20	GGCGAGATAGTTGCCCTCA	3925	9.50084e-05	5101	0.000109776	1.15544
V3LHS_350471	ATM	CCAAGATGTTTGTAAAACT	15705	0.000380154	20396	0.000438932	1.15462
V3LHS_372584	CSNK1G2	AGAATCTCTATACAAATGA	6648	0.000160921	8630	0.000185722	1.15412
V3LHS_340514	RIPK1	GCGAGATGGACTGAAAGAA	6244	0.000151142	8104	0.000174402	1.1539
V3LHS_353397	PIP5KL1	TCCGAGAGGTATGACATCA	13386	0.000324021	17369	0.00037379	1.1536
V3LHS_633766	RELA	CCCCACGAGCTTGTAGGAA	4579	0.000110839	5936	0.000127746	1.15253
V3LHS_380014	MAP3K13	AGCGCTACCTCGAAAAACA	4021	9.73321e-05	5212	0.000112165	1.15239
V2LHS_57638	PRKAA2	CCGTTGATCTGTCTCTAGT	9295	0.000224994	12048	0.000259279	1.15238
V3LHS_635990	TNK2	CGCAAGTCGTGGATGAGTA	2830	6.85028e-05	3667	7.89157e-05	1.15201
V3LHS_304806	Pank2	CGGAAGTACCTGACCTCCA	7086	0.000171523	9181	0.00019758	1.15191
V3LHS_369484	EPHB6	TGGACCAAGGTGGACACAA	24439	0.000591569	31664	0.000681426	1.15189
V3LHS_636312	GRK1	TGCAAGAAGCTGAACAAGA	9073	0.000219621	11752	0.000252909	1.15157
V3LHS_306895	Lmbr1	CCCTTCTCAATCATCAGCA	17012	0.000411792	22035	0.000474205	1.15156
V3LHS_320595	CDKL3	AGGTCCTATTCAAAGCCAA	35470	0.000858585	45918	0.000988179	1.15094
V3LHS_309040	GSK3B	AAGAAAGTATTGCAGGACA	4835	0.000117036	6256	0.000134632	1.15035
V3LHS_375315	PRKAA2	AGATGTTGTTGGAAAAATA	12076	0.000292311	15625	0.000336258	1.15034
V2LHS_30754	MARK1	CTTTGCACGAGATGAAATA	10280	0.000248837	13301	0.000286244	1.15033
V2LHS_171969	VRK1	CTGTATATATCTTGCTGAT	5734	0.000138797	7419	0.000159661	1.15032
V3LHS_364054	STK17B	GGGAGAAGATAATCAAGAA	11582	0.000280353	14984	0.000322463	1.1502
V2LHS_198127	MAP3K2	CCCAGATAATCATCAGGAA	8789	0.000212746	11370	0.000244688	1.15014
V3LHS_638752	BMPR1B	AGACGGATATTGTTTCACG	3159	7.64666e-05	4084	8.78898e-05	1.14939
V3LHS_361195	PRKCE	ACGACGAGTTCGTCACCGA	10868	0.00026307	14048	0.00030232	1.1492
V3LHS_384241	DUSP21	AGGACCTACGTACGATGAT	6984	0.000169054	9020	0.000194115	1.14824
V3LHS_412937	FGFR3	TGGTTCGTTCTGTACTGTT	12220	0.000295797	15779	0.000339572	1.14799
V2LHS_150063	BMX	CTCTGGGAAGCATATGCTA	6686	0.000161841	8633	0.000185787	1.14796
V3LHS_642592	Ttbk2	AGACCATGTTTGTAGATTT	7275	0.000176098	9393	0.000202142	1.14789
V3LHS_301544	SPHK1	CGGCTGCTGTCACCCATGA	6281	0.000152038	8107	0.000174467	1.14752
V3LHS_334407	MAP4K5	GCAGTTGAACTGTTAGACA	5905	0.000142936	7619	0.000163965	1.14712
V2LHS_198456	PIK3R5	CTCTGAAGTCCCTGACCAT	11577	0.000280232	14932	0.000321344	1.14671
V3LHS_348529	PRKAA1	TGAGATGTGTGCAAATCTA	13158	0.000318502	16970	0.000365203	1.14663
V3LHS_325231	ADRBK1	CGCAAGAAAGCCAAGAACA	13493	0.000326611	17391	0.000374263	1.1459
V2LHS_262130	DYRK3	CCATCTGGAATATGCATTA	6791	0.000164383	8751	0.000188326	1.14566
V3LHS_324492	MYLK	AGGTCTTTCGACTTGTAGA	6158	0.00014906	7935	0.000170765	1.14561
V3LHS_389545	ANKK1	TGCAAGATGCTGCTCAGGT	3524	8.53018e-05	4540	9.77031e-05	1.14538
V2LHS_173443	SNRK	CAGACCAAACTATATCTTA	6296	0.000152401	8111	0.000174553	1.14536
V3LHS_399776	PRKAG1	AGCGTGGTTAGCTAAGGTT	9948	0.000240801	12815	0.000275785	1.14528
V3LHS_370845	PKIA	ACGAAGTTCTACAGAACAA	10342	0.000250338	13319	0.000286632	1.14498
V2LHS_191807	CDKN1B	CTGTGTACATAACTCTGTA	859	2.07929e-05	1106	2.38017e-05	1.1447
V3LHS_642813	DUSP21	CGTACGATGATATCAATGT	10361	0.000250798	13336	0.000286998	1.14434
V3LHS_644490	FLT1	GCCAGTATTATGCATATAT	9289	0.000224849	11956	0.000257299	1.14432
V3LHS_644168	LRRK2	TGCATCTTTCTCACAATAA	7053	0.000170725	9078	0.000195363	1.14432
V3LHS_638426	GRK6	AGGATGTTCTGGACATTGA	5680	0.00013749	7308	0.000157272	1.14388
V2LHS_41898	BRD4	CTATGGATATGGGAACAAT	6503	0.000157411	8365	0.000180019	1.14362
V3LHS_637805	BRSK2	TCGACGATGACAACTTGCG	9144	0.000221339	11761	0.000253103	1.14351
V3LHS_408944	EFNB3	TGGTTTGAGGGACACCTCT	6343	0.000153538	8158	0.000175564	1.14346
V3LHS_644286	FPGT-TNNI3K;TNNI3K	AGGACGATGCAGAAATAAA	3424	8.28812e-05	4403	9.47548e-05	1.14326
V2LHS_132106	GUCY2F	CAGATGGCCTCAGGATTTA	4040	9.7792e-05	5195	0.000111799	1.14323
V2LHS_153625	RPS6KB1	CGATCACCTCGAAGATTTA	4214	0.000102004	5418	0.000116598	1.14308
V3LHS_345294	RYK	AGGAAAATGTGCTACAAAA	4817	0.0001166	6192	0.000133255	1.14284
V3LHS_636629	MAP3K6	AGAGCAGCTGTATAAGCTC	5488	0.000132842	7053	0.000151784	1.14259
V2LHS_150031	BLK	CTCGAATCATCGACAGTGA	6708	0.000162374	8620	0.000185507	1.14247
V3LHS_634286	EPHA10	TCGGTGCGCGTCTACTACA	4951	0.000119844	6361	0.000136892	1.14225
V3LHS_640333	PAK3	GGGATGGATGGCTCTGTTA	30922	0.000748496	39696	0.000854278	1.14133
V3LHS_317937	UCK1	ACGGTGGAGGTGCCGACCT	4004	9.69206e-05	5136	0.000110529	1.14041
V3LHS_396192	AGK	AGCTTGACCCGACAAGCAA	4603	0.00011142	5904	0.000127057	1.14034
V3LHS_339830	MAST3	CGCTACTTCCTAGAGATGC	10384	0.000251355	13313	0.000286503	1.13983
V3LHS_352038	MAPK15	GCATTGTCCGGAGATACCT	15064	0.000364638	19313	0.000415626	1.13983
V3LHS_317304	EIF2AK2	TAGTTCAAGGTCAAAGACT	9095	0.000220153	11660	0.000250929	1.13979
V3LHS_322223	EPHA6	ACAGTGTAATCTGTAAGAA	3025	7.3223e-05	3877	8.3435e-05	1.13946
V2LHS_48958	HUS1	CCCACAAAGGCCTTATGCA	4211	0.000101931	5396	0.000116125	1.13925
V3LHS_636731	MST4	TGACAGATACACAGATTAA	42623	0.00103173	54586	0.00117472	1.13859
V2LHS_113370	DGKG	CAGCCATGTTGCACGATTA	7117	0.000172274	9114	0.000196138	1.13852
V3LHS_345088	HUNK	TGCTACTAGATGAAGACAA	6170	0.000149351	7901	0.000170034	1.13849
V3LHS_317628	STK3	ACAGAAGCTATGGAGATCA	9213	0.000223009	11791	0.000253748	1.13784
V2LHS_113011	CHKA	CAGATGAGGTCCTGTAATA	8772	0.000212335	11221	0.000241482	1.13727
V2LHS_238806	SMG1	GCGAAAGATTGACATCATA	10344	0.000250386	13231	0.000284738	1.13719
V2LHS_169816	PDK4	CCAACATTCTGAAGGAAAT	12503	0.000302647	15989	0.000344091	1.13694
V3LHS_640438	NTRK3	ACGTATGTGCAGCACATTA	4525	0.000109532	5786	0.000124518	1.13682
V3LHS_634529	Nuak1	AGACGAGAGATTGAGATCA	8864	0.000214562	11334	0.000243913	1.1368
V3LHS_342914	STK32A	GAGACGACTGTTGTAACTT	6573	0.000159106	8404	0.000180858	1.13672
V3LHS_341782	DYRK2	AGGGTAGAAGCGGTATTAA	8785	0.000212649	11229	0.000241654	1.1364
V3LHS_646399	MATK	CCGATAAAGACGGATTCTA	6982	0.000169006	8924	0.000192049	1.13635
V3LHS_356648	Cdk19	AGGTCAAGCCTGACAGCAA	8607	0.000208341	10994	0.000236597	1.13562
V3LHS_645552	IKBKE	TGAGGCATCCTGAAGCATT	15180	0.000367446	19384	0.000417154	1.13528
V3LHS_636955	RPS6KA5	TGCAGAAGAGTTCACAGAA	30571	0.00074	39028	0.000839903	1.135
V3LHS_638684	RPS6KL1	TGCACCTGGAGCATGTGCA	8417	0.000203741	10743	0.000231195	1.13475
V3LHS_644131	PDGFRB	TCAACGAGTCTCCAGTGCT	7712	0.000186676	9843	0.000211826	1.13473
V3LHS_638993	WNK1	TGCGACGACTACGAGATAA	8341	0.000201902	10640	0.000228978	1.13411
V3LHS_374392	RIOK1	AGCACAGGAAAAGAAGCTA	7117	0.000172274	9075	0.000195299	1.13365
V3LHS_636713	EPHB4	CGACGGACAGTTCACAGTC	8770	0.000212286	11180	0.000240599	1.13337
V2LHS_19536	ACVR1C	CAATCTCTATGTTATGTTT	9096	0.000220177	11589	0.000249401	1.13273
V2LHS_78859	ULK2	GCTCTTTGGCATTAATCTA	8364	0.000202459	10655	0.000229301	1.13258
V2LHS_94267	ACVR1	CATTGCCCATCGAGATTTA	11009	0.000266483	14023	0.000301782	1.13246
V3LHS_322615	PRKCI	AGTACTGTTGGTTCGATTA	16442	0.000397994	20939	0.000450618	1.13222
V3LHS_302617	CRKL	AGGGTGAGATCCTAGTGAT	4287	0.000103771	5456	0.000117416	1.13149
V3LHS_635653	PKN2	TGGTTGGAGTCCAAGTGAA	6249	0.000151263	7948	0.000171045	1.13078
V3LHS_642032	MUSK	TGGAAGGGTGTTTCAAGCA	9451	0.00022877	12020	0.000258677	1.13073
V3LHS_646037	FGFR4	GGAGCAAATGGCGTTTTAT	5690	0.000137732	7236	0.000155722	1.13062
V2LHS_41798	MAPKAPK3	CCCTGAAGCTCCTGTATGA	4321	0.000104594	5493	0.000118212	1.1302
V2LHS_199736	STK25	GTACTTGTGTCATCCAGAA	5656	0.000136909	7190	0.000154732	1.13019
V3LHS_635841	INSR	AGGAAGACGTTTGAGGATT	31267	0.000756847	39741	0.000855247	1.13001
V3LHS_372207	MERTK	TGGATGAAGCCTCCGACTA	9557	0.000231336	12146	0.000261388	1.12991
V3LHS_644221	PTK7	TCAGCAGAGATCCAAGAAG	12463	0.000301679	15835	0.000340777	1.1296
V3LHS_642957	NTRK1	TGCTAGATCTCGGTGCACA	6089	0.00014739	7732	0.000166397	1.12895
V3LHS_636667	STYK1	ACCATGTACAGTATCATGA	5532	0.000133907	7024	0.00015116	1.12884
V2LHS_153602	NEK4	GGCTCCCAGACATATATAA	4557	0.000110307	5785	0.000124496	1.12864
V3LHS_638788	PHKG2	CCGAGAATATTCTCCTAGA	8640	0.000209139	10964	0.000235951	1.1282
V3LHS_375750	TRPM7	CAGATGTGCATTCAGATTA	5924	0.000143396	7517	0.00016177	1.12813
V3LHS_641649	Srpk1	TGACAAAATGTCAAAGAAT	11139	0.00026963	14131	0.000304106	1.12787
V3LHS_347025	MYLK	CGCTCAATGCAGAAAAACT	63149	0.00152858	80080	0.00172336	1.12743
V3LHS_366473	CAMK1	TGGAGAAGGACCCAGAGAA	4232	0.00010244	5366	0.000115479	1.12729
V3LHS_372579	PIKFYVE	AGGAAATAGCTATAATCCT	3008	7.28115e-05	3814	8.20792e-05	1.12728
V2LHS_47382	RPS6KA3	GCCTGAAGATACATTCTAT	3451	8.35347e-05	4373	9.41092e-05	1.12659
V3LHS_320299	DGKK	AGGGAGAAATTTATAAGAT	10145	0.000245569	12855	0.000276646	1.12655
V2LHS_223596	DSTYK	GCTTTGGAATTTCACTATA	3856	9.33381e-05	4886	0.000105149	1.12654
V3LHS_357471	PACSIN1	AGCAGCTACATCCATGTGT	6772	0.000163923	8577	0.000184581	1.12603
V3LHS_381757	BUB1	TGAATGATGCTAAAAATAA	7965	0.0001928	10080	0.000216927	1.12514
V3LHS_344356	RGD1566355;Cdk11b	AAGAAGATGACCTTCAGCG	8436	0.000204201	10675	0.000229731	1.12502
V2LHS_170489	MAPK4	GACCCAACATCCTTCATCA	5351	0.000129526	6771	0.000145715	1.12499
V3LHS_345093	DCLK2	GGCAATTTTGCAGTAGTCA	4820	0.000116673	6096	0.000131189	1.12442
V3LHS_372583	CSNK1G2	AGGAAAGAATCTCTATACA	12286	0.000297394	15523	0.000334063	1.1233
V3LHS_342686	Nagk	AGCAGATGGACTGAGCACA	16913	0.000409395	21343	0.000459312	1.12193
V2LHS_170024	PIK3CG	GACATCTGTGTTAAGGCTT	9856	0.000238574	12436	0.000267629	1.12179
V3LHS_366535	HK1	AGGAAGATCAAGGACAAGA	10431	0.000252492	13161	0.000283231	1.12174
V3LHS_642035	MUSK	ACCATCAGTGTCTTGGATA	3305	8.00007e-05	4169	8.9719e-05	1.12148
V3LHS_331303	HIPK4	AGCGAGGTGCGCTACGTGA	6188	0.000149786	7805	0.000167968	1.12138
V3LHS_327483	PIK3R1	GGCACAGACTTGATGTTTT	7915	0.00019159	9981	0.000214796	1.12112
V3LHS_405883	MAPKAPK2	ACGAGCAGATCAAGATAAA	11884	0.000287664	14980	0.000322377	1.12067
V3LHS_362849	Brsk1	AGGCTCAGTCTGGAGCAAA	10018	0.000242495	12627	0.00027174	1.1206
V3LHS_637041	HSPB8	AGGAAGTCACCTGTACCTG	3499	8.46966e-05	4408	9.48624e-05	1.12003
V3LHS_336354	AK7	AGAAGATTATCGAAGAAGA	15606	0.000377758	19652	0.000422921	1.11956
V3LHS_346772	PLK4	ACGATGTCACTCAGCAGAA	11469	0.000277618	14440	0.000310756	1.11937
V2LHS_152627	PAK2	CAATATTTCGGGATTTCTT	4695	0.000113647	5909	0.000127165	1.11895
V2LHS_203399	MAPKAPK5	CAAACATAGTTCAGATTAT	5900	0.000142815	7425	0.00015979	1.11886
V3LHS_403516	CDC42BPB	AGGACCTTAAGAGAATAGT	4005	9.69448e-05	5040	0.000108463	1.11882
V3LHS_410897	PCK1	GCATAGTTTGTTCAAATTT	6214	0.000150416	7819	0.000168269	1.11869
V3LHS_637700	SBK1	GCACTGAAGTTTGTGAACA	4776	0.000115608	6008	0.000129295	1.1184
V3LHS_376349	PCK1	GGGACTTCAGTGAAGACCA	11197	0.000271034	14080	0.000303009	1.11797
V3LHS_341130	TSSK4	AGCTCCACAACACCACTAA	5291	0.000128074	6649	0.00014309	1.11725
V3LHS_640108	AKT1	GGCACCTTCATTGGCTACA	8174	0.000197859	10263	0.000220865	1.11627
V3LHS_347244	PAK1	GGCCTAGACATTCAAGACA	6617	0.000160171	8307	0.000178771	1.11613
V3LHS_636908	TAF1L;Taf1	AGAAGTTTGTTCCAGATTA	7800	0.000188806	9792	0.000210729	1.11611
V3LHS_324564	NME6	AGGCTCTCCAGCTCACTCT	9728	0.000235475	12212	0.000262809	1.11608
V2LHS_16878	RIOK3	CACGTTTACTTATGTATAA	8918	0.000215869	11195	0.000240922	1.11606
V3LHS_387082	CDK8	TGGCATATAATCAAGTTTC	4978	0.000120497	6249	0.000134482	1.11606
V3LHS_347311	IKBKG	AAACAGGAGGTGATCGATA	6988	0.000169151	8771	0.000188756	1.1159
V2LHS_100863	MAP3K1	CCTTTCGTATCTCCATGAA	5922	0.000143348	7433	0.000159962	1.1159
V3LHS_644353	STK16	ACGCTGTGGAATGAGATAG	11142	0.000269703	13983	0.000300921	1.11575
V3LHS_637306	ALK	ACCTACGTATTTAAGATGA	16379	0.000396469	20548	0.000442203	1.11535
V2LHS_171097	ALDH18A1	CTCCCTATTCCTCAGAGAA	3460	8.37526e-05	4338	9.3356e-05	1.11466
V2LHS_48446	CALM3	CTGATGCATTCATAAGTTG	5990	0.000144994	7510	0.000161619	1.11466
V3LHS_306190	MPP1	CAGTTGGATGTTGTTTCCT	12588	0.000304704	15774	0.000339465	1.11408
V3LHS_354671	CERK	GAGATTAACATAGACAAAT	17163	0.000415447	21500	0.000462691	1.11372
V3LHS_349483	Cdk12	AGGACAAAGACACAGGAGA	7362	0.000178204	9219	0.000198398	1.11332
V2LHS_19417	MAP2K7	GACAGTTTCCCTACAAGAA	4585	0.000110984	5741	0.000123549	1.11321
V2LHS_89921	ACVRL1	CCCTATCTGGGTAGAGGTA	4184	0.000101278	5238	0.000112724	1.11302
V3LHS_356070	DLG4	CCAGTGATTGTCAACACAG	3959	9.58314e-05	4955	0.000106634	1.11273
V2LHS_82524	HK2	GCCTGAACATGACATTTCT	6332	0.000153272	7922	0.000170486	1.11231
V2LHS_67948	ROCK2	CAAAGAATCTGTTATTACT	4890	0.000118367	6117	0.000131641	1.11214
V2LHS_47250	MAPK1	GGCATTATGTAATGACTTA	9626	0.000233006	12039	0.000259085	1.11192
V3LHS_643048	BCR	ACGGAGAGGCTGAAGAAGA	13419	0.00032482	16774	0.000360985	1.11134
V3LHS_645672	PRKCE	AAGTTCTACCTGGACACAA	5109	0.000123668	6386	0.00013743	1.11128
V2LHS_1112	CSK	CTCTGTACGCGCCTCATTA	4759	0.000115196	5948	0.000128004	1.11118
V3LHS_640041	ROCK2	TGCTGGAGACTGCCAAGTT	9339	0.000226059	11672	0.000251187	1.11116
V3LHS_340232	PRKCB	CGGATGAAACTGACCGATT	2847	6.89143e-05	3557	7.65485e-05	1.11078
V3LHS_637419	MYO3B	TGGCAAAGTCTACAAGGTA	11767	0.000284831	14699	0.00031633	1.11059
V3LHS_365498	PRKD1	TCGTTCACTGTGACCTCAA	7504	0.000181641	9373	0.000201712	1.11049
V3LHS_404232	TPD52L3	CAAAGTAGAGTTCTGTTTA	10999	0.000266241	13735	0.000295584	1.11021
V3LHS_332215	FLT3	TGGAAGAAGTGTTCAGACA	9402	0.000227584	11738	0.000252608	1.10995
V2LHS_71810	STK39	GCAAGAACGTGTAGCAATA	12140	0.00029386	15155	0.000326143	1.10986
V2LHS_87444	PASK	CTGTGAATCTTGCTGACTA	5405	0.000130833	6747	0.000145199	1.1098
V2LHS_169903	PFKP	GTGTTTGACTGCAGGAAGA	7397	0.000179051	9231	0.000198656	1.10949
V3LHS_645091	Srpk2	CCCAGTACATTGGACCTAA	9642	0.000233394	12030	0.000258892	1.10925
V3LHS_408038	IPPK	TGCTAGGTTGTACAGACTT	4912	0.0001189	6126	0.000131835	1.10879
V3LHS_394623	CSNK1A1	AGCCTCGAAGACCTCTTCA	18695	0.00045253	23306	0.000501557	1.10834
V3LHS_643724	PLK3	AACAGAAAGACTGTGCACT	2579	6.24271e-05	3215	6.91884e-05	1.10831
V2LHS_17739	EPHA7	CTATAGACTTGAACTCCTA	6990	0.0001692	8711	0.000187465	1.10795
V3LHS_329524	MAP3K3	AGACACAGGTCACTCAAAT	5307	0.000128461	6611	0.000142272	1.10751
V2LHS_193688	ANKK1	GACAGTGACTCAGGAAACT	2322	5.62062e-05	2892	6.22373e-05	1.1073
V3LHS_372901	PRKAR1A	ACTGTCAAAGCAAAGACAA	5178	0.000125338	6447	0.000138743	1.10695
V3LHS_645364	RPS6KL1	AGACAGAGAAGACAAGTGA	3416	8.26875e-05	4252	9.15052e-05	1.10664
V2LHS_27432	DGKD	CTCATCTTGTGTGCTGATA	8984	0.000217466	11182	0.000240642	1.10657
V3LHS_391794	RPS6KA3	AGAAGGTCACATCAAGTTA	6715	0.000162543	8356	0.000179825	1.10633
V3LHS_356071	DLG4	GAGAAGGTCATGGAGATCA	9172	0.000222017	11409	0.000245528	1.1059
V3LHS_384771	PRKACB	AGGTTGAAGCTCCATTCAT	11102	0.000268734	13807	0.000297134	1.10568
V3LHS_358716	CAMKV	GGGCGACAAGAAGAACTAT	2875	6.95921e-05	3575	7.69358e-05	1.10553
V2LHS_57647	PRKAB1	GCCTGGCTATGGAACTAAA	4818	0.000116624	5991	0.000128929	1.10551
V2LHS_38106	Pank1	GGAAGTATTTGACTTCTAA	6603	0.000159832	8209	0.000176662	1.1053
V2LHS_57326	PTK2	CCCAGGTTTACTGAACTTA	6481	0.000156879	8057	0.000173391	1.10525
V3LHS_341640	STK25	AGATCCACCGAGACATCAA	4250	0.000102875	5281	0.00011365	1.10473
V3LHS_634868	NRK	CCCTCTGAAGTCAATGTTA	10306	0.000249467	12806	0.000275592	1.10472
V3LHS_408228	EPHB1	TCAACAGAAGTGAAGACAA	2239	5.41971e-05	2782	5.98701e-05	1.10467
V2LHS_170021	PIK3CG	CAAGTTATTTCACAACTTA	10657	0.000257963	13235	0.000284824	1.10413
V3LHS_634284	EPHA10	AGAGGCTGTCTACACCACT	6600	0.000159759	8192	0.000176296	1.10351
V2LHS_133532	ITPKB	CCCAGAGTCCCTTGCAGAT	6479	0.00015683	8041	0.000173046	1.1034
V3LHS_313392	PSKH2	TGGATCTGCACAGTCTTCT	8596	0.000208074	10668	0.000229581	1.10336
V3LHS_300064	HK3	AGGGACATCTTCAAGACCA	7661	0.000185442	9507	0.000204596	1.10329
V3LHS_352448	TGFBR3	TGATGGTGTGGTCTACTAT	3889	9.41369e-05	4826	0.000103858	1.10327
V3LHS_400219	UCKL1	CCCAGGACTGCTGAATACA	7427	0.000179778	9216	0.000198333	1.10321
V3LHS_313389	PSKH2	AGGAAGATTCTGAAAGGCA	11332	0.000274302	14061	0.0003026	1.10316
V2LHS_170425	PRKAR1A	CATAATTTGTCTTAGTTGA	9364	0.000226665	11619	0.000250047	1.10316
V3LHS_633850	SIK3	ACAGACATTCTGCTCAGCT	10125	0.000245085	12554	0.000270169	1.10235
V3LHS_334847	AURKC	TGCAGAAAAGCGAGAAATT	11253	0.00027239	13952	0.000300254	1.1023
V3LHS_640464	FGR	AGATTCACCATCAAGTCAG	4167	0.000100866	5166	0.000111175	1.1022
V2LHS_202115	STK36	CTGGTCATGTCACCATAAT	7051	0.000170676	8739	0.000188068	1.1019
V2LHS_76971	KIT;Kdr	CCCTCATGTCTGAACTCAA	6405	0.000155039	7935	0.000170765	1.10143
V3LHS_642460	PAK6	AGGGTGAAGCTCTCGGACT	5797	0.000140322	7180	0.000154517	1.10116
V3LHS_634748	CAMK2A	GCCAAGATCATCAACACAA	11976	0.00028989	14833	0.000319214	1.10115
V3LHS_327149	GALK1	TCACTCAGAGACGACTATG	6904	0.000167118	8544	0.000183871	1.10025
V3LHS_348766	KHK	AAGGTGTTTGTCCCAGAGA	6492	0.000157145	8031	0.000172831	1.09982
V3LHS_643979	FES	CAGGACATTGAGAAGCTGA	2440	5.90625e-05	3017	6.49274e-05	1.0993
V3LHS_395788	DCLK1	TGGTCGATGTAGATCAGCG	5966	0.000144413	7375	0.000158714	1.09903
V3LHS_408741	PRKCE	CGGTTCTTGTCTCACCAGT	8902	0.000215481	11003	0.00023679	1.09889
V3LHS_640362	DYRK1B	CGGAGATGAAGTACTATAT	13056	0.000316033	16132	0.000347169	1.09852
V3LHS_307914	PFKFB1	TGCACTGCGAGACCAAGAT	7620	0.000184449	9412	0.000202551	1.09814
V3LHS_324855	IRAK4	AGCAGTTTGATCAAGAAAT	3561	8.61974e-05	4398	9.46472e-05	1.09803
V2LHS_140653	NRK	GAGTGAGAGTGAATAAATA	10084	0.000244093	12448	0.000267887	1.09748
V3LHS_347027	MYLK	CCCGAGGTTGTCTGGTTCA	8814	0.000213351	10880	0.000234143	1.09745
V3LHS_374441	SRP72	CAGCAGTTGTTGCAGCTCA	7572	0.000183287	9342	0.000201045	1.09688
V3LHS_646223	LRRK1	TGTTTGTTTGCACATAATA	3742	9.05787e-05	4615	9.93172e-05	1.09647
V2LHS_102271	TTBK1	CTTCTAACTTCCAGATTGT	11097	0.000268613	13680	0.000294401	1.096
V3LHS_643021	MAP2K4	GGGCAAATAATGGCAGTTA	13549	0.000327966	16700	0.000359393	1.09582
V3LHS_389079	Nrbp;NRBP1	AGGAAGAAGAAGAAAGTGA	5232	0.000126646	6448	0.000138764	1.09569
V3LHS_644178	CAMK4	AGGACTTGGTCAGAAAATT	6028	0.000145913	7429	0.000159876	1.09569
V2LHS_150484	CDK7	GAGCTAAGTCATCCAAATA	6701	0.000162204	8257	0.000177695	1.0955
V3LHS_304166	PIK3R4	CAGTTAGGACTGCTACAAA	11836	0.000286502	14583	0.000313834	1.0954
V3LHS_308863	DGKG	AGAGCCGTTCAAAAGACTA	9450	0.000228746	11643	0.000250563	1.09538
V3LHS_349222	SMG1	AGAATCTGGTTGATAATAT	15380	0.000372287	18949	0.000407792	1.09537
V3LHS_326424	GK	TGGAAGGTTCTGTAGCTAT	6926	0.00016765	8533	0.000183635	1.09534
V3LHS_404156	AK3	GGGTTATGATTTGTGTCAA	8000	0.000193648	9856	0.000212106	1.09532
V3LHS_639158	STK19	GGGAGATTCATCAAGTACT	11161	0.000270163	13750	0.000295907	1.09529
V2LHS_112633	BUB1B	CAGAAACGGGCATTTGAAT	5470	0.000132407	6738	0.000145005	1.09515
V3LHS_411838	AK4	TGGTCACCTACACATGTTT	10435	0.000252589	12853	0.000276603	1.09507
V2LHS_171214	RAF1	CAGATCTTAGTAAGCTATA	11884	0.000287664	14636	0.000314974	1.09494
V2LHS_179929	STRADA	CTGACTGATTGGGAAAGAA	8819	0.000213472	10859	0.000233691	1.09471
V2LHS_262962	AGK	GAAACAAAGTCCAACATAT	8367	0.000202531	10297	0.000221597	1.09414
V3LHS_644410	Epha1	CGATCATGATCATCACAGA	13049	0.000315863	16057	0.000345555	1.094
V2LHS_170466	PRKD1	CAATCCTCATTGTTTCGAA	12138	0.000293812	14935	0.000321409	1.09393
V3LHS_644702	PKMYT1	CGTGTCTAATAAAAAGTAT	5547	0.00013427	6823	0.000146834	1.09357
V3LHS_644477	TEC	ACTTGAGTGACAGTTGTTT	4787	0.000115874	5885	0.000126648	1.09298
V3LHS_644383	PRKAG2	TGATACTACATTACAAGTT	5962	0.000144316	7328	0.000157702	1.09276
V3LHS_326168	CDC42BPB	ACCGAGATAAAGAAATCAA	5853	0.000141677	7193	0.000154797	1.0926
V3LHS_400176	ABL1	TGGGCGAATGTCTTATTTA	3106	7.51837e-05	3817	8.21438e-05	1.09257
V3LHS_346623	BMPR1B	CGGATATTGTTTCACGATG	11021	0.000266774	13543	0.000291452	1.09251
V3LHS_645311	CLK3	AGCAGAAATATTTCTACAA	13205	0.00031964	16221	0.000349084	1.09212
V3LHS_635386	RPS6KA4	AGCGCTATGATGCAGCAGT	6026	0.000145865	7400	0.000159252	1.09177
V2LHS_43934	MAP3K8	GTGTCAAGACAGTAATCAA	6268	0.000151723	7697	0.000165643	1.09175
V2LHS_203572	PIK3R4	CAATGCCTTTCCTGAAATA	8026	0.000194277	9853	0.000212042	1.09144
V3LHS_403167	PANK1	TGGATTTGTAAATAATTTA	7259	0.000175711	8909	0.000191726	1.09115
V3LHS_635941	TAF1	CGGAGAAAGAGGAAGAAGA	17090	0.00041368	20973	0.00045135	1.09106
V3LHS_325022	MAGI2	TCCAGAAGAGTGCAAAGAA	4227	0.000102319	5186	0.000111605	1.09076
V3LHS_638038	RIPK1	ACAGAGAAGTCGGATGTGT	6208	0.000150271	7614	0.000163857	1.09041
V2LHS_41022	LATS1	CTGAGCATAACATGAGTAA	4450	0.000107716	5457	0.000117437	1.09025
V2LHS_24861	CDK20	GTCCTTATGTTGGAAACTC	10040	0.000243028	12310	0.000264918	1.09007
V3LHS_645693	DYRK1B	CAGTAAAGAGCTTTCTCAC	47403	0.00114743	58118	0.00125073	1.09002
V2LHS_194185	DYRK1B	GCCAGAGGATCTACCAGTA	8835	0.00021386	10827	0.000233003	1.08951
V3LHS_402698	ITPK1	AACGGCGATGCTACTACTA	1637	3.96251e-05	2006	4.31701e-05	1.08946
V3LHS_633848	SIK3	AGGTTGCTATCAAGATCAT	14638	0.000354327	17937	0.000386013	1.08943
V3LHS_646454	RPS6KA2	CCGATTTGTCTGTGATTTT	7169	0.000173532	8779	0.000188929	1.08872
V3LHS_641880	ERN2	CCCAGCACTGCTGTTAGAT	7486	0.000181206	9165	0.000197236	1.08846
V3LHS_385921	ALPK2	GGGCTGTACCTGATAGTCT	12800	0.000309836	15670	0.000337226	1.0884
V3LHS_644408	EPHA1	TGCAAGACTGTGGCCATTA	6009	0.000145454	7356	0.000158305	1.08835
V3LHS_329350	IPMK	AGTACTAGAGTACAATAAT	10398	0.000251693	12725	0.000273849	1.08802
V2LHS_158091	THNSL1	GAATATGAGTGTGTCTGAA	14424	0.000349147	17651	0.000379859	1.08796
[truncated: 2,642 more rows]

## Sheet: Polarity screen 
hp.construct.ID	gene_symbol	hp_sequence	Day0 Fraction of total counts	TTAGGC-Kinome-Day-14	Day14 Fraction of total counts	D14/D0 ratio enrichment	D14/D0 ratio enrichment
V2LHS_24030	KCNK5	GCAACGATGTCAAATGTAA	13	3.06385e-07	351	7.60995e-06	24.8378
V2LHS_159225	DAB2IP	CTGTATGAGTCAGATGAGA	325	7.65963e-06	6114	0.000132556	17.3058
V2LHS_85960	RHOD	ACTGGTAACTGTAACAAGA	739	1.74168e-05	6492	0.000140752	8.08136
V2LHS_137365	GRB2	CTATGTACTTAATCCTTTA	697	1.6427e-05	5859	0.000127028	7.73287
V2LHS_171213	RAF1	GGAGATGTTGCAGTAAAGA	458	1.07942e-05	3724	8.07392e-05	7.47988
V2LHS_66370	CDH19	CTGAGTTTGTCATCAAAGT	568	1.33867e-05	4509	9.77586e-05	7.30268
V2LHS_76869	LAMA3	GACAGAATACGAGAACTAA	709	1.67098e-05	4384	9.50485e-05	5.6882
V2LHS_164363	RND2	GAATGCAAATGCATTTAAA	72	1.6969e-06	427	9.25769e-06	5.45564
V2LHS_202012	ADCY5	GCCATAGACTTCTTCAACA	61	1.43765e-06	334	7.24137e-06	5.03694
V2LHS_170669	PSMA1	CTGTCCATCTGCTAACTAT	625	1.47301e-05	3144	6.81643e-05	4.62757
V2LHS_45868	MEPE	CTGAGGATGTCAATTTATC	2574	6.06643e-05	12102	0.000262381	4.32513
V2LHS_218229	PLN	CCATACTCTTACATAATAA	1468	3.4598e-05	6772	0.000146822	4.24366
V2LHS_179779	MOXD1	CATACTTTGATCTGGTAAA	1360	3.20526e-05	6177	0.000133922	4.1782
V2LHS_70070	GPSM2	CAGCTTGTGAGATTACTTT	126	2.96958e-06	547	1.18594e-05	3.99362
V2LHS_36697	NBL1	GAGCCAAGCTGCACAATTT	2515	5.92737e-05	10835	0.000234911	3.96316
V2LMM_37725	NBL1	GAGCCAAGCTGCACAATTT	2515	5.92737e-05	10835	0.000234911	3.96316
V2LHS_196912	FSTL1	GTCTGAATGTCTTTCCTTT	2525	5.95094e-05	10457	0.000226716	3.80975
V2LHS_95438	HEPH	CTTGGGACATTTGAGATTT	3970	9.35653e-05	15941	0.000345613	3.69382
V2LHS_32091	MYL1	CAGATCTGTTTACCATCAT	1690	3.98301e-05	6774	0.000146865	3.6873
V2LHS_28218	CD163	GAATATGTGTTCTGGAAGA	2080	4.90216e-05	8324	0.000180471	3.68145
V2LHS_133365	INHBA	GTTTCTGAGTTAACCAGAA	2372	5.59035e-05	9363	0.000202997	3.6312
V2LHS_131428	PPP3R1	CAATGCTCTCTGTGTATTT	1612	3.79918e-05	6337	0.000137391	3.61634
V2LHS_133230	TNC	GAGATCATCTTCCGGAATA	1546	3.64363e-05	5836	0.000126529	3.47261
V2LHS_76029	NF1	CACCGAGTCTTACATTTAA	2544	5.99572e-05	9396	0.000203712	3.39763
V2LHS_114186	GNB1	CTCTTACAGTTGTAACCAT	2003	4.72069e-05	7320	0.000158703	3.36187
V2LHS_62182	CDH18	CAGGGAATATGATATTATT	1526	3.59649e-05	5557	0.00012048	3.34993
V2LHS_153163	SMARCC1	CTAATGCTCGAAAGAGGAA	2761	6.50715e-05	10022	0.000217285	3.33917
V2LHS_93317	COL17A1	GGAGTACCCTCGGAAGGAA	2887	6.80411e-05	10444	0.000226434	3.3279
V2LHS_96755	EGFL6	GAATCCTGCTGATCGAGAT	2633	6.20548e-05	9411	0.000204038	3.28802
V2LHS_229587	SCNN1G	GCCAAACTCTTGATATTCT	1207	2.84467e-05	4237	9.18614e-05	3.22925
V2LHS_62316	MEF2A	CCCACACTAGCTTGCAGAA	3302	7.78218e-05	11477	0.00024883	3.19743
V2LHS_98169	ANAPC1	GCACCATGGATATGTCTAT	2475	5.8331e-05	8590	0.000186238	3.19277
V2LHS_113752	EPAS1	CACCTTCAATGACTTCTAA	4345	0.000102403	15073	0.000326794	3.19124
V2LHS_203129	SCN2A	GAGTATACCTTTACAGGAA	1924	4.5345e-05	6635	0.000143852	3.17239
V2LHS_171919	VCL	GGATTAGAACCAACCTCTT	5389	0.000127008	18542	0.000402005	3.16518
V2LHS_93320	COL17A1	GACATCAAGAAGTTCTTAA	1724	4.06314e-05	5902	0.00012796	3.14929
V2LHS_158549	CDH20	GCATCAATGCAGAGATGAA	1914	4.51093e-05	6491	0.00014073	3.11975
V2LHS_71551	TUBGCP6	GCCCACATCTCCTTGGTGA	1718	4.049e-05	5790	0.000125532	3.10031
V2LHS_20188	CHRDL1	GGAACATTCTGATGGTGAT	1984	4.67591e-05	6593	0.000142941	3.05697
V2LHS_262276	MAP2K7	GTCATTGCCGTTAAGCAAA	2330	5.49136e-05	7738	0.000167766	3.05508
V2LHS_150142	C1S	CAGAGAACCCTTTGAAGAA	2090	4.92573e-05	6811	0.000147668	2.99788
V2LHS_171261	RARRES2	CCCTTCCCAGCTGGAATAT	1955	4.60756e-05	6287	0.000136307	2.95833
V2LHS_24151	VCAN	CGCATCAAATGGTCTAAGA	3370	7.94245e-05	10825	0.000234694	2.95494
V2LHS_202701	MAPK7	CCCTCCAACCTATTGGTGA	1874	4.41666e-05	5988	0.000129824	2.93943
V2LHS_47659	PLCB2	CGCATGGACTCCTCCAACT	1277	3.00965e-05	4029	8.73518e-05	2.9024
V2LHS_171223	RALB	CTGTTAATTACAAAGAGAA	4066	9.58279e-05	12788	0.000277254	2.89325
V2LHS_67148	CLDN1	GTCTTTGACTCCTTGCTGA	1932	4.55335e-05	6061	0.000131407	2.88594
V2LHS_265279	TUBB1	GACCCTCAATGCAGTAAAT	3338	7.86703e-05	10444	0.000226434	2.87826
V2LHS_172584	FZD1	GCATGCATGCTAAAGGGAA	1891	4.45673e-05	5905	0.000128025	2.87262
V2LHS_94296	ADAM10	CCATTTCACTCTGTCATTT	1652	3.89345e-05	5146	0.000111569	2.86556
V2LHS_25006	FRMD6	AGCACAATGTCTTTCTATA	2685	6.32803e-05	8327	0.000180536	2.85295
V2LHS_207873	ELSPBP1	CACTTTCCGTTCAACTATA	1800	4.24226e-05	5541	0.000120133	2.83182
V2LHS_28672	LRRC15	AACCTCACTTGGTACCATA	2530	5.96273e-05	7788	0.00016885	2.83175
V2LHS_134059	LRP6	CTAACTATTGATTATGCTA	2404	5.66577e-05	7383	0.000160069	2.8252
V2LHS_90851	CCR9	GGATGAATCTGAACTATAT	1323	3.11806e-05	3913	8.48368e-05	2.72082
V2LHS_41509	SNAI3	CACACACACTCAAACATGT	2430	5.72705e-05	7167	0.000155386	2.7132
V2LHS_220767	PLCD4	CAAAGCCAAGGGAAGGATA	4175	9.83968e-05	12274	0.00026611	2.70446
V2LHS_238263	FOSL2	CTCGTTTGAAAGATAATTA	4252	0.000100212	12360	0.000267974	2.67409
V2LHS_20876	LAMC2	GTGTCGATCAGGTTACTAT	1987	4.68298e-05	5724	0.000124101	2.65004
V2LHS_172401	SCG2	CTCTTGATTCTCAGTCTAT	4065	9.58043e-05	11653	0.000252646	2.6371
V2LMM_80361	ARHGEF9	GCTGCAATGACTGTGAGAA	2590	6.10414e-05	7297	0.000158205	2.59176
V2LHS_93160	TEK	GTCTAAATCTCCTGCCTAA	3282	7.73505e-05	9194	0.000199333	2.57701
V2LHS_192120	SIM2	GGGCAACAGTATTTATGAA	3891	9.17034e-05	10884	0.000235973	2.57322
V2LHS_141718	LAMB4	CCGGCCAGTGCCTTTGTAA	4250	0.000100164	11776	0.000255313	2.54894
V2LHS_56177	KLF10	GAGTTTGTATTATTACAAA	3724	8.77676e-05	10302	0.000223355	2.54485
V2LMM_189631	PPP2R1B	CTTCTGTAATTATGGGATT	3540	8.3431e-05	9750	0.000211387	2.53368
V2LHS_116662	ZEB1	GCGATAGATGGTAATGTAA	2139	5.04121e-05	5874	0.000127353	2.52623
V2LHS_38675	RSU1	CCATGTGTAACAAAGAGAA	4691	0.000110558	12879	0.000279227	2.52561
V2LHS_151809	MMP1	CCTTCCAACTCTGGAGTAA	4428	0.00010436	12131	0.000263009	2.52022
V2LHS_169997	PIK3C2A	CGAGCAGTAGATCAAGTAA	1265	2.98136e-05	3446	7.47119e-05	2.50596
V2LHS_158514	FZD8	CACCGTCTCCACCTTCCTT	2853	6.72398e-05	7741	0.000167831	2.49601
V2LHS_200894	HDAC9	CTCTCCTGCAGCATTTATT	2410	5.67991e-05	6506	0.000141055	2.4834
V2LHS_18387	RAPGEF5	GGCTTTCACTGCTACCCAT	6340	0.000149422	17014	0.000368877	2.46869
V2LHS_44425	BBS12	CCCTTTGGATGTTGTAGAT	5223	0.000123096	14016	0.000303878	2.46862
V2LHS_243454	MMP20	GCCTTCAAATCAAATTAGA	3865	9.10907e-05	10344	0.000224266	2.46201
V2LHS_133539	ITPR1	CGCTTTCAATGTATGCAAT	4679	0.000110275	12482	0.000270619	2.45404
V2LHS_202799	KCNK13	CTGTGAGACCTCAATGTAA	1838	4.33181e-05	4859	0.000105347	2.43193
V2LHS_112895	CDH13	CCTGGTAAGCCTTCTTCAA	4096	9.65349e-05	10804	0.000234239	2.42647
V2LHS_206501	TNFAIP6	AGTACTACTTCTACTGGAA	3306	7.79161e-05	8603	0.00018652	2.39385
V2LMM_82765	GNAI3	GGAATATCAGCTCAATGAT	3886	9.15856e-05	10112	0.000219236	2.39378
V2LHS_93768	RPS6	GCATTCCTGTTACAGACCA	3028	7.13642e-05	7877	0.000170779	2.39307
V2LHS_103504	SHC2	GGAACCATTTCGCCTTTAA	2601	6.13006e-05	6750	0.000146345	2.38734
V2LHS_209060	NRG3	CGCAATTTGTCTTAAGAAA	4329	0.000102026	11220	0.000243258	2.38427
V2LHS_234977	GZMK	CACACTCTCTCTCAAAGAA	3757	8.85453e-05	9725	0.000210845	2.38121
V2LHS_176372	EXOSC4	GCTCCCAGATTGATATCTA	2316	5.45837e-05	5981	0.000129673	2.37567
V2LHS_94319	ADCY8	CCTGAACTGCCCTTTGATA	3015	7.10578e-05	7785	0.000168785	2.37532
V2LHS_97500	WNT16	GGCTCTATTTAAGGATGTA	2665	6.2809e-05	6848	0.00014847	2.36383
V2LHS_91774	CASK	GTGACATCATCCAGATTAT	2440	5.75061e-05	6268	0.000135895	2.36314
V2LHS_16657	CREG1	CCCATCAATTCCAAAGATG	7877	0.000185646	20128	0.00043639	2.35066
V2LHS_111730	IGF1	CTCTCCAACTGGATTATAA	1123	2.6467e-05	2842	6.16167e-05	2.32806
V2LHS_170441	PRKCB1	GACCAACACTGTCTCCAAA	3648	8.59764e-05	9216	0.00019981	2.32401
V2LHS_77132	ITGA6	CTGTGATTAATATTCAGAA	2607	6.1442e-05	6579	0.000142638	2.3215
V2LHS_183249	CACNA1E	CAACCAGTGTGGAAGCAAT	5855	0.000137991	14735	0.000319466	2.31512
V2LHS_203396	RALGDS	GCTGTAATCCGCAAGGCCA	3470	8.17813e-05	8706	0.000188753	2.30802
V2LHS_162317	CLCN5	GTCGCCATTGCTTTATACA	4665	0.000109945	11650	0.000252581	2.29734
V2LHS_157052	BBS1	GCCTTCCAGACAGACCTAT	4543	0.00010707	11335	0.000245751	2.29524
V2LHS_113459	DLG2	GCCAGTACAATGACAATTT	9048	0.000213244	22505	0.000487926	2.28811
V2LHS_1841	DLG2	GCCAGTACAATGACAATTT	9048	0.000213244	22505	0.000487926	2.28811
V2LMM_38608	DLG2	GCCAGTACAATGACAATTT	9048	0.000213244	22505	0.000487926	2.28811
V2LHS_170352	PPP2R5C	CTAATATAGCGAAGAAATA	8483	0.000199928	21026	0.00045586	2.28012
V2LHS_48524	STX7	GAACTTTAGTGGCTTCAAT	8134	0.000191703	19996	0.000433529	2.26146
V2LHS_265940	RALA	GTAACAAATCAGATTTAGA	3744	8.82389e-05	9200	0.000199463	2.26049
V2LHS_172622	FCGR2B	CTGAGAACACAATCACCTA	1845	4.34831e-05	4518	9.79537e-05	2.25268
V2LHS_204207	TLN2	GCCACAATTGAATGCATAA	3888	9.16327e-05	9520	0.000206401	2.25248
V2LHS_158578	CACNG6	CATAAGATGATGTGGTCCA	1981	4.66884e-05	4825	0.00010461	2.24059
V2LHS_45872	MEPE	GAGAATAAGGGAAGTAGTA	6135	0.00014459	14881	0.000322631	2.23135
V2LHS_5754	SLC9A6	CGCTAAATTTGTTAGATAA	1275	3.00493e-05	3082	6.68201e-05	2.22368
V2LHS_235563	PPP3CA	CTTCCCTTCTCTAATTACA	5421	0.000127763	13011	0.000282088	2.20791
V2LHS_94095	TUBB2A	CATGGTCTTTCTACTTGTA	6144	0.000144802	14741	0.000319596	2.20712
V2LHS_133424	ITGA2	CTGCAGAAATCAACACCTA	5412	0.000127551	12971	0.000281221	2.20478
V2LHS_102441	ADCY1	CCTTGTCTACCTTCTAATA	2711	6.38931e-05	6495	0.000140817	2.20394
V2LHS_77334	CALM1	CTGCTGATTACCTGTCTTA	8015	0.000188898	19148	0.000415143	2.19771
V2LHS_221355	PI3	CTCATCCACTTTCCAATAA	6181	0.000145674	14757	0.000319943	2.19629
V2LHS_100945	LMTK3	GCTGCCGTTTCTGCTGATT	9213	0.000217133	21957	0.000476045	2.19241
V2LHS_112595	BMP3	CAGATATTGGCTGGAGTGA	3858	9.09257e-05	9194	0.000199333	2.19226
V2LHS_111567	IL3	CAATTGAGAGCATTCTTAA	6680	0.000157435	15897	0.000344659	2.18922
V2LHS_151819	MMP3	CACTTTAAATGAAGCTAAT	3655	8.61414e-05	8693	0.000188471	2.18793
V2LHS_7569	MMP3	CACTTTAAATGAAGCTAAT	3655	8.61414e-05	8693	0.000188471	2.18793
V2LHS_1970	MAP3K3	GCATTGAACTCAATCATGA	4681	0.000110322	11075	0.000240114	2.17648
V2LHS_224285	MAP3K9	CCATTCAGTTGTTAGAAAT	8600	0.000202686	20321	0.000440575	2.17369
V2LHS_55961	TGFBR1	CTGTAATTCTGCTGTAATA	5876	0.000138486	13871	0.000300734	2.17158
V2LHS_49065	HOXB7	GATATTATCTACCTGTTCT	3506	8.26297e-05	8272	0.000179343	2.17045
V2LHS_70308	ALK	GAAATAAAGTGAATCGTTT	4182	9.85618e-05	9827	0.000213057	2.16166
V2LHS_19970	PIK3CD	GCCCTTCTGGTCAACGTTA	5173	0.000121918	12112	0.000262597	2.15389
V2LHS_239051	HDAC4	GAAACCATTTCTTCATTGT	4662	0.000109874	10877	0.000235822	2.14628
V2LHS_31295	CCL1	CAGGTACCCTTCTCCAGAT	5811	0.000136954	13552	0.000293818	2.14537
V2LHS_61959	EPYC	GAGATGATATGACTACATA	9366	0.000220739	21831	0.000473313	2.14422
V2LHS_33184	PIP4K2B	CGGAGATGCACAACATCTT	2202	5.18969e-05	5122	0.000111049	2.1398
V2LHS_226007	EMCN	GGTCTTATTCCAGTATTAT	3131	7.37917e-05	7259	0.000157381	2.13277
V2LHS_40633	MSRB3	CCAGGCATTTGAAATGGAA	3401	8.01551e-05	7875	0.000170736	2.13007
V2LHS_77134	ITGA6	GGAAAGGTATTGTTTCTAA	3172	7.4758e-05	7339	0.000159115	2.1284
V2LHS_49943	CLEC2B	CTAAGTTAATGTCTAAGAT	3867	9.11378e-05	8944	0.000193913	2.12769
V2LHS_49032	ADRBK2	GCAATGAAATGCTTAGATA	4080	9.61578e-05	9422	0.000204276	2.12438
V2LHS_207632	STAU2	GTTTCTAATTGGACTCTTA	4961	0.000116921	11451	0.000248266	2.12336
V2LHS_201527	VCAM1	GGGAGTATATGAATGTGAA	3200	7.54179e-05	7386	0.000160134	2.12329
V2LHS_81318	MMP26	CGCAGTGAAAGACAGTATA	1358	3.20055e-05	3134	6.79475e-05	2.123
V2LHS_31271	CCL11	CCCAAAGTGTGACTCATTA	5494	0.000129483	12643	0.00027411	2.11696
V2LHS_240338	NEURL	GGTAACAACTTCTCCAGTA	3813	8.98651e-05	8762	0.000189967	2.11391
V2LHS_9227	WNT16	CAACTACTGTGTAGAAGAT	4594	0.000108272	10523	0.000228147	2.10717
V2LHS_255913	CACNA1A	GGAGAACCACCATAAAGAA	4305	0.000101461	9847	0.00021349	2.10417
V2LHS_96676	SIN3A	CTCAGAGAGGCTTTAACAA	5707	0.000134503	13001	0.000281872	2.09565
V2LHS_249917	DLG2	GGATTTCTTGGCTATTTAT	5230	0.000123261	11897	0.000257936	2.0926
V2LHS_240849	KCTD7	CTCTATTTCAGAAATTGAA	6751	0.000159108	15343	0.000332648	2.0907
V2LHS_152450	OLR1	CAAACCTAACTCACCAGAA	6929	0.000163303	15742	0.000341299	2.08997
V2LHS_150465	CDH8	CAAAGTTGGTTTATAGTAT	3239	7.6337e-05	7350	0.000159354	2.0875
V2LHS_202810	FBXW7	GAATTGCATTCACACGTTA	6995	0.000164859	15868	0.00034403	2.08682
V2LHS_30518	MYH14	CCAACGAGTGGCTGATGAA	7621	0.000179612	17281	0.000374665	2.08597
V2LHS_153469	SRF	CAAGGGATGGCACCACTTA	3482	8.20641e-05	7881	0.000170866	2.08211
V2LHS_112688	CAMK2B	CGTTCTCCATTGTCACCAA	4175	9.83968e-05	9440	0.000204666	2.08001
V2LHS_20247	NRCAM	GGTGGTAAATATCCAGTTA	5029	0.000118524	11355	0.000246185	2.07709
V2LHS_93092	PSEN2	CATATTCCCTGCCCTGATA	3269	7.70441e-05	7380	0.000160004	2.07679
V2LHS_113215	MAPK14	GGTTACTTAAACATATGAA	3805	8.96766e-05	8585	0.000186129	2.07556
V2LHS_58036	STXBP5L	GCCACACTCAACAATTTAA	5158	0.000121564	11632	0.000252191	2.07455
V2LHS_68472	CYP7B1	ATCCTAAGCTCATCTATTT	4285	0.000100989	9659	0.000209414	2.07363
V2LHS_69093	CTHRC1	CAGTGTTCATGGAGTTCAT	5133	0.000120975	11559	0.000250608	2.07157
V2LHS_223106	RAB5A	GGGCCAAATACTGGAAATA	2534	5.97215e-05	5698	0.000123537	2.06855
V2LMM_76092	GNAS	CCTTAAGCACAATTAATTA	3394	7.99901e-05	7620	0.000165207	2.06535
V2LHS_133451	ITGAE	CAACTTCTTCGACCTTGAA	2586	6.09471e-05	5804	0.000125835	2.06466
V2LHS_150226	CAPN2	CCCTTGGCAGGGAATATTT	3508	8.26769e-05	7863	0.000170476	2.06195
V2LHS_237166	KCNK4	CACGTTCGTGTTCTGCTAT	5376	0.000126702	12041	0.000261058	2.06041
V2LHS_56988	CCL7	ACATTCATGACTGAACTAA	6603	0.00015562	14695	0.000318599	2.04729
V2LHS_12168	KCTD12	CAATGCATATCCTATGTAA	9408	0.000221729	20911	0.000453366	2.04469
V2LHS_173252	PPP2CB	GGAATGCCAACGTTTGGAA	4766	0.000112326	10586	0.000229513	2.04328
V2LHS_173049	FGF11	CTTTAAAGCTGAGGTCCTT	4597	0.000108343	10199	0.000221122	2.04095
V2LHS_151422	ENPEP	CTTTGAACTTGACCAAGTA	6524	0.000153758	14453	0.000313352	2.03795
V2LHS_34663	RAP2A	CTCAGAACAGGTTATGTAA	6810	0.000160499	15083	0.000327011	2.03747
V2LHS_111871	SELL	GTCAAATCCTAGTCCAATA	2804	6.60849e-05	6207	0.000134572	2.03636
V2LMM_20548	KCTD1	GTCATCAGGTTTCCACTAA	4475	0.000105467	9845	0.000213447	2.02382
V2LHS_133449	ITGA9	GCATTGATATGGATGGAAA	4351	0.000102545	9550	0.000207051	2.01913
V2LHS_169926	PGF	CACCCGGCTCGTGTATTTA	8915	0.00021011	19449	0.000421669	2.0069
V2LHS_245393	GEM	GCCTTCAAGCTCAAGTCCA	2338	5.51022e-05	5094	0.000110442	2.00431
V2LHS_62161	CDH6	GGCAGATTCAAATCGTTTA	7128	0.000167993	15517	0.00033642	2.00258
V2LHS_93003	MYL2	CAGAGGCCATGTTCCAATA	2927	6.89838e-05	6365	0.000137998	2.00044
V2LHS_260405	ARHGEF9	CAAGCGACGTTTAGAGAAT	5012	0.000118123	10898	0.000236277	2.00026
V2LHS_133425	ITGA2	GAAGTACCAACAGGAGTTA	4601	0.000108437	9995	0.000216699	1.99839
V2LHS_154262	FZD3	CAGGAAGCATCCACAGCAA	2659	6.26676e-05	5774	0.000125185	1.9976
V2LHS_53745	LRRC15	GCCAGTCCCTCATTATCAT	5806	0.000136836	12583	0.000272809	1.99369
V2LMM_22966	CDH13	CTCTGGAAGTCATTGTGAT	3549	8.36432e-05	7683	0.000166573	1.99148
V2LHS_253274	SCN8A	CTGATAAGAAGAATAGCTA	18159	0.000427973	39260	0.000851187	1.98888
V2LMM_72217	SCN8A	CTGATAAGAAGAATAGCTA	18159	0.000427973	39260	0.000851187	1.98888
V2LHS_151856	MN1	CAGGGCGAGAGGAACTTTA	3859	9.09493e-05	8338	0.000180774	1.98764
V2LHS_36780	MPP2	GCCTCAAAGACCTATGAGA	4123	9.71712e-05	8855	0.000191983	1.97572
V2LHS_203095	NR4A3	CACTGAGCATGATCACAGA	9594	0.000226112	20554	0.000445626	1.97082
V2LHS_152372	NTF3	CTCAATTCCCTCATTATTA	3680	8.67306e-05	7856	0.000170324	1.96383
V2LHS_157510	BMP8A	CCCACTGGCTGCAACAAGT	3116	7.34382e-05	6644	0.000144047	1.96147
V2LHS_43297	ETS1	GTGCAGATGTCCCACTATT	5151	0.000121399	10983	0.00023812	1.96146
V2LHS_16658	CREG1	GAATGAAACAGAAATGGAT	4415	0.000104053	9389	0.000203561	1.95632
V2LHS_12364	AURKA	CAGAGAACTGCTACTTATA	3853	9.08079e-05	8162	0.000176958	1.94871
V2LHS_94765	PRRX1	GCACATGTTTAAGAGGAAT	4647	0.000109521	9838	0.000213295	1.94753
V2LHS_171047	PTX3	GTCAAAGCCACAGATGTAT	10056	0.000237001	21278	0.000461323	1.94651
V2LMM_49273	PTX3	GTCAAAGCCACAGATGTAT	10056	0.000237001	21278	0.000461323	1.94651
V2LHS_220929	PRKAR2B	CCATGTCTGTTAAACAAGA	3537	8.33603e-05	7483	0.000162237	1.94622
V2LHS_20145	PDE1A	CGCCTGAAAGGAATACTAA	5882	0.000138628	12430	0.000269492	1.944
V2LHS_239481	NR4A3	CTGTCCTTCCTTAAGAGGA	3829	9.02422e-05	8064	0.000174834	1.93738
V2LHS_154074	TIMP2	CTATCAAGAGGATCCAGTA	4668	0.000110016	9826	0.000213035	1.9364
V2LHS_197844	CORIN	GGTGGACATTATTTGGATT	2575	6.06878e-05	5419	0.000117488	1.93594
V2LHS_113216	MAPK14	CAAATTCTCCGAGGTCTAA	5762	0.000135799	12120	0.000262771	1.93499
V2LHS_73038	MS4A1	GGAATCCTCACCAATAGAA	3667	8.64242e-05	7712	0.000167202	1.93467
V2LHS_202770	DDR1	GACACTATCCTCATCAACA	834	1.96558e-05	1749	3.79197e-05	1.92919
V2LHS_214314	ELSPBP1	CACGCTGTATCTTCCCTTT	6136	0.000144614	12828	0.000278121	1.9232
V2LHS_222722	PDE4B	GTGTCTGAATACATTTCAA	2640	6.22198e-05	5513	0.000119526	1.92103
V2LHS_156208	BBS7	CAGTACCTTCCTTTGGTAT	3266	7.69734e-05	6819	0.000147841	1.92068
V2LMM_37054	ITGBL1	GAATGGAAATGCATGTGAA	3878	9.13971e-05	8090	0.000175397	1.91907
V2LHS_171902	VAV2	CTGAAAGTCTGCCACGATA	4693	0.000110605	9783	0.000212103	1.91766
V2LHS_269555	FREM2	GCATTCGGGACCTAATTAA	5775	0.000136106	12007	0.000260321	1.91264
V2LHS_131318	PDE3B	GCAAATGATGTAAATAGTA	3669	8.64713e-05	7619	0.000165186	1.9103
V2LHS_19850	RHOQ	GCTGCTATGTGGAATGTTC	7798	0.000183784	16167	0.000350513	1.9072
V2LHS_15557	ALK	GAAGGAATATTCACTTCTA	4951	0.000116686	10261	0.000222466	1.90654
V2LHS_267189	PLCB4	CAATTGAATTTGTCAATTA	8710	0.000205278	18044	0.000391208	1.90575
V2LHS_117018	COL21A1	GCCCTCCTGGAATAAGCAA	3662	8.63063e-05	7579	0.000164319	1.9039
V2LHS_153732	ADAM17	CCACTTTGGAGATTTGTTA	4705	0.000110888	9737	0.000211106	1.90378
V2LMM_38232	PPP2R5A	GATTGAGCAGCATTTAATA	2866	6.75461e-05	5929	0.000128545	1.90307
V2LHS_24661	CLCA4	CAATCACAGTGAATGCTAA	2621	6.1772e-05	5413	0.000117358	1.89986
V2LHS_95880	FAM3C	CTATTCGGATAATTTCTTA	4241	9.99523e-05	8758	0.00018988	1.89971
V2LHS_94294	ADAM10	GTCAGTATGGGAATCCTTT	6023	0.000141951	12429	0.00026947	1.89834
V2LHS_93168	THPO	CAGCCCTCTTCTAAACACA	4956	0.000116803	10201	0.000221165	1.89348
V2LHS_254899	FBXO5	GGCCTAGAATGTGTAGATA	4824	0.000113692	9921	0.000215095	1.8919
V2LHS_202932	FBXW7	CAGAGAAATTGCTTGCTTT	3829	9.02422e-05	7866	0.000170541	1.88981
V2LHS_214986	LYNX1	ACCAGGATGAAGGTCAGTA	5554	0.000130897	11398	0.000247117	1.88787
V2LHS_17839	DOCK11	CTACTACGATGATAGCAAT	4246	0.00010007	8705	0.000188731	1.88599
V2LHS_67152	CLDN1	CACTGTGTCTTATGAGGAA	5868	0.000138298	12030	0.00026082	1.88593
V2LHS_40233	COL8A2	GCCACTATCATCTGATGTG	2331	5.49372e-05	4778	0.000103591	1.88562
V2LHS_264472	FRAS1	CTGACACCCAGATTCCATT	5859	0.000138085	12009	0.000260364	1.88553
V2LHS_203223	MAP3K1	CCGCCTTTGTCTTATAGAT	3799	8.95352e-05	7786	0.000168806	1.88536
V2LHS_198530	PRKD3	CACGAGATTTCACAAACAT	3517	8.2889e-05	7208	0.000156275	1.88535
V2LHS_169965	PI3	CTCTCTCATCCACTTTCCA	3814	8.98887e-05	7805	0.000169218	1.88253
V2LHS_72674	TEAD1	CTGCTATAACTAGGGCTAT	6177	0.00014558	12636	0.000273958	1.88184
V2LHS_170355	PPP2R5C	CTCTCTATTACTGGAATAA	5575	0.000131392	11392	0.000246987	1.87977
V2LHS_117100	GLT8D2	CCCTCTGCTCAGGACATAA	9278	0.000218665	18953	0.000410916	1.8792
V2LHS_76544	MET	GTGAAGATCCCATTGTCTA	3650	8.60235e-05	7454	0.000161608	1.87865
V2LHS_171903	VAV2	CCACGATAAATTTGGATTA	1866	4.39781e-05	3807	8.25387e-05	1.87681
V2LHS_237189	RHOA	GCTTTACTCCGTAACAGAT	8091	0.000190689	16506	0.000357863	1.87668
V2LHS_92976	LTBP2	GACACAGGAGTGTCAAGAT	1692	3.98772e-05	3437	7.45168e-05	1.86866
V2LHS_77744	RAB31	CTGTTATCGTGTATGATAT	8252	0.000194484	16674	0.000361505	1.85879
V2LHS_172629	GJB2	CTAATTCTATGCCTGTCTT	4759	0.000112161	9609	0.00020833	1.85743
V2LHS_161044	FNDC1	GGAAGAGGCCTACGTTATA	5250	0.000123732	10580	0.000229382	1.85386
V2LHS_47949	ROR2	GGTGCTTTACGCAGAATAA	8601	0.000202709	17325	0.000375619	1.853
V2LMM_31596	CLCN6	CTTACGGAAGATCCAGTTT	3477	8.19462e-05	6999	0.000151744	1.85175
V2LHS_258757	GYS2	GAGTTTATTCTCTGCCTAA	4588	0.00010813	9231	0.000200135	1.85087
V2LMM_68392	NCSTN	GAAACTCAGTGGAGAGGAA	5636	0.00013283	11334	0.00024573	1.84996
V2LHS_94297	ADAM10	CTGTGCAGATCATTCAGTA	3210	7.56536e-05	6449	0.000139819	1.84815
V2LMM_5370	WNT8B	CCCAGAGTGGTATTGAAGA	4035	9.50972e-05	8100	0.000175614	1.84668
V2LHS_276793	SOS2	GCAGTACTAAGTAGAATTA	5684	0.000133961	11404	0.000247247	1.84567
V2LHS_131873	GAS8	GTTTGAAAGTCAGGGAGAA	6310	0.000148715	12626	0.000273741	1.84072
V2LHS_200418	MMP27	CGAATCATGAGAACTAATA	4193	9.8821e-05	8388	0.000181858	1.84028
V2LHS_113578	ECM2	GTTTGAATATGGATGGAAA	3264	7.69262e-05	6518	0.000141315	1.83702
V2LHS_177272	PLCD4	GGTTATTGCACCTAATGAA	6857	0.000161606	13685	0.000296701	1.83595
V2LHS_151453	ERBB3	CTACCAGTTGGAACACTTA	11178	0.000263444	22260	0.000482614	1.83194
V2LHS_112011	AGTR1	CAGCTATAATCCATCGAAA	5810	0.000136931	11565	0.000250738	1.83113
V2LHS_155499	HELLS	GAGAGAAGGTCATTAGTGA	5807	0.00013686	11551	0.000250434	1.82986
V2LHS_61796	GDF10	GCCTGAGTACCTGAAGGAA	5773	0.000136059	11474	0.000248765	1.82837
V2LHS_179077	DCBLD1	CAGCGACCATCCAGATTTA	5668	0.000133584	11241	0.000243713	1.82442
V2LHS_16482	FGF17	GAGAATCACCCGTCTCCTA	10374	0.000244495	20527	0.000445041	1.82024
V2LHS_116098	2002-03-01	CTGGCACCCTCGACTTTAT	5719	0.000134786	11313	0.000245274	1.81973
V2LHS_150257	RUNX1	CAAATGATCTGGTGGTTAT	4055	9.55686e-05	7990	0.000173229	1.81262
V2LHS_43734	CSF1R	CCATCCACCTCTATGTCAA	4467	0.000105279	8801	0.000190812	1.81245
V2LHS_236956	ADRBK1	CCATGAAGTGCCTGGACAA	5434	0.000128069	10673	0.000231399	1.80683
V2LHS_279511	BGN	GCTGTCTTTCCATTAAAGA	6202	0.000146169	12169	0.000263833	1.80498
V2LHS_38531	C6orf65	GTGACAGGCTGTAAGACAT	5740	0.000135281	11253	0.000243974	1.80346
V2LHS_85446	SHOC2	CCATTAATGTTTCTTATCT	17511	0.000412701	34308	0.000743824	1.80233
V2LHS_81035	KIF13B	GACAACAGGCTGTTGGATA	7303	0.000172118	14300	0.000310035	1.8013
V2LHS_116096	2002-03-01	GACATGGTGTGTTTCCTGT	5813	0.000137001	11381	0.000246749	1.80107
V2LHS_233368	GDF5	GACCTGTTCTTTAATGAGA	2972	7.00444e-05	5813	0.00012603	1.79929
V2LHS_111648	SERPINE1	CATACAATTTCATCCTCCT	3657	8.61885e-05	7152	0.000155061	1.79909
V2LHS_63859	UNC13C	CGTGGTGTACCAAATTCTA	5487	0.000129318	10725	0.000232526	1.79809
V2LHS_255892	NCSTN	GTGCCTTCCATAACAAATA	6940	0.000163563	13546	0.000293688	1.79557
V2LHS_151828	MMP8	GCTCTGAGTGGCTATGATA	7462	0.000175865	14550	0.000315455	1.79373
V2LHS_56777	CCL8	CTCTATCTGTCATACATCC	6689	0.000157647	13035	0.000282609	1.79267
V2LHS_91463	EXOC3	CCAAGAATTGGAAGGAGAA	9747	0.000229718	18970	0.000411284	1.79039
V2LHS_235050	MAML1	CGCATCCTAGTCTCTATCA	5242	0.000123544	10190	0.000220927	1.78825
V2LHS_238359	AXL	CTCTCCTTCTTAGCTATCA	5625	0.000132571	10932	0.000237014	1.78783
V2LHS_57968	PPP2R5A	AGCGTATTCTGATATAGTA	6505	0.00015331	12637	0.00027398	1.78709
V2LHS_261928	SCN7A	CTGATCAAGGCTTCACAAA	3925	9.25048e-05	7620	0.000165207	1.78593
V2LHS_94258	ACTN3	CAGAACATTATCAACTACA	8666	0.000204241	16818	0.000364627	1.78528
V2LHS_243214	MYO1A	CAGCTTTATTGACAAGAAT	6433	0.000151614	12470	0.000270359	1.78321
V2LHS_277661	ATF3	CGACGAGAAAGAAATAAGA	7350	0.000173225	14235	0.000308626	1.78164
V2LHS_130266	EXOC5	GAAGCCTACCTTATGTAAA	2970	6.99972e-05	5748	0.000124621	1.78037
V2LHS_76973	KIT	CATGATAAACACTACAGTA	8603	0.000202756	16649	0.000360963	1.78028
V2LHS_55964	TGFBR1	GGTATTATGTTGCTCAGTT	8151	0.000192104	15732	0.000341082	1.77551
V2LHS_97852	SUFU	CTGTAGGGCTGCCTTACTA	4633	0.000109191	8942	0.000193869	1.77551
V2LHS_111557	IL2	GGATCTGAAACAACATTCA	6743	0.00015892	13001	0.000281872	1.77367
V2LHS_200022	MEF2D	CTTTGCACGTTGTACACAT	5211	0.000122813	10043	0.00021774	1.77293
V2LHS_18224	DVL3	CTCTTTAAGCCTCTGCTAT	7500	0.000176761	14453	0.000313352	1.77275
V2LHS_172398	FZD5	CAGCTCACGTGTATTCTAT	5327	0.000125547	10257	0.00022238	1.77128
V2LHS_61176	MMP14	GAATGAGGATCTGAATGGA	10476	0.000246899	20156	0.000436997	1.76994
V2LHS_116777	TUBB1	GCCATCCAAGAGATCTTTA	3389	7.98723e-05	6508	0.000141098	1.76655
V2LHS_150897	ATF2	GAGTCCATTTGAGAATGAA	5170	0.000121847	9928	0.000215247	1.76653
V2LHS_219916	RAB5B	CAAGCTAACTATTGACTAT	2910	6.85831e-05	5587	0.00012113	1.76618
V2LHS_34729	FGF12	GGGTACCAGTAATACACTA	2763	6.51186e-05	5300	0.000114908	1.7646
V2LHS_237358	ITGA8	GGATGAATTTCTTCTCTAT	3067	7.22833e-05	5879	0.000127461	1.76336
V2LHS_212210	FAT3	CTAACATTCTGAAGATTAA	6706	0.000158048	12854	0.000278685	1.76329
V2LHS_318	PSMC6	GACCCTGGGAATGTTTCTT	9193	0.000216661	17620	0.000382015	1.76319
V2LHS_43294	ETS1	GATGTGAAACCATATCAAG	6852	0.000161489	13127	0.000284603	1.76237
V2LHS_62171	CDH15	CAGTGAACCTCATCTTTGT	6589	0.00015529	12618	0.000273568	1.76166
V2LHS_228604	RAC1	CAATGCATTTCCTGGAGAA	3703	8.72726e-05	7087	0.000153652	1.76059
V2LHS_170671	PSMA1	CAACCTCACTGAAACCTAT	2681	6.3186e-05	5129	0.000111201	1.75989
V2LHS_172476	HMGA2	CTCCAAGTCTGTACCTCAA	7228	0.00017035	13826	0.000299758	1.75966
V2LHS_113832	FGF2	GTGGTATGTTCCTAATGAT	8594	0.000202544	16423	0.000356063	1.75795
V2LHS_269626	PLA2G2A	CTGAATTTCCCTCTCTCAT	1412	3.32781e-05	2698	5.84947e-05	1.75775
V2LHS_48513	LLGL2	CTGCACCTTTGGAGCCTGA	6491	0.00015298	12384	0.000268495	1.75509
V2LHS_171144	RAB5B	CTTACAACTGGCTCATATT	4961	0.000116921	9449	0.000204862	1.75213
V2LHS_28675	LRRC15	CAGGTTTCTTCTTCTCTTA	7539	0.00017768	14342	0.000310946	1.75003
V2LHS_87801	MS4A6A	CCCATCAAATGTCATCAAC	6546	0.000154277	12446	0.000269839	1.74906
V2LHS_116932	FZD5	GATCACACACCAAACCTTA	5856	0.000138015	11134	0.000241394	1.74904
V2LHS_33064	PLA2G10	CAAACTGAGTACAACTTAA	4423	0.000104242	8403	0.000182183	1.7477
V2LHS_237459	SVEP1	CAGTCAAACCCATGCTTAA	4627	0.00010905	8785	0.000190466	1.7466
V2LHS_151778	CXCL9	CAATAAGTATTCTGTGTTA	3895	9.17977e-05	7393	0.000160286	1.74608
V2LHS_14781	CDH7	CTCATAGCCTTGGAACCTT	5216	0.000122931	9882	0.000214249	1.74284
V2LHS_15087	CALD1	GGCAGAAGCAGGAGGAAGA	6496	0.000153098	12305	0.000266782	1.74255
V2LHS_262416	MAPK9	CTTCTGAAGTTATCTCTTA	8576	0.00020212	16236	0.000352009	1.74158
V2LHS_34541	CCL28	CATGGCAAGAGGAACAGTA	4437	0.000104572	8388	0.000181858	1.73908
V2LHS_151021	CTNNA1	CTACGTCGCCTCTACCAAA	9197	0.000216756	17378	0.000376768	1.73822
V2LHS_206921	CDH23	CCTTCAATATCCTGGTTAT	6557	0.000154536	12386	0.000268538	1.73771
V2LHS_33177	PIP5K1B	GGCCTTATGTCGTGTACAT	2855	6.72869e-05	5392	0.000116903	1.73738
V2LHS_59548	OGN	ATGGCTAACTGCAAGAATT	6071	0.000143082	11451	0.000248266	1.73514
V2LHS_152917	SHC1	CTGACCATCAGTACTATAA	9190	0.000216591	17295	0.000374969	1.73123
V2LHS_170021	PIK3CG	CAAGTTATTTCACAACTTA	3497	8.24176e-05	6580	0.000142659	1.73093
V2LHS_112551	DIO2	GAAGCTACTGTCTACGTTA	7890	0.000185952	14836	0.000321656	1.72978
V2LHS_70160	MYLPF	CCAGAACCGTGATGGTATT	4683	0.000110369	8800	0.000190791	1.72866
V2LHS_5968	MAPRE2	GACATCATTGCATGGGTTA	1979	4.66413e-05	3715	8.0544e-05	1.72688
V2LHS_133447	ITGA9	CGAAGATCAGGCACCTTAA	3898	9.18684e-05	7317	0.000158638	1.7268
V2LHS_112063	ALDH1A3	CTATCACCCTTGTCAGAGA	9931	0.000234055	18631	0.000403934	1.72581
V2LHS_229556	VANGL1	GGTGAAGAAAGGTTTAAAT	3199	7.53943e-05	5998	0.000130041	1.72481
V2LHS_237948	AKT2	GTACTTCGATGATGAATTT	6468	0.000152438	12125	0.000262879	1.72449
V2LHS_28215	CD163	CAGTGAATTGCACAGATAT	4222	9.95045e-05	7914	0.000171582	1.72436
V2LHS_176014	NRP2	GTTTCCAGATGACAGGAAT	6608	0.000155738	12385	0.000268516	1.72415
V2LHS_36733	MAP3K13	CGAATAATTTATACATGGA	7621	0.000179612	14270	0.000309384	1.72251
V2LHS_131360	PLA2G5	CTCAGTCTTTCTCGAAGCT	2744	6.46708e-05	5137	0.000111374	1.72217
V2LHS_28277	KLF4	GCCAGAAAGCACTACAATC	6196	0.000146028	11595	0.000251388	1.72151
V2LHS_231376	SCNN1G	CCATCTGTGGTTTCGGAGA	5788	0.000136412	10827	0.000234738	1.7208
V2LHS_27424	CAMK1	CAGAGAATCTGCTGTACTA	6326	0.000149092	11833	0.000256548	1.72074
V2LHS_57658	PRKCD	CAACAGCCGGGACACTATA	3348	7.8906e-05	6262	0.000135765	1.72059
V2LHS_49946	CLEC2B	GCAGCAACAGCTAGATGTT	7441	0.00017537	13917	0.000301731	1.72054
V2LMM_62606	GNAS	CAGTACTTCCTGGACAAGA	5114	0.000120527	9562	0.000207311	1.72004
V2LHS_179579	HGF	CAAAGACTACCCTAATCAA	3582	8.44209e-05	6693	0.000145109	1.71888
V2LHS_39005	C10orf56	GTATTAAGTAGACAGCATA	4739	0.000111689	8850	0.000191875	1.71794
V2LHS_189552	LRRC1	CAGCTCAGATGGTGTAAAT	3878	9.13971e-05	7240	0.000156969	1.71744
V2LHS_85965	RHOD	ATGGTCAACCTGCAAGTGA	6376	0.00015027	11893	0.000257849	1.71591
V2LHS_211456	NRG3	GGCGCAATTTGTCTTAAGA	5500	0.000129624	10246	0.000222141	1.71373
V2LHS_69858	VEGFC	CACATTATAATACAGAGAT	5221	0.000123049	9724	0.000210824	1.71333
V2LHS_153837	C2orf3	CTGCTAAATCGTTACCTTA	3605	8.4963e-05	6712	0.000145521	1.71276
V2LHS_249348	NFKBIA	CTGTAAATGGTGTACATAA	4032	9.50265e-05	7505	0.000162714	1.7123
V2LHS_195375	MOXD1	CACTTATGAGGAAGGCTTA	5257	0.000123897	9774	0.000211908	1.71035
V2LHS_175407	CACNA2D3	CTAACAATGGGCTCCTTTA	4188	9.87032e-05	7775	0.000168568	1.70783
V2LHS_73222	GPR119	CCCAGAGAGGCCCAGGGAA	4138	9.75248e-05	7673	0.000166356	1.70579
V2LHS_170117	PLN	CAGCTTGCCACATCAGCTT	5618	0.000132406	10415	0.000225805	1.70541
V2LHS_153029	SLC9A2	CTGCTCTTTGGCAGCTTAA	4577	0.000107871	8484	0.00018394	1.70518
V2LHS_111534	SPP1	CATCTTCTGAGGTCAATTA	4896	0.000115389	9074	0.000196731	1.70493
V2LMM_13475	THSD1	CATGCTAATTCAGAGAAAT	4181	9.85382e-05	7741	0.000167831	1.70321
V2LHS_85028	FOSB	CAGATCAGTTGGAGGAAGA	6021	0.000141903	11115	0.000240982	1.69821
V2LHS_47877	HDAC9	GTGGCAAGTACAGAAGTAA	3012	7.09871e-05	5557	0.00012048	1.69721
V2LHS_42640	GDF9	CTGGTATTCCCTTCACTAT	8352	0.000196841	15401	0.000333905	1.69632
V2LHS_42860	FOS	AGCATTGTTTGCTTATTGT	10274	0.000242139	18944	0.00041072	1.69622
V2LHS_57694	PRKAA1	GCCATACCCTTGATGAATT	8479	0.000199834	15627	0.000338805	1.69544
V2LHS_178272	MST150	CATCTTGGGATTTATTAAA	8331	0.000196346	15339	0.000332561	1.69375
V2LHS_112250	CACNB4	CTATCTCCTTTGATGCTAA	7855	0.000185127	14455	0.000313395	1.69286
V2LHS_170174	EXOSC10	CTGTCATCACGTTATTTAA	5130	0.000120904	9427	0.000204385	1.69047
V2LHS_116601	HOXA3	CTGGTGAACAGTCAGATTT	4388	0.000103417	8056	0.00017466	1.6889
V2LHS_133490	ITGB8	CGAAAGGATTCATAATCAA	3024	7.12699e-05	5551	0.00012035	1.68865
V2LHS_15082	CALD1	CATGTTGTTTCTGCACTTT	6	1.41409e-07	11	2.38488e-07	1.68652
V2LHS_222094	EFEMP1	GATTAAATCTGGAAATGAA	6728	0.000158566	12331	0.000267345	1.68602
V2LHS_96379	DAAM1	CTCATTCTGAGAGTATTAA	3631	8.55757e-05	6649	0.000144155	1.68454
V2LHS_71592	COL11A1	GATGGAATGGAAGAAATAT	4268	0.000100589	7804	0.000169197	1.68207
V2LHS_131912	TADA2L	GAGCAGATTTCATTGAGGA	5793	0.00013653	10587	0.000229534	1.6812
V2LHS_50795	OLFML3	GACAGACTGTGGCTACACA	6640	0.000156492	12132	0.000263031	1.68079
V2LHS_61866	FRAP1	CCTATTCTGAAGGCATTAA	5504	0.000129719	10055	0.000218	1.68056
V2LHS_88951	MYLK	GGGAACTGCTCTTTAATTA	6301	0.000148503	11503	0.000249394	1.67939
V2LHS_234185	PTGIS	CTGAGTAGCAGTGATTGTT	5560	0.000131039	10143	0.000219908	1.67819
V2LHS_221728	PSMC1	CTGTATCTCTAATGAACCA	8158	0.000192268	14872	0.000322436	1.67701
V2LHS_118096	TUBGCP5	GAGTTCATCATCCAGAGAA	2448	5.76947e-05	4462	9.67396e-05	1.67675
V2LHS_41299	DIRAS3	CATTTGAAGAGGAGAACAA	9723	0.000229153	17717	0.000384118	1.67625
V2LHS_114179	GNAZ	CTAAGTGTCTTGGTATTTA	2338	5.51022e-05	4260	9.23601e-05	1.67616
V2LHS_98847	VANGL1	CCATAAGTGTATGTACATA	5715	0.000134692	10396	0.000225393	1.6734
V2LHS_151800	MAP3K11	CGAGCCCTTCGCACAGCTT	3211	7.56771e-05	5841	0.000126637	1.67339
V2LHS_2061	MAP3K11	CGAGCCCTTCGCACAGCTT	3211	7.56771e-05	5841	0.000126637	1.67339
V2LHS_223424	YWHAZ	CTCTTTCTTCCTCCTCTAT	7411	0.000174663	13478	0.000292213	1.67301
V2LMM_74517	ATF1	CAGACATTAACCATGACAA	4285	0.000100989	7780	0.000168676	1.67024
V2LHS_170967	PTPRC	GAAATACTCTGGTTAGAAA	6203	0.000146193	11262	0.000244169	1.67018
V2LHS_172016	WNT5A	GTCATATTCTAATAGCTCA	7649	0.000180272	13881	0.000300951	1.66942
V2LMM_68488	MYLK	GAAGGCACTGATTAGAATA	3810	8.97944e-05	6895	0.000149489	1.66479
V2LHS_238170	LOXL2	GAGATCCAGTGCACAGGCA	6077	0.000143223	10985	0.000238163	1.66288
V2LHS_228137	CLCN6	CCACCAGAAACATAAAGGA	6566	0.000154748	11867	0.000257286	1.66261
V2LHS_17735	EPHA7	CTAGATGCCTCCTGTATTA	10723	0.000252721	19379	0.000420152	1.66251
V2LMM_187910	EPHA7	CTAGATGCCTCCTGTATTA	10723	0.000252721	19379	0.000420152	1.66251
V2LHS_201566	KCNK13	ATGGTGTCTGCATAGGGAA	3290	7.7539e-05	5941	0.000128805	1.66117
V2LHS_31046	CCL22	CAGTGAGAATGTTCACCTT	6754	0.000159179	12168	0.000263812	1.65733
V2LHS_73203	DIAPH3	GCCAAGGAGCTTAATTATA	10997	0.000259178	19791	0.000429084	1.65556
V2LHS_71188	HDAC6	CCCGCTATGCTCAACAGAA	4587	0.000108107	8255	0.000178975	1.65554
V2LMM_67341	TCF20	CCTGAGCTGGAGTTACAAA	4227	9.96223e-05	7599	0.000164752	1.65377
V2LHS_200324	GNB4	GCTGGTTACGATGACTTTA	5782	0.000136271	10383	0.000225111	1.65194
V2LHS_94317	ADCY7	CAGTTGGGAGTTTAACAAA	5465	0.0001288	9809	0.000212667	1.65114
V2LHS_238499	ANAPC1	CTTAGCATGGACTAGAAAT	11694	0.000275605	20975	0.000454754	1.65002
V2LHS_31521	SCN9A	CAGTGATTCGGATAGTGAA	8171	0.000192575	14646	0.000317536	1.6489
V2LHS_84234	UTS2	CTGTTCATTGTTACCTGGA	7555	0.000178057	13535	0.000293449	1.64806
V2LHS_28085	IRS4	CGGAGCCACCCTTCTATAA	5886	0.000138722	10537	0.00022845	1.64682
V2LHS_243991	TUBA8	CTTGGCTGTGTCTCTTTAT	5317	0.000125312	9501	0.000205989	1.64381
V2LHS_58383	RCAN3	GGCAGAAGCTAAAGCTATA	9345	0.000220244	16698	0.000362025	1.64375
V2LHS_151956	MST1R	CGTAGATGGTGAATGTCAT	3386	7.98016e-05	6038	0.000130908	1.64042
V2LHS_94585	BIRC5	GTAAGATGATGGATTTGAT	7178	0.000169172	12793	0.000277362	1.63953
V2LHS_112203	CACNA1B	GCCACCAAGAAGAGCAGAA	3193	7.52529e-05	5689	0.000123342	1.63903
V2LHS_115156	TUBD1	GACTTCCTCCTCTTAGTAA	3627	8.54815e-05	6453	0.000139906	1.63668
V2LHS_30988	CXCL6	ACATGTATCACATTCACTA	6539	0.000154112	11616	0.000251844	1.63416
V2LHS_44427	BBS12	CCGAGCATTGGATTTAGTA	8202	0.000193305	14557	0.000315607	1.63268
V2LHS_232431	ZEB2	GCAAGGCCTTCAAATATAA	3213	7.57243e-05	5700	0.00012358	1.63198
V2LHS_115236	CDH9	CTGGCAGTCTATTTGTTAT	4634	0.000109215	8201	0.000177804	1.62802
V2LHS_157778	CCDC102B	GAAATTGTGGTTATGTGAA	5752	0.000135564	10168	0.00022045	1.62617
V2LHS_179661	SP1	CTGCCGTTGGCTATAGCAA	3686	8.6872e-05	6512	0.000141185	1.62521
V2LHS_131819	FRZB	GGCTAAAGTTAAAGAGATA	9377	0.000220998	16559	0.000359012	1.6245
V2LHS_202941	STAU1	GAGTAAAGCCTAGAATCAA	2989	7.0445e-05	5278	0.000114431	1.6244
V2LHS_262609	CLCN3	GTCAGGATGGCTAGTAGTA	5557	0.000130968	9810	0.000212688	1.62397
V2LHS_176451	EXOC6	CTGGAGCAAGCTTGTAAAT	4118	9.70534e-05	7260	0.000157402	1.62181
V2LHS_133575	JUNB	CAGCTCAAACAGAAGGTCA	6545	0.000154253	11533	0.000250044	1.621
V2LHS_197313	MAPRE2	ATGGGTTAATGACATAGTA	5860	0.000138109	10321	0.000223767	1.62022
V2LHS_258882	MYO5A	CCTATTTATGGAGAAGATA	7012	0.000165259	12348	0.000267714	1.61996
V2LHS_114162	GNAI1	CACATATTGGTGACCATCA	3198	7.53708e-05	5629	0.000122041	1.61921
V2LHS_98250	ACBD3	GGCAGAAGATGACATTTAA	9346	0.000220267	16446	0.000356562	1.61877
V2LHS_64697	ANAPC2	GGCACCTTCTCTGTCATTG	2589	6.10178e-05	4553	9.87125e-05	1.61777
V2LHS_172916	DLG1	GGGTCAATGACTGTATATT	6699	0.000157883	11779	0.000255378	1.61752
V2LHS_173063	FGF14	CAGGAAGTAAGCTAATGCT	6756	0.000159226	11873	0.000257416	1.61667
V2LHS_77896	ATF7	CTCCCTCCTTCTTTAGTTT	3169	7.46873e-05	5568	0.000120718	1.61632
V2LHS_245258	WASL	CTGACTTTGGTATAATATA	6102	0.000143812	10697	0.000231919	1.61265
V2LHS_48433	MMP2	ACTCCTACCTGGTAATTTA	7288	0.000171764	12765	0.000276755	1.61125
V2LMM_25866	CCNB1	CCATGTTTATTGCAAGCAA	4583	0.000108013	8012	0.000173706	1.6082
V2LHS_201787	AXL	CTCCAAGATTCTAGATGAT	9711	0.00022887	16974	0.000368009	1.60794
V2LHS_152370	NT5E	GAGACAGAGTAGTCAAATT	7403	0.000174475	12931	0.000280354	1.60685
V2LHS_223402	PSENEN	GAGTGTCCAATGAGGAGAA	2414	5.68934e-05	4214	9.13627e-05	1.60586
V2LHS_15868	COL14A1	CTCTAACAGTGCTCGATTA	3546	8.35724e-05	6182	0.00013403	1.60376
V2LHS_76969	KIT	CTGCTGAAATGTATGACAT	6415	0.000151189	11174	0.000242261	1.60237
V2LHS_27547	GNA14	GAGACTTTATCCTGAAGCT	7974	0.000187932	13886	0.000301059	1.60196
V2LHS_142599	CACNA1C	GGTTTAACTTCATTCATCA	6190	0.000145886	10774	0.000233589	1.60117
V2LHS_133712	KDR	CTTGGCCCGGGATATTTAT	7348	0.000173178	12787	0.000277232	1.60085
V2LHS_236711	TADA2L	CGATCATACTTATGAAATA	2778	6.54722e-05	4831	0.00010474	1.59976
V2LHS_232423	PECAM1	CAATGAAACCAATAAATGA	5888	0.000138769	10227	0.000221729	1.59783
V2LHS_170804	PSMD3	CAGGGCTTCTTCACTTCAA	4194	9.88446e-05	7274	0.000157706	1.59549
V2LHS_92626	TSHR	CTGACCTGACCAAAGTTTA	4415	0.000104053	7657	0.00016601	1.59543
V2LHS_30208	ALDH1L2	CTATCAATTGGACTCTAAT	4846	0.000114211	8400	0.000182118	1.59458
V2LHS_131144	ITGB7	GACAGTAATCCTCTCTACA	7798	0.000183784	13510	0.000292907	1.59376
V2LHS_190255	NF1	GACTTCAAATACGGACCAA	4939	0.000116403	8552	0.000185414	1.59286
V2LHS_178068	COL27A1	CAGGGAGGAGAGATCTTTA	3762	8.86632e-05	6507	0.000141077	1.59115
V2LHS_245111	LIN7A	CTATTCGAGAGGTGTATCA	12118	0.000285598	20960	0.000454429	1.59115
V2LHS_113553	DPYSL3	GATTTGTATCAAGTATCTA	9271	0.0002185	16034	0.000347629	1.59098
V2LHS_164365	RND2	GCTGTTTCCTTCACAAATT	5239	0.000123473	9058	0.000196384	1.5905
V2LHS_35846	GSK3A	AGCCCAATGTCTCCTACAT	7181	0.000169242	12377	0.000268343	1.58555
V2LHS_86789	ARHGEF9	GCATTGACATGGATAAATA	8933	0.000210534	15380	0.00033345	1.58383
V2LHS_217997	CDH12	CGCAGTATAATTTCTCCAT	11197	0.000263892	19255	0.000417463	1.58195
V2LMM_204181	CDH12	CGCAGTATAATTTCTCCAT	11197	0.000263892	19255	0.000417463	1.58195
V2LHS_170003	PIK3C2B	GCAAGTTTGACATTGACAT	9452	0.000222766	16232	0.000351922	1.57979
V2LHS_37177	CCNE2	CAGGAAACATTCATTCAAA	6020	0.00014188	10332	0.000224006	1.57884
V2LHS_263092	PRKCZ	GTGTAGCGTCCTGAGGAAT	7782	0.000183407	13354	0.000289525	1.57859
V2LMM_189598	NTRK3	CGGTCCAAATTTGGAATGA	5808	0.000136883	9966	0.00021607	1.5785
V2LHS_172917	DLG1	CAGTGAATAACGTATGTTT	7	1.64977e-07	12	2.60169e-07	1.57701
V2LHS_157493	MYH14	GCCCGCCTGGCAGAGCAAT	3730	8.7909e-05	6388	0.000138497	1.57546
V2LHS_58566	PIK3CB	GGGAAGCTACCATTTCTTA	7275	0.000171458	12457	0.000270077	1.57518
V2LMM_53092	PIK3CB	GGGAAGCTACCATTTCTTA	7275	0.000171458	12457	0.000270077	1.57518
V2LHS_196158	MOXD1	CTTTCTTTCATGGATGCTA	5421	0.000127763	9277	0.000201132	1.57427
V2LHS_154064	TIAM1	CTGTGGTCCTTGTGTATAA	7029	0.00016566	12019	0.000260581	1.57299
V2LHS_158653	C1QTNF7	CTGAGAATTGGAGGATTTA	2908	6.8536e-05	4972	0.000107797	1.57285
V2LHS_170739	PSMB6	CTCTTTAAGGAGATGTGTT	4173	9.83496e-05	7133	0.000154649	1.57244
V2LHS_203287	RASA1	CAAAGATCCTGATATCTTA	4536	0.000106905	7753	0.000168091	1.57234
V2LHS_151699	MAP3K3	CAAATGTCATGCTGCCTTA	5179	0.000122059	8851	0.000191896	1.57216
V2LHS_97808	MMP17	CTCAAGGTCTGGAGCGACA	5490	0.000129389	9375	0.000203257	1.5709
V2LHS_74885	ARHGEF4	CAGCGAATGTTCTTTCTCT	5182	0.00012213	8844	0.000191745	1.57001
V2LMM_24929	HNT	GTGAACTATCCACCATACA	5557	0.000130968	9481	0.000205555	1.56951
V2LHS_198456	PIK3R5	CTCTGAAGTCCCTGACCAT	5420	0.000127739	9243	0.000200395	1.56879
V2LHS_170430	PRKAR2B	GCTTTAACATCACTTTCTA	6204	0.000146216	10573	0.000229231	1.56775
V2LHS_172085	YWHAZ	CAGTCACAGGTGTAGTAAT	6812	0.000160546	11600	0.000251497	1.56651
V2LHS_51713	SMARCAD1	GAGAGAATAGCACATGCAA	4581	0.000107965	7788	0.00016885	1.56392
V2LHS_53123	WISP3	AGTTCAACCAGGTACATTA	8634	0.000203487	14649	0.000317602	1.5608
V2LHS_157773	CCDC102B	GGAAATACTTGAAAGAGAA	4999	0.000117817	8479	0.000183831	1.56031
V2LHS_152358	NRAS	CTAGCTTACTGATAAACCT	4613	0.00010872	7817	0.000169479	1.55886
V2LHS_18542	RCAN1	GCAGCAATGCAATGTGGAA	11319	0.000266767	19175	0.000415729	1.55839
V2LHS_203482	STK36	GGGATCTTAGCCTCAGAAT	10159	0.000239428	17198	0.000372866	1.55732
V2LHS_23979	NUMB	CAGAAGATGTCACCCTTTA	19262	0.000453969	32585	0.000706468	1.5562
V2LHS_40643	KCNT1	CTCAAGCTGTTCTTCATCA	5295	0.000124793	8956	0.000194173	1.55596
V2LHS_111858	IL11	GCAGGAACATATATTATTT	4141	9.75955e-05	7002	0.000151809	1.55549
V2LHS_151944	MSN	CTGGAAAGCATATACTATA	4008	9.44609e-05	6777	0.000146931	1.55546
V2LHS_62234	CDH6	CAGGAGATCTCTTCATTAT	5746	0.000135422	9707	0.000210455	1.55407
V2LHS_277864	FGF13	CATAGTGCAACTTTATGAT	8833	0.000208177	14918	0.000323434	1.55365
V2LHS_5722	TUBGCP3	CACTTAATGGACTTGCTAA	8099	0.000190878	13671	0.000296398	1.55281
V2LHS_93828	FGFR1	GGATCGTTTCCAGATGAGA	6034	0.00014221	10175	0.000220602	1.55124
V2LHS_113061	CLCN6	CACTGAAAGGTATGTGCTA	6687	0.0001576	11266	0.000244255	1.54985
V2LHS_263025	PRKCG	CCACAGCTGCTGGAGAATA	9774	0.000230355	16459	0.000356844	1.54911
V2LHS_32143	ROS1	CAACTTCAGTTATTCAGAA	3104	7.31554e-05	5224	0.00011326	1.54822
V2LMM_188284	ROS1	CAACTTCAGTTATTCAGAA	3104	7.31554e-05	5224	0.00011326	1.54822
V2LHS_170442	PRKCB1	GTCATGCTTTCAGAACGAA	6089	0.000143506	10242	0.000222054	1.54735
V2LHS_114290	GSK3B	GAGAACCCAATGTTTCGTA	19450	0.000458399	32710	0.000709178	1.54707
V2LHS_113848	FGF9	GCGATACTATGTTGCATTA	14593	0.000343929	24516	0.000531526	1.54545
V2LMM_11371	XDH	GAGAATGCCTTCCAAGGAA	9209	0.000217039	15467	0.000335336	1.54505
V2LHS_199228	WNT6	GCCTCTAGGAGGAAACAGT	5708	0.000134527	9580	0.000207702	1.54394
V2LHS_131732	FAT2	GTCTGAAATTGGGATTGTT	3031	7.14349e-05	5085	0.000110247	1.54332
V2LHS_257485	STAT1	CTGAAGTATCTGTATCCAA	5268	0.000124157	8835	0.00019155	1.5428
V2LHS_273601	KCNK1	CATTAACTATGTACATATA	7100	0.000167333	11907	0.000258153	1.54275
V2LHS_277057	BTRC	CTAAAGGAAACCTTTCTTA	5622	0.0001325	9428	0.000204406	1.54269
V2LHS_170550	MAP2K6	CTACTGATGGATTTGGATA	2983	7.03036e-05	5002	0.000108447	1.54255
V2LHS_154184	DLL3	GATTCTGTCCGTGAAATGA	3464	8.16399e-05	5806	0.000125879	1.54188
V2LHS_173260	PRKAR2A	GAATGAAGATTGTGGATGT	2561	6.03579e-05	4292	9.30538e-05	1.5417
V2LHS_170024	PIK3CG	GACATCTGTGTTAAGGCTT	9010	0.000212348	15094	0.000327249	1.5411
V2LHS_173078	FLT3	CTGTTCACAATAGATCTAA	4250	0.000100164	7116	0.00015428	1.54027
V2LHS_267696	OLFML1	CATCTTCCCTCCCACAATT	5301	0.000124934	8863	0.000192157	1.53806
V2LHS_151164	CFD	CGCAAGAAGCCCGGGATCT	4077	9.60871e-05	6814	0.000147733	1.53749
V2LHS_133429	ITGA3	GGACTTATCTGAGTATAGT	18711	0.000440983	31271	0.000677979	1.53743
V2LHS_55821	CCL23	CAGTACTTCTGGACAGATT	3493	8.23233e-05	5836	0.000126529	1.53698
V2LHS_28342	LPPR4	CTCACCCAGTGGAAGAATA	7502	0.000176808	12527	0.000271595	1.5361
V2LHS_42064	XCR1	CACACACCTGAAACATGTT	5092	0.000120009	8501	0.000184308	1.53579
V2LMM_68590	PAK1	GACATCAAGAGTGACAATA	4310	0.000101578	7191	0.000155906	1.53484
V2LHS_27912	CILP	CAGCTTCAACTGTACTTCA	6463	0.000152321	10783	0.000233784	1.53481
V2LHS_29968	ERBB2IP	CAAAGTTGATGAAAGAGAA	6777	0.000159721	11304	0.000245079	1.53442
V2LHS_30960	SDC1	CTTGTTACTTCTGAGGTAA	3046	7.17884e-05	5080	0.000110138	1.53421
V2LHS_73767	RIC8A	GAGTTCATGGGAGTGAATA	8854	0.000208672	14764	0.000320095	1.53396
V2LHS_21045	GLG1	CTGTAAAGCTGACATTCCT	11065	0.000260781	18448	0.000399967	1.53373
V2LHS_244928	ETS1	CAGGGCCGGGTATCAATTA	4881	0.000115036	8137	0.000176416	1.53358
V2LHS_113072	CLIC1	CACACAGACACCAACAAGA	2618	6.17013e-05	4364	9.46149e-05	1.53343
V2LHS_238988	MARK2	CTCATGGCAGGATGAAAGA	4135	9.74541e-05	6892	0.000149424	1.53327
V2LHS_170764	PSMC1	CGTCCATCGTGTTTATTGA	5350	0.000126089	8917	0.000193327	1.53326
V2LHS_134974	CCRL1	CAGTCAACAGATTATTATT	3973	9.3636e-05	6616	0.00014344	1.53189
V2LHS_153144	HLTF	CGTTTACAGTCCCTAATTA	6630	0.000156256	11038	0.000239312	1.53154
V2LHS_132502	AKT2	CGACCCAACACCTTTGTCA	5713	0.000134644	9506	0.000206097	1.53068
V2LHS_213411	STAU2	CATTCAAGCTCTGAATTGA	5655	0.000133278	9404	0.000203886	1.52978
V2LHS_194788	AKT2	GTCTCAAACTCCTGACCTT	21184	0.000499266	35227	0.000763748	1.52974
V2LHS_194788	CALD1	GTCTCAAACTCCTGACCTT	21184	0.000499266	35227	0.000763748	1.52974
V2LHS_194788	HELLS	GTCTCAAACTCCTGACCTT	21184	0.000499266	35227	0.000763748	1.52974
V2LHS_194788	IGF1	GTCTCAAACTCCTGACCTT	21184	0.000499266	35227	0.000763748	1.52974
V2LHS_194788	PTK7	GTCTCAAACTCCTGACCTT	21184	0.000499266	35227	0.000763748	1.52974
V2LHS_15083	CALD1	CATGTATATTATCACTATA	7972	0.000187885	13253	0.000287335	1.52932
V2LHS_20143	PDE1A	AGCATAGTCTGAAGTTTAT	2306	5.4348e-05	3833	8.31024e-05	1.52908
V2LHS_211084	KLF8	GGTCGATATGGATAAACTC	5567	0.000131204	9243	0.000200395	1.52736
V2LHS_15062	RUNX2	CACGCTATTAAATCCAAAT	10767	0.000253758	17870	0.000387435	1.52679
V2LMM_74358	RUNX2	CACGCTATTAAATCCAAAT	10767	0.000253758	17870	0.000387435	1.52679
V2LHS_275526	MAPK10	GAATTATTCACAGGGATTT	13875	0.000327007	23013	0.000498939	1.52577
V2LHS_284535	MYH4	CTGCTGAGGCACTAAGGAA	4592	0.000108225	7615	0.000165099	1.52552
V2LHS_268376	FBLIM1	CACGGACAAGTTAAACAGA	6816	0.00016064	11302	0.000245036	1.52537
V2LHS_215811	MMP11	CCTCCAAAGCCATTGTAAA	4262	0.000100447	7064	0.000153153	1.52471
V2LHS_251918	WIF1	CCAGCTATTCCTGTCAATA	9919	0.000233772	16436	0.000356345	1.52433
V2LHS_112013	AGTR1	CTAAAGAAGGCTTATGAAA	7634	0.000179919	12647	0.000274197	1.524
V2LHS_80181	ARHGEF10	GCTGTGAAGTGAAGCAAAT	7232	0.000170444	11980	0.000259736	1.52387
V2LHS_152627	PAK2	CAATATTTCGGGATTTCTT	5827	0.000137331	9645	0.000209111	1.52268
V2LHS_47234	CCL16	AGTACACAAGCCATTCTAA	8137	0.000191774	13468	0.000291997	1.52261
V2LHS_150899	ATF2	GAATCTCGACCGCAGTCAT	6423	0.000151378	10627	0.000230401	1.52203
V2LHS_64693	ANAPC2	GCAAGGACCTCTTCATCAA	5808	0.000136883	9606	0.000208265	1.52148
V2LHS_33238	COL6A3	CTGGTTCTTCTGGAGAGAA	4385	0.000103346	7249	0.000157164	1.52075
V2LHS_168910	EDNRA	CTGGCCATTCCTGAAGCGA	2493	5.87552e-05	4121	8.93464e-05	1.52065
V2LHS_93462	HEXB	CATCAATGAATCCACCATT	6643	0.000156563	10977	0.00023799	1.52009
V2LHS_254846	KCTD12	CCTGTAAAGTGGATTGTAA	5480	0.000129153	9055	0.000196319	1.52005
V2LHS_236785	SGIP1	CGCATAGATTACAAATATA	5427	0.000127904	8963	0.000194325	1.5193
V2LHS_278378	NTF3	GCTCAATTCCCTCATTATT	7349	0.000173202	12127	0.000262923	1.51801
V2LHS_92217	NFKB1	CAGGTATTTGACATATTAA	6813	0.000160569	11242	0.000243735	1.51794
V2LHS_56928	DLL1	GGCACCTTCTCTCTGATTA	3773	8.89224e-05	6224	0.000134941	1.51751
V2LHS_58979	PDGFRA	CATTTAATGTTTATGCTTT	4377	0.000103158	7219	0.000156513	1.51723
V2LHS_85243	CLIC4	GCCGTAATGTTGAACAGAA	6447	0.000151943	10620	0.00023025	1.51536
V2LHS_16337	LMOD1	AGAATGAACCCTTACATGA	22689	0.000534736	37374	0.000810297	1.51532
V2LHS_113657	EIF2B1	CTTTCTATGTGGTTGCAGA	4360	0.000102757	7181	0.00015569	1.51513
V2LHS_206425	PPP3R2	CAGAGAACCACTTCCCATA	6685	0.000157553	11007	0.00023864	1.51467
V2LMM_194180	NF1	GTAACAAGCCTTAAATTTA	7078	0.000166815	11644	0.000252451	1.51336
V2LHS_154075	TIMP2	CAGTATGAGATCAAGCAGA	7948	0.000187319	13068	0.000283324	1.51252
V2LHS_171279	RBBP7	CATACCTTCGAATCTCATA	7272	0.000171387	11956	0.000259215	1.51245
V2LHS_28157	SLC9A3R1	ACCATTGTAAGGAAACACT	9201	0.00021685	15112	0.00032764	1.5109
V2LHS_17411	FAP	CTGTTAATTGGATATCTTA	8124	0.000191467	13337	0.000289156	1.51021
V2LHS_213017	WIF1	CTATTCCTGTCAATATCCA	4266	0.000100541	6999	0.000151744	1.50926
V2LHS_28819	SEMA4B	CCAGGAATTTGAGTTCTTT	8726	0.000205655	14314	0.000310338	1.50902
V2LHS_130685	GAST	CGCCTTCTCTGAAGCTTCT	7438	0.000175299	12199	0.000264484	1.50875
V2LHS_285000	PF4V1	CTGACACATCACAATTTCA	5455	0.000128564	8944	0.000193913	1.5083
V2LHS_96969	DNM3	GCATTTCCTCCATACCCAT	21918	0.000516565	35929	0.000778968	1.50798
V2LHS_91056	GDF6	GCATTAATCAGATATTTCA	4895	0.000115366	8020	0.00017388	1.5072
V2LHS_175408	CACNA2D3	CACCCATTGAAATCAGGTA	2796	6.58964e-05	4573	9.91461e-05	1.50458
V2LMM_66311	CACNA2D3	CACCCATTGAAATCAGGTA	2796	6.58964e-05	4573	9.91461e-05	1.50458
V2LHS_50188	FGF19	CCAATAGACTTGTCTGATC	2738	6.45294e-05	4478	9.70865e-05	1.50453
V2LHS_150462	CDH5	CACGAAACGTGAAGTTCAA	5143	0.000121211	8406	0.000182248	1.50357
V2LHS_133318	IL6ST	GGCCAGAAGATCTACAATT	3910	9.21512e-05	6390	0.00013854	1.5034
V2LHS_85139	DIAPH2	CCAATGAAGAGGAAACGAA	5579	0.000131486	9102	0.000197338	1.50083
V2LHS_42376	GNAT2	GCCCTCAGTGCCTATGATA	4954	0.000116756	8082	0.000175224	1.50077
V2LHS_113463	DLG4	CAGCACATCCCAGGAGATA	2320	5.4678e-05	3777	8.18882e-05	1.49765
V2LHS_201766	FGFR2	GAAACACAAGAATATCATA	5810	0.000136931	9449	0.000204862	1.4961
V2LHS_23981	NUMB	CGTTTGAAATTGAACTTTA	7402	0.000174451	12036	0.00026095	1.49583
V2LHS_115188	LEF1	GAGTTATTCCGGGTACATA	8892	0.000209567	14458	0.00031346	1.49575
V2LHS_671	CSNK1G1	CAATCAAACTGGAACCAAT	10090	0.000237802	16400	0.000355565	1.49521
V2LHS_93460	HEXB	GACGATATCATGGCTATAT	5514	0.000129954	8959	0.000194238	1.49466
V2LHS_195167	KCTD10	CTCCCTGCTTCCTATTTCA	9893	0.000233159	16065	0.000348301	1.49384
V2LHS_116602	HOXA3	CTCACATTCTGAGAAACAA	6338	0.000149375	10288	0.000223052	1.49324
V2LHS_70275	CCL26	CTGTGATATTCACTACCAA	9628	0.000226914	15623	0.000338719	1.49272
V2LHS_15047	CASP3	GAGATTTCTTGTTGCTCAA	5710	0.000134574	9265	0.000200872	1.49266
V2LHS_17763	EPHB2	CGGCCCAAGTTCGGCCAAA	1692	3.98772e-05	2745	5.95137e-05	1.49242
V2LHS_236496	CARD11	CTCACGCACTTCCTGATGA	3670	8.64949e-05	5951	0.000129022	1.49167
V2LHS_64631	ANAPC4	GAGTGGCTCGGAGTCTTTA	1549	3.6507e-05	2511	5.44404e-05	1.49123
V2LHS_278143	LIMK2	CCCTTTAATAAAGCGAGGT	6651	0.000156751	10777	0.000233654	1.4906
V2LHS_19910	PIK3R2	CAGATGAAGCGTACTGCAA	5092	0.000120009	8243	0.000178715	1.48918
V2LHS_39659	KCTD6	CACCTGATGGAATACATTA	5781	0.000136247	9353	0.00020278	1.48833
V2LHS_32140	ROS1	GGCTTTGGAGTAAACCATT	6656	0.000156869	10763	0.00023335	1.48755
V2LHS_96677	SIN3A	GAGGACAAATATAAGATAA	2009	4.73483e-05	3244	7.03324e-05	1.48543
V2LHS_230370	CDKN1A	CCTCTGGCATTAGAATTAT	6991	0.000164765	11287	0.000244711	1.48522
V2LHS_221829	PSMA5	CCTAGCTGTGGAGAAGAGA	4679	0.000110275	7553	0.000163755	1.48497
V2LHS_160585	MPP7	CTCATACAGTGAAGCATTT	13847	0.000326347	22352	0.000484608	1.48495
V2LHS_58385	RCAN3	CAAAGGTTGTTACTCAGTA	3192	7.52293e-05	5151	0.000111678	1.4845
V2LHS_27423	CAMK1	GCCAAACTCTTTGAACAGA	6628	0.000156209	10692	0.000231811	1.48398
V2LHS_223252	FZD6	CAGAGAGACCAATTATATA	5799	0.000136671	9354	0.000202802	1.48387
V2LHS_152085	MYH11	CCTGCATTCTCATGATCAA	5707	0.000134503	9200	0.000199463	1.48296
V2LHS_235403	PROK1	CAATTAGGGTGTTTCCTTA	6774	0.00015965	10917	0.000236689	1.48255
V2LHS_262494	MARK3	CTGATAGACACTCAGTGAT	6275	0.00014789	10109	0.000219171	1.48199
V2LHS_58981	PDGFRA	GATTCTACTTTCTACAATA	6924	0.000163185	11153	0.000241806	1.48178
V2LMM_73104	PDGFRA	GATTCTACTTTCTACAATA	6924	0.000163185	11153	0.000241806	1.48178
V2LHS_154221	SPOCK3	CATGGATTCTGAAAGTTAA	5279	0.000124416	8498	0.000184243	1.48086
V2LHS_242734	GNA14	GGCATCATTGAGTATCCAT	4022	9.47909e-05	6474	0.000140361	1.48075
V2LHS_88640	CLCN5	CTTTAACACTCATACTGAA	7611	0.000179377	12248	0.000265546	1.48038
V2LHS_153137	SMARCA2	CTCCTTCTGTGGTGAAGAT	7881	0.00018574	12681	0.000274934	1.48021
V2LHS_94944	SOX10	CTCATTCTTTGTCTGAGAA	5309	0.000125123	8534	0.000185024	1.47873
V2LHS_39813	PPP2R3A	CACGGTTATTCAGAGAATA	11057	0.000260592	17753	0.000384899	1.47701
V2LHS_151816	MMP3	GAGAAATCCTGATCTTTAA	4965	0.000117016	7970	0.000172796	1.47669
V2LHS_85242	CLIC4	CAAATGAAAGCTTATTATA	5312	0.000125194	8519	0.000184698	1.4753
V2LHS_255250	IKBKB	CGCTTAGATACCTTCATGA	10470	0.000246758	16789	0.000363998	1.47512
V2LHS_261171	MS4A1	CAGCTAATCCCTCTGAGAA	6264	0.000147631	10043	0.00021774	1.4749
V2LHS_31983	RYK	CCTGTACTGGCAAAGTAGA	8755	0.000206339	14034	0.000304268	1.4746
V2LHS_38527	C6orf65	CAGTCACCCAGTTTGAAGA	5446	0.000128352	8729	0.000189251	1.47447
V2LHS_103119	OLFML1	CTTGGTAGATGTAATAATA	9947	0.000234432	15943	0.000345656	1.47444
V2LHS_66373	CDH19	GGAAATCTCCTATCAGGTA	5995	0.000141291	9605	0.000208244	1.47387
V2LHS_76739	LPL	CACCTGCGGTATTTGTGAA	9375	0.000220951	15013	0.000325493	1.47315
V2LHS_69521	DLC1	CCGATGTCGTAATTCCTAT	6969	0.000164246	11150	0.000241741	1.47182
V2LHS_51714	SMARCAD1	GATATTGACTGTAATCCTT	3609	8.50572e-05	5772	0.000125141	1.47126
V2LHS_201509	NFKB1	GCAGGTATTTGACATATTA	7820	0.000184302	12503	0.000271075	1.47081
V2LHS_113907	FMO1	CTGAAAGAGTTTGTGCTAA	7432	0.000175158	11864	0.000257221	1.46851
V2LMM_152284	UBB	AGGCCAAGATCCAGGATAA	8734	0.000205844	13940	0.00030223	1.46825
V2LHS_96678	SIN3A	GATGTTGATGTAGAAGATT	8892	0.000209567	14186	0.000307563	1.46761
V2LMM_79280	SIN3A	GATGTTGATGTAGAAGATT	8892	0.000209567	14186	0.000307563	1.46761
V2LHS_153131	SMARCA1	CAACGAGAATGGTATACAA	10467	0.000246687	16694	0.000361939	1.4672
V2LMM_74075	SMARCA1	CAACGAGAATGGTATACAA	10467	0.000246687	16694	0.000361939	1.4672
V2LHS_260223	CD36	CTTCAATAATATTAGCTTA	5039	0.00011876	8031	0.000174118	1.46614
V2LHS_220925	PPP1CB	CTTTGCATTTGAAGCCTTA	4566	0.000107612	7275	0.000157728	1.46571
V2LHS_111602	TNF	CCTGGTATGAGCCCATCTA	7433	0.000175182	11841	0.000256722	1.46546
V2LHS_74302	SCRIB	CCAATAACCTGCTGATAGA	8270	0.000194908	13171	0.000285557	1.46509
V2LHS_63695	DDR2	CTCTCTGTATGATCACTGA	10453	0.000246357	16643	0.000360833	1.46467
V2LHS_16465	NRP1	CTGTTGGTTTCATTTGAAT	9304	0.000219278	14812	0.000321135	1.46452
V2LHS_248741	KLF10	CTGTTACACCAGTATCTGA	6628	0.000156209	10549	0.00022871	1.46413
V2LMM_12895	TUBB6	CAGACCAGGGAGATCTCAT	4430	0.000104407	7041	0.000152654	1.46211
V2LHS_221647	PTPRD	CAATCTTCCATGTAATAAA	8623	0.000203228	13699	0.000297005	1.46144
V2LMM_106739	PTPRD	CAATCTTCCATGTAATAAA	8623	0.000203228	13699	0.000297005	1.46144
V2LHS_92256	PMP22	CAAACTGGAGCCCTTGCAA	7380	0.000173933	11712	0.000253925	1.45991
V2LHS_178733	KCNRG	GTATTTAGGGCATACATGT	6175	0.000145533	9797	0.000212406	1.45951
V2LHS_93607	HNF1A	CTTGTTCTGTCACCAATGT	9830	0.000231674	15593	0.000338068	1.45924
V2LHS_224234	CLIC2	GCTTAAAGGAGTTAAATTT	1534	3.61535e-05	2433	5.27493e-05	1.45904
V2LHS_131376	PLOD2	CAGTGGCAATTAATGGAAA	7975	0.000187956	12641	0.000274067	1.45815
V2LHS_170502	MAPK8	CAAGGGATTTGTTATCCAA	14258	0.000336034	22592	0.000489812	1.45763
V2LHS_203572	PIK3R4	CAATGCCTTTCCTGAAATA	12559	0.000295992	19892	0.000431274	1.45705
V2LHS_151216	DPT	GACATGATTTCCTACAATT	13385	0.000315459	21200	0.000459632	1.45703
V2LHS_81246	EXOC4	CTGAACTTGTTGGATGAAA	11621	0.000273885	18389	0.000398688	1.45568
V2LHS_202833	STAU1	CACAGACAAGCCCAGAATA	8311	0.000195874	13141	0.000284907	1.45454
V2LHS_134813	HNT	CCCGTGGTACGGAGAGTAA	6625	0.000156139	10474	0.000227084	1.45438
V2LHS_234546	ITGB8	GTGAGAAGCCTGAAGAAAT	13638	0.000321422	21520	0.00046657	1.45158
V2LHS_255584	DIAPH2	CTTATGGAATGAAGCAGAA	5075	0.000119608	8008	0.00017362	1.45157
V2LHS_63734	NTRK2	CAAGATCCCTGTCATTGAA	8324	0.000196181	13132	0.000284712	1.45127
V2LHS_16484	FGF17	CTGAGAGTGAGAAGTACAT	8164	0.00019241	12876	0.000279162	1.45087
V2LHS_262965	JUN	GGACCTTATGGCTACAGTA	9969	0.00023495	15721	0.000340843	1.4507
V2LHS_172391	CXCR4	CCAAGTTCTTAGTTGCTGT	3856	9.08786e-05	6079	0.000131797	1.45026
V2LMM_28500	CSNK1A1	GCGTCACTGTAATAAGTTA	6791	0.000160051	10704	0.000232071	1.44998
V2LHS_84593	YWHAE	CTCCTATCTGTTGCATATA	8298	0.000195568	13076	0.000283498	1.44961
V2LHS_112253	CACNB4	CAGCTTAGCGGAAGTACAA	7417	0.000174805	11687	0.000253383	1.44952
V2LHS_152261	NGFR	CAGGTGACCTTCTGGGAAA	2414	5.68934e-05	3802	8.24303e-05	1.44886
V2LHS_170431	PRKAR2B	GCAATTTAGTCATTATGAT	6502	0.00015324	10240	0.000222011	1.44878
V2LHS_262703	SCN3A	CCCACACTAAATATGCTAA	7624	0.000179683	12005	0.000260278	1.44854
V2LHS_46203	OSMR	GATATGACTTCAGAATTTA	8606	0.000202827	13549	0.000293753	1.44829
V2LHS_31523	SCN9A	CCTTATGAATGTTAGTCAA	6930	0.000163327	10906	0.00023645	1.44771
V2LHS_113753	EPAS1	CTCACATTCTCTATGTACT	10115	0.000238391	15909	0.000344919	1.44686
V2LHS_138922	CARD11	CTGCGTCAGTGTAAGGTCA	2565	6.04522e-05	4032	8.74168e-05	1.44605
V2LHS_202980	CLCNKB	CTCCTGCCTTGAAAGACAA	11099	0.000261582	17436	0.000378026	1.44515
V2LHS_196322	CACNG5	CAGAGACCTACTTCAACTA	5179	0.000122059	8133	0.00017633	1.44462
V2LHS_239652	VCAN	CCAACTACATCAACTGGTA	5126	0.00012081	8046	0.000174443	1.44395
V2LHS_87096	SULF1	CGTCGAATTTGAAGGTGAA	7812	0.000184114	12245	0.000265481	1.44194
V2LHS_150902	CREM	CAATTGCAGAGACAGATGA	4644	0.00010945	7265	0.000157511	1.43911
V2LHS_43735	CSF1R	CCTGTCTCCACTTCTTCAA	11274	0.000265707	17630	0.000382232	1.43855
V2LHS_42178	TRAF6	GCATCAATGGCATTTGAAG	7883	0.000185787	12323	0.000267172	1.43805
V2LHS_170087	PLCG2	GGATTCCATTGACCAGAAA	6209	0.000146334	9704	0.00021039	1.43774
V2LHS_90711	TUBGCP2	ATGATGAACTGAAATCTAA	5167	0.000121776	8070	0.000174964	1.43676
V2LHS_63729	NTRK2	CTGATGTAATTTATGAAGA	10314	0.000243081	16089	0.000348822	1.435
V2LHS_79977	MICAL2	GAGAGAATGACATGAACAA	3952	9.31411e-05	6162	0.000133597	1.43435
V2LHS_193029	VIM	CGCTTCCTGGAGCAGCAGA	3729	8.78854e-05	5814	0.000126052	1.43428
V2LMM_130374	FAT3	CAGAGAAACTACTCATTAA	3368	7.93773e-05	5250	0.000113824	1.43396
V2LHS_170448	PRKCG	GCCTCTTCTTCCTTCACAA	6048	0.00014254	9420	0.000204233	1.43281
V2LHS_48083	NFATC4	CCTGCTGAGGGATACAATA	10288	0.000242469	16013	0.000347174	1.43183
V2LMM_152279	UBB	AAGGCCAAGATCCAGGATA	6547	0.0001543	10187	0.000220862	1.43138
V2LHS_73979	LY96	CAATACCCAATTTCAATTA	5847	0.000137803	9088	0.000197035	1.42983
V2LMM_240458	C10orf56	CTTGTCCTGTATTTATACA	9020	0.000212584	14018	0.000303921	1.42965
V2LHS_223856	RUNX2	CACTGTCCATTTATTTGTA	5203	0.000122625	8079	0.000175159	1.42841
V2LHS_97671	KCTD3	CACATGGAGACAAAGACAA	4949	0.000116638	7680	0.000166508	1.42756
V2LHS_32957	TWIST2	GCCTCTGCATGATTGTTTC	9574	0.000225641	14857	0.000322111	1.42754
V2LHS_115054	ANAPC7	CCATTCAGCTGAACAGTAA	12099	0.00028515	18771	0.00040697	1.42721
V2LHS_13863	ANAPC7	CCATTCAGCTGAACAGTAA	12099	0.00028515	18771	0.00040697	1.42721
V2LHS_28070	SMARCA5	CAGAAGAAGTCATTGAATA	6481	0.000152745	10054	0.000217978	1.42708
V2LHS_38191	PAPPA	CTAACTGTCGTCTACTTAA	3114	7.3391e-05	4829	0.000104696	1.42656
V2LHS_179581	HGF	GACAAGGGCTTTGATGATA	3808	8.97473e-05	5901	0.000127938	1.42554
V2LHS_50793	OLFML3	AGCACCACCTTGTGGAGTA	5397	0.000127197	8361	0.000181273	1.42513
V2LHS_152749	PDE2A	CGCTTTGTACATGAGAATA	9473	0.000223261	14674	0.000318144	1.42499
V2LHS_152121	PPP1R12A	CAGGCTATGATGTTAATAT	8041	0.000189511	12455	0.000270034	1.4249
V2LMM_170361	PPP1R12A	CAGGCTATGATGTTAATAT	8041	0.000189511	12455	0.000270034	1.4249
V2LHS_261805	SMAD2	GATAGCATATTATGAATTA	7622	0.000179636	11805	0.000255941	1.42478
V2LHS_113060	CLCN6	CTGGATGGTCAATCTGATA	12908	0.000304217	19989	0.000433377	1.42457
V2LHS_77074	JAK3	GGGAGATTCAGATCCTCAA	8401	0.000197996	13006	0.00028198	1.42417
V2LMM_63901	FOSL2	CTCCCTCATTCATCTTGCA	6426	0.000151449	9948	0.00021568	1.42412
V2LHS_151637	CD46	GGACTTACGAGTTTGGTTA	8383	0.000197571	12976	0.00028133	1.42394
V2LHS_113935	FN1	CGGTTGTTATGACAATGGA	4657	0.000109757	7208	0.000156275	1.42383
V2LHS_255587	FBN1	GACGTTATTGCAAAGACAT	9029	0.000212796	13966	0.000302794	1.42293
V2LHS_170751	PSMB9	CTGCAAATGTGGTGAGAAA	5398	0.000127221	8347	0.000180969	1.42249
V2LHS_151871	MNDA	GTCATTACCATATCTGATT	3698	8.71548e-05	5715	0.000123906	1.42167
V2LHS_202875	KCNT1	CTCTACCAGTCCTTCGTGA	3967	9.34946e-05	6123	0.000132751	1.41988
V2LMM_40256	NR4A3	GTCAAACACTGCTGAAGAT	6451	0.000152038	9955	0.000215832	1.41959
V2LHS_155731	ODZ3	CACCAAATATGCTTATGAA	5970	0.000140701	9202	0.000199506	1.41794
V2LHS_171281	RBBP7	GCCTGAATGTGTGGGATTT	5139	0.000121116	7921	0.000171733	1.41792
V2LHS_58039	STXBP5L	CATGTCATTCGATAAGGAT	5980	0.000140937	9201	0.000199485	1.41542
V2LHS_101750	EPHA4	CAAAGAGTTTGCATTTGAA	4929	0.000116167	7581	0.000164362	1.41487
V2LHS_52057	TUBA8	CTGATTCGTTTGAAGAAGA	8372	0.000197312	12872	0.000279075	1.41438
V2LHS_24212	CSNK1G3	CTTAAAGGCTGACACATTA	13122	0.00030926	20171	0.000437323	1.41409
V2LMM_27175	CSNK1G3	CTTAAAGGCTGACACATTA	13122	0.00030926	20171	0.000437323	1.41409
V2LHS_43151	ERG	GCCAAGCTCCAAGTCAATA	7265	0.000171222	11167	0.000242109	1.41401
V2LHS_74273	CFL2	CTTATTTGGTCGTAATGAA	10051	0.000236883	15443	0.000334816	1.41342
V2LHS_225398	DLG2	GACAGAAATTGAATATGAA	4689	0.000110511	7199	0.00015608	1.41235
V2LHS_36154	FREM1	GACTTAAACAGTAAGACTA	6266	0.000147678	9620	0.000208569	1.41233
V2LHS_18565	DSP	CCAATTCAATTAAGGATTA	6900	0.00016262	10592	0.000229643	1.41214
V2LHS_152263	NGFR	CTCCTTGCCTCCTGTGTAA	8663	0.00020417	13292	0.000288181	1.41147
V2LHS_89656	APC	CAGAGAAAGTACTGGATAT	3245	7.64785e-05	4972	0.000107797	1.4095
V2LHS_257477	CLIC6	CTCTTTCGCTCTTCGATTA	3907	9.20805e-05	5986	0.000129781	1.40943
V2LHS_171241	RAP1A	CAGATTACAGGAATGAAGA	694	1.63563e-05	1063	2.30467e-05	1.40904
V2LHS_259733	ARHGEF9	CAATGTCATCAATGAGATA	9696	0.000228516	14838	0.000321699	1.40777
V2LHS_271096	EXOSC3	GAACCAGAGATGGTCTGTA	5327	0.000125547	8152	0.000176742	1.40777
V2LHS_42564	EXOSC6	GGACTACTTGGAATGATAA	4194	9.88446e-05	6418	0.000139147	1.40774
V2LHS_69856	VEGFC	AGCAAGACGTTATTTGAAA	2457	5.79068e-05	3759	8.1498e-05	1.4074
V2LHS_92691	XDH	CTCTTCCTGGCTGCTTCTA	10948	0.000258023	16749	0.000363131	1.40736
V2LHS_131139	ITGB6	CACTTGTCTCCCTATGGAA	9806	0.000231109	15001	0.000325233	1.40727
V2LHS_93091	PSEN2	CTCTGAGAATGCTGGTAGA	10621	0.000250317	16241	0.000352117	1.40669
V2LHS_39047	EIF2B3	GGAGTGAACTGATTCCATA	7585	0.000178764	11598	0.000251453	1.40662
V2LHS_170466	PRKD1	CAATCCTCATTGTTTCGAA	8427	0.000198608	12879	0.000279227	1.40592
V2LHS_133975	LIF	CACTGTTCCTGGCAGATAT	6147	0.000144873	9390	0.000203582	1.40525
V2LMM_14132	MYO3B	CCCTCTTGGGCCTTCAGCA	6714	0.000158236	10253	0.000222293	1.40482
V2LHS_70726	PRKCE	CACCCATTCTTCAAAGAGA	7429	0.000175087	11339	0.000245838	1.40409
V2LHS_112235	CACNB1	GCAGATATTTCCCTGGCTA	8469	0.000199598	12926	0.000280246	1.40405
V2LHS_261909	SCN4A	CCCAGACAAAGATGTCTTA	7823	0.000184373	11938	0.000258825	1.40381
V2LHS_77102	ITGB3	CAGCTCATTGTTGATGCTT	6968	0.000164222	10631	0.000230488	1.40351
V2LHS_1434	PLK4	CAGACTACATCAAACAGAA	5894	0.00013891	8990	0.00019491	1.40314
V2LHS_189717	HBB	CCCATCACTTTGGCAAAGA	4146	9.77133e-05	6323	0.000137087	1.40296
V2LHS_151571	MARK3	CAATGTATCTGCTGAGCAA	4889	0.000115224	7455	0.00016163	1.40274
V2LHS_157627	MMRN2	GCCAACATTGGAAAGCACT	7628	0.000179777	11630	0.000252147	1.40255
V2LHS_199486	NUDT6	CAGGAGCTGTATTTGATGA	4110	9.68649e-05	6263	0.000135787	1.40182
V2LHS_63696	DDR2	CACTCCATCTGGACATTTA	7159	0.000168724	10905	0.000236429	1.40128
V2LHS_56999	RGS4	CAGACAGGATGTTCAACTT	5076	0.000119632	7732	0.000167636	1.40127
V2LHS_172038	WNT9A	CTACACCTGCCAAGGCTGA	7852	0.000185057	11955	0.000259194	1.40062
V2LHS_31274	CCL11	CAAAGATGATCAGTATGAA	2952	6.9573e-05	4493	9.74117e-05	1.40014
V2LHS_58037	STXBP5L	CATATTCAGGGAAACCAAA	8608	0.000202874	13101	0.00028404	1.40008
V2LHS_24321	CREB1	GTCACATTCTCATTGTGAA	9025	0.000212702	13734	0.000297764	1.39991
V2LHS_215644	STX12	GAATTGTTGGGAATGATTT	6813	0.000160569	10361	0.000224634	1.39899
V2LHS_21905	MKKS	ACCACTGTCATTAGATTAA	5858	0.000138062	8906	0.000193089	1.39857
V2LHS_94764	PRRX1	GGCTTTAAATGAATTAGAA	54	1.27268e-06	82	1.77782e-06	1.39692
V2LHS_83585	FBN1	GCCGTGGCTTCATTCCAAA	7691	0.000181262	11673	0.00025308	1.39621
V2LHS_238222	FRAS1	CAGAGAGATGCCATCATTA	9085	0.000214116	13778	0.000298718	1.39512
V2LHS_197169	PDPN	GACTAAATACCTGATTTAA	9138	0.000215365	13850	0.000300279	1.39428
V2LHS_68871	AKT3	CCAGAGGTGTTAGAAGATA	8205	0.000193376	12428	0.000269449	1.39339
V2LHS_81036	KIF13B	GTTCAAATCTTGGAACAGA	9861	0.000232405	14934	0.000323781	1.39317
V2LHS_262249	GLI1	GCTCAGCTTGTGTGTAATT	6992	0.000164788	10586	0.000229513	1.39277
V2LMM_120843	SCN2A	CCCTTGCTGCTATTGAACA	5856	0.000138015	8863	0.000192157	1.39229
V2LHS_31045	CCL22	CCTTTGACTTGGTATTATA	9956	0.000234644	15066	0.000326642	1.39208
V2LHS_42547	GJA5	GTTGCTCATTAATTCTAGA	7184	0.000169313	10868	0.000235627	1.39166
V2LHS_262553	RALB	CTGACAGTTATAGAAAGAA	8301	0.000195639	12557	0.000272245	1.39157
V2LHS_233939	PPP3CA	GCAACTATGGCATAGAAAT	6670	0.000157199	10088	0.000218716	1.39133
V2LHS_170968	PTPRC	GTGTTGAACTCTCTGAGAT	7239	0.000170609	10945	0.000237296	1.39087
V2LHS_15929	BBS5	CAGAGCTTATGAAACTTCT	6120	0.000144237	9248	0.000200504	1.3901
V2LHS_98603	HOXB4	CACAAGTTGCCCAACACCA	8614	0.000203016	13016	0.000282197	1.39003
V2LHS_92808	EGR2	CCTTGTGTGATGTAGACAA	10254	0.000241667	15483	0.000335683	1.38903
V2LHS_198611	KCNK2	GGATTATACCGTTAGGAAA	5290	0.000124675	7987	0.000173164	1.38892
V2LHS_115048	ANAPC5	CAATGAATGATGGCAAATA	4341	0.000102309	6553	0.000142074	1.38867
V2LHS_132459	ACTG2	CGTAAGGACTTATATGCCA	9491	0.000223685	14326	0.000310599	1.38856
V2LHS_88863	CD3G	CCCAGTCAATCAAAGGAAA	6945	0.00016368	10463	0.000226846	1.38591
V2LHS_35370	ITGBL1	GTGGACTTGTGTATGGTAA	4680	0.000110299	7050	0.000152849	1.38578
V2LHS_57562	PRKCQ	GCAATAAAGGCCTTAAAGA	6304	0.000148573	9493	0.000205815	1.38528
V2LHS_241437	PLK1	CTCCTTAAATATTTCCGCA	7029	0.00016566	10578	0.000229339	1.3844
V2LHS_256738	CLIC4	CTCTCTATTCTAGTTGATA	3096	7.29668e-05	4656	0.000100946	1.38345
V2LHS_248542	PTK2	GATTGGAAACCAACATATA	8326	0.000196228	12492	0.000270836	1.38021
V2LHS_72672	TEAD1	CGATTTGTATACCGAATAA	7104	0.000167428	10649	0.000230878	1.37897
V2LHS_84936	NRG1	GATACAAATTGATAGTCAA	5082	0.000119773	7616	0.000165121	1.37861
V2LHS_134020	LOX	CAGATCCAATGGGAGAACA	9373	0.000220904	14040	0.000304398	1.37797
V2LHS_203045	FBXW7	CACTCTTAGGGTTTGGGAT	5523	0.000130167	8268	0.000179257	1.37713
V2LHS_18188	DVL3	GCCAAGCTACCATGCTTCA	3329	7.84582e-05	4982	0.000108014	1.3767
V2LHS_71189	HDAC6	CAGTGGCCGCATTATCCTT	5664	0.00013349	8476	0.000183766	1.37663
V2LHS_153622	RPS6KB1	CATGGAACATTGTGAGAAA	19023	0.000448336	28442	0.000616644	1.37541
V2LMM_84528	RPS6KB1	CATGGAACATTGTGAGAAA	19023	0.000448336	28442	0.000616644	1.37541
V2LHS_61798	GDF10	CGGAAAGAACTCTGTTTAA	6025	0.000141998	9007	0.000195279	1.37522
V2LHS_57873	STXBP5	GCTACGTCATTATGTGGAA	3629	8.55286e-05	5421	0.000117531	1.37418
V2LHS_28276	KLF4	CTTGAATTGTGTATTGATG	9095	0.000214352	13585	0.000294533	1.37406
V2LHS_195103	KCTD6	GCAACTAACCATCACCACT	10506	0.000247606	15688	0.000340128	1.37366
V2LHS_153399	SPARC	GAGTCAGACTTTGTGTTCA	8449	0.000199127	12612	0.000273438	1.37318
V2LHS_27462	CSDA	CAAAGAAGATGTATTTGTA	8377	0.00019743	12502	0.000271053	1.37291
V2LHS_114280	GRP	CAGCTGAACCAGCAATGAT	13461	0.00031725	20088	0.000435523	1.37281
V2LHS_97810	MMP17	CACAGATGCAGCACTCACT	7185	0.000169337	10717	0.000232353	1.37213
V2LHS_75398	PKD2	CTGGCAGCCTGTGAGATTA	4024	9.4838e-05	6001	0.000130106	1.37188
V2LHS_225683	IL9	CAAGATATGAAGATGAAAT	4778	0.000112608	7125	0.000154475	1.37179
V2LHS_66504	PSIP1	CAATCAAATGCATCATCTG	3619	8.52929e-05	5394	0.000116946	1.37111
V2LHS_153751	TAGLN	GTCATCAAGACTGACATGT	8626	0.000203298	12852	0.000278641	1.3706
V2LHS_75067	ARHGEF12	GATATTATTCCCACTCAAA	10762	0.00025364	16030	0.000347543	1.37022
V2LHS_92257	PMP22	CATTCCTTATTATCACTAA	8284	0.000195238	12333	0.000267389	1.36955
V2LHS_118802	KCTD13	GTCCTCATGGCCAACAAAT	7277	0.000171505	10833	0.000234868	1.36945
V2LHS_112782	CCNE1	GTTCCATTTGCCATGGTTA	11766	0.000277302	17514	0.000379717	1.36933
V2LHS_92962	LAMA2	CTCTCTTGATGATGTTGAA	9934	0.000234125	14782	0.000320485	1.36886
V2LHS_191745	COL2A1	CTGGAGACATCAAGGATAT	30743	0.000724554	45746	0.000991808	1.36885
V2LHS_226509	GNB3	CTTCCTGGATGACAACAAT	4057	9.56157e-05	6034	0.000130822	1.3682
V2LHS_222351	MAPK1	CCAGGATACAGATCTTAAA	12094	0.000285032	17974	0.00038969	1.36718
V2LMM_34173	MAPK1	CCAGGATACAGATCTTAAA	12094	0.000285032	17974	0.00038969	1.36718
V2LHS_235684	ANAPC1	CGCTTAGCATGGACTAGAA	4815	0.00011348	7155	0.000155126	1.36698
V2LHS_5804	KIF20A	CCTTGATGATGATATTGAA	11877	0.000279918	17625	0.000382123	1.36513
V2LHS_151968	MSX2	CCATTAAGTTCCCTGGTAT	892	2.10227e-05	1323	2.86837e-05	1.36441
V2LHS_233086	APP	GTGTCCATTTATAGAATAA	11191	0.00026375	16579	0.000359445	1.36282
V2LMM_83292	PPP4R2	CCGATGAACCAATGGAACA	7057	0.00016632	10452	0.000226607	1.36248
V2LHS_42066	XCR1	GTCCCTCACCAACATCTTC	6311	0.000148738	9346	0.000202628	1.36232
V2LHS_117675	LTBP2	CTCTAAATTCCTTAAGAAA	7444	0.000175441	11019	0.0002389	1.36171
V2LHS_33092	RDX	GTTTGACTGTGCTAGCTAA	5141	0.000121164	7606	0.000164904	1.361
V2LHS_33939	STX3	CTAAGAAACTCTACAGTAT	7315	0.000172401	10822	0.000234629	1.36095
V2LHS_244054	ADIPOQ	CAAACTACTGTAAGCAAGA	9055	0.000213409	13395	0.000290414	1.36083
V2LHS_47579	CRB3	CTTTCTTTCAGTTCTCCCA	9109	0.000214682	13473	0.000292105	1.36064
V2LHS_273055	ATP2A2	GAGCTGTCAACCAAGATAA	8396	0.000197878	12417	0.00026921	1.36049
V2LHS_71187	HDAC6	CACTGCATCCCATCCTGAA	6233	0.0001469	9212	0.000199723	1.35959
V2LHS_285184	MYH4	GACCAGCTTAGTGAAATAA	4908	0.000115672	7250	0.000157186	1.35889
V2LHS_237650	ANAPC1	GCTTAGCATGGACTAGAAA	10649	0.000250977	15726	0.000340952	1.3585
V2LHS_94788	RAC1	GACACTGTCACTTGACCAA	4918	0.000115908	7261	0.000157424	1.35818
V2LHS_57044	REST	GCTACAATACTAATCGATA	7425	0.000174993	10961	0.000237643	1.35801
V2LHS_230201	EPB41L1	CAGGAAATCAGAATAGCAT	5156	0.000121517	7611	0.000165012	1.35794
V2LHS_132292	CYR61	CTGTGAATATAACTCCAGA	9185	0.000216473	13558	0.000293948	1.3579
V2LHS_203252	KRAS	GCTATATTTACATGCTACT	9500	0.000223897	14018	0.000303921	1.35741
V2LHS_15703	FBXO5	GAAATTATAGCCAGAGGAA	7671	0.000180791	11317	0.000245361	1.35716
V2LHS_215996	TCF20	CATTGGGTCTCTATTAGAA	6165	0.000145297	9092	0.000197122	1.35668
V2LHS_16656	CREG1	CAAGGTGAATGAAACAGAA	7315	0.000172401	10787	0.00023387	1.35655
V2LHS_263191	SUFU	CTCTTCCTCTCTGTAATCT	8482	0.000199905	12506	0.00027114	1.35635
V2LHS_170520	MAPK10	CGGACTCCGAGCACAATAA	11248	0.000265094	16580	0.000359467	1.356
V2LHS_95439	HEPH	GGATGAGGGCAATCTATAA	5767	0.000135917	8497	0.000184221	1.35539
V2LHS_27984	GPR65	AAGTTTAAGTTATGCATTA	12898	0.000303981	18997	0.000411869	1.35492
V2LHS_50189	FGF19	CTTGGAATCTGACATGTTC	10697	0.000252108	15755	0.00034158	1.3549
V2LHS_155183	ASPN	GGAACTTTGGAATGTAATA	5237	0.000123426	7713	0.000167224	1.35485
V2LHS_237205	LUM	GAAGTCACTCTTAATTAAT	6802	0.00016031	10017	0.000217176	1.35473
V2LHS_153126	SNAI2	GAAGCCAAATGACAAATAA	20671	0.000487176	30429	0.000659724	1.35418
V2LHS_31508	SCN7A	GTAACTGTGTTTGAGGTTA	11041	0.000260215	16253	0.000352377	1.35418
V2LHS_277618	PRG2	CTTCAATATTAATTATCGA	13892	0.000327408	20442	0.000443198	1.35366
V2LHS_64316	CFL1	CTGAGTGAGGACAAGAAGA	7029	0.00016566	10343	0.000224244	1.35364
V2LHS_133888	LAMB2	CCCTTCCTGGACCACCTAA	5647	0.000133089	8307	0.000180102	1.35325
V2LHS_111780	LTBP1	CATCCTCAATGGATGTGAA	5466	0.000128823	8039	0.000174292	1.35295
V2LHS_42065	XCR1	GGGCTGTGATTATTCCGAA	10905	0.00025701	16031	0.000347564	1.35234
V2LHS_20716	MRAS	CAGTGCATCTGTTCATCCA	5827	0.000137331	8565	0.000185696	1.35217
V2LHS_172013	WNT2	CACCCTTAGGGTAATTGGT	7438	0.000175299	10931	0.000236992	1.35193
V2LHS_226246	CDC27	GTCTCCCTTTGAATCATTA	8698	0.000204995	12779	0.000277058	1.35154
V2LHS_150728	COL6A1	CCAAGCACCTGGGCGTCAA	4984	0.000117463	7322	0.000158747	1.35146
V2LHS_80984	MPP5	CACAAATATTGATGTGATT	12810	0.000301907	18803	0.000407663	1.35029
V2LHS_152388	NTRK1	GAGAGCATCCTGTACCGTA	6732	0.00015866	9877	0.000214141	1.34968
V2LHS_170453	PRKCI	CACAGACAGTAATTCCATA	3821	9.00537e-05	5604	0.000121499	1.34918
V2LHS_76454	SDC2	CTGGTACTTTCTGTACTAA	9106	0.000214611	13351	0.00028946	1.34877
V2LHS_17414	FAP	CACTCACACTGAAGGATAT	2937	6.92195e-05	4301	9.3249e-05	1.34715
V2LMM_28991	LIF	GTGACAAATTCCTCTTTGA	6632	0.000156304	9712	0.000210564	1.34714
V2LMM_83492	TRIM3	CACGGTTGCACTTTATTTA	5785	0.000136341	8468	0.000183593	1.34657
V2LHS_89932	PSEN1	CACCCTGAGCCATTATCTA	4766	0.000112326	6973	0.00015118	1.34591
V2LHS_23174	EED	CCATGGAAATGCTATCAAT	32019	0.000754627	46821	0.00101512	1.34519
V2LHS_94757	MYO9A	CGCAAAGCCTTCAAGACAA	2784	6.56136e-05	4069	8.8219e-05	1.34452
V2LHS_150110	BTC	CACCAGAAGTCCTGAAACT	3244	7.64549e-05	4741	0.000102788	1.34443
V2LHS_150780	COL19A1	GGCATGAGCAGTTTATATA	13932	0.000328351	20354	0.00044129	1.34396
V2LHS_24149	VCAN	CACTGTTTCTGAATTGGTA	10801	0.000254559	15770	0.000341906	1.34313
V2LHS_116774	TUBB1	GACAGCATTCGATCTAGCA	7973	0.000187908	11639	0.000252342	1.3429
V2LHS_157487	C7orf10	CAAATTATCTTATTGGTCA	10820	0.000255007	15793	0.000342404	1.34273
V2LMM_55327	ANGPT1	CCGGATTTCTCTTCCCAGA	8391	0.00019776	12234	0.000265242	1.34124
V2LHS_113115	CCR1	CAAATGAGAAGAAATCCAA	7685	0.000181121	11203	0.00024289	1.34104
V2LHS_241402	RPS6KA1	CGGGATCCTTCAGAAGAGA	9888	0.000233041	14406	0.000312333	1.34025
V2LHS_131833	FYB	CCTACCTCCCAGAAACATT	8955	0.000211052	13046	0.000282847	1.34018
V2LHS_33937	STX3	CCCAGAAACTGCAATGTAT	4360	0.000102757	6349	0.000137651	1.33958
V2LHS_193464	FGFR1	CTTAGCTGTCTCAGAGATA	12311	0.000290147	17922	0.000388563	1.33919
V2LHS_153138	SMARCA2	GCGTCTACATAAGGTGTTA	3895	9.17977e-05	5670	0.00012293	1.33914
V2LHS_73198	DIAPH3	CCAAGGAGCTTAATTATAA	4719	0.000111218	6867	0.000148882	1.33865
V2LHS_130778	GAS6	GCCTGTAACATATCTGTAA	5853	0.000137944	8517	0.000184655	1.33862
V2LMM_90659	ANKRD44	GAGATGCAGAGATCATTGA	4653	0.000109662	6768	0.000146735	1.33807
V2LHS_201934	PLCG1	CATTGACATTCGTGAAATT	8090	0.000190666	11764	0.000255053	1.33769
V2LHS_17706	EPHB4	GAGACCCTGCTGAACACAA	24863	0.000585973	36146	0.000783673	1.33739
V2LHS_170276	PPBP	GTGATGAATCTGCTGATTA	10562	0.000248926	15351	0.000332821	1.33703
V2LHS_92790	CTSK	GATATGTTACTCCTGTCAA	6851	0.000161465	9956	0.000215854	1.33685
V2LHS_28878	CD93	GGAAGTGCCTCTTTAGTTC	5096	0.000120103	7405	0.000160546	1.33674
V2LHS_263227	STAU1	GCACTCAAGTCAGAGGAGA	6853	0.000161512	9958	0.000215897	1.33672
V2LHS_132297	CYR61	GAAATGTAATACTGGAATA	12411	0.000292504	18025	0.000390796	1.33604
V2LMM_68424	CYR61	GAAATGTAATACTGGAATA	12411	0.000292504	18025	0.000390796	1.33604
V2LHS_15927	BBS5	GTAGACTCTTGGTAACAAA	3497	8.24176e-05	5077	0.000110073	1.33555
V2LHS_151115	DCN	CAAATTTCCAGTTTAAGTA	9060	0.000213527	13148	0.000285059	1.335
V2LHS_229938	HEXB	GAGATGAAGTGGAATTTAA	8941	0.000210722	12974	0.000281286	1.33487
V2LHS_82814	GNAT1	CCGACACGCAGAACGTCAA	10563	0.00024895	15322	0.000332193	1.33438
V2LHS_7069	ATF2	CCCTCAGGAAGTTGATTAA	4687	0.000110464	6794	0.000147299	1.33346
V2LMM_82554	ATF2	CCCTCAGGAAGTTGATTAA	4687	0.000110464	6794	0.000147299	1.33346
V2LHS_132656	ARAF	CACCGAGATCTCAAGTCTA	3852	9.07843e-05	5578	0.000120935	1.33212
V2LHS_15046	CASP3	GAAACATTCAGAAACTTGA	9212	0.000217109	13334	0.000289091	1.33155
V2LHS_53138	WISP1	ACTCGGATCTCCAATGTTA	8769	0.000206669	12684	0.000274999	1.33063
V2LHS_150421	CDC2	CATATGTTATGTCAACAGA	29054	0.000684747	42005	0.0009107	1.32998
V2LHS_15303	FZD4	ATCGATGTCTGTACTGTAA	3481	8.20405e-05	5032	0.000109098	1.3298
V2LHS_113351	DAB2	CATGATGACTTTGATGCTA	7885	0.000185834	11397	0.000247096	1.32966
V2LHS_151695	MAP3K3	CTGACCATCTTCATGGAGT	4359	0.000102733	6296	0.000136502	1.3287
V2LHS_154626	FAM48A	CTGGTACTCAGTATCAGAA	9339	0.000220102	13487	0.000292408	1.32851
V2LHS_113070	CLCN7	CAGCTCATCGTTCTCCTAA	5723	0.00013488	8263	0.000179148	1.3282
V2LHS_207565	STX12	GACTTATTATCTGGCTAGT	9115	0.000214823	13157	0.000285254	1.32785
V2LHS_69323	SMC3	GGCAGAAATGGATCTGGAA	4361	0.00010278	6293	0.000136437	1.32746
V2LHS_16653	CREG1	CACTGAATCCTTAAAGAGA	9024	0.000212678	13020	0.000282284	1.32728
V2LHS_192205	SIM2	GTTCTTTCTTCGAATGAAA	5779	0.0001362	8336	0.000180731	1.32695
V2LHS_170503	MAPK8	CTGGTAATAGATGCATCTA	5276	0.000124345	7609	0.000164969	1.3267
V2LHS_88641	CLCN5	GACCTATGATGATTTCAAT	11011	0.000259508	15873	0.000344139	1.32612
V2LHS_69228	BMP15	CAATTAGTGTCCTTATGAT	8359	0.000197006	12049	0.000261232	1.32601
V2LHS_285936	SMAD2	CATCCTTGGTGCACTGTGA	5328	0.000125571	7679	0.000166487	1.32584
V2LHS_114742	COL5A3	GGCATAATTTGCATCTCAA	5965	0.000140584	8597	0.00018639	1.32583
V2LHS_43611	DIAPH1	GGATTAATTGATCAAATGA	8972	0.000211453	12926	0.000280246	1.32533
V2LHS_206246	FAT3	GGAGTTATTTCATATGACT	10262	0.000241856	14782	0.000320485	1.32511
V2LHS_113218	MAPK14	CTAGTAATCTAGCTGTGAA	5251	0.000123756	7562	0.00016395	1.32478
V2LHS_57330	PTK2	CCAACTTTGAATTTCTTCT	8960	0.00021117	12902	0.000279725	1.32464
V2LHS_39816	PPP2R3A	GCCGATCTGTCTCGATACA	6175	0.000145533	8886	0.000192655	1.32379
V2LHS_97287	EXOSC1	GTAAGCTGTTCCTGAGTAT	8979	0.000211618	12920	0.000280115	1.32369
V2LHS_263005	STAT5A	CTGTGGAACCTGAAACCAT	4352	0.000102568	6262	0.000135765	1.32365
V2LHS_131701	FABP4	GAGAGTTTATGAGAGAGCA	11671	0.000275063	16786	0.000363933	1.32309
V2LHS_221310	FGF11	GCCTTCTTGAGTGATACCT	7802	0.000183878	11220	0.000243258	1.32293
V2LHS_221662	SERPINF1	GTTTCAATGCATACAATAA	5629	0.000132665	8094	0.000175484	1.32276
V2LHS_209552	GNB4	GAGTTAGAGAGCTATATTA	6033	0.000142186	8673	0.000188037	1.32247
V2LHS_170791	PSMC6	CTAGCCAGCTGGACTGCAA	8640	0.000203628	12416	0.000269188	1.32196
V2LHS_281513	NRP1	GACCCATACCAGAGAATTA	9740	0.000229553	13970	0.00030288	1.31943
V2LHS_254660	ANAPC4	CAATCTGTATTCCATTGTA	7167	0.000168913	10274	0.000222748	1.31872
V2LHS_227911	EIF2B4	GGATCTAGTGAATAAACTA	6637	0.000156421	9510	0.000206184	1.31813
V2LHS_251245	CXCL13	GAGTTTGCATTCTTATTCA	6104	0.00014386	8742	0.000189533	1.31749
V2LHS_88934	CD36	CTCCTTGGCCTGATAGAAA	1491	3.514e-05	2135	4.62884e-05	1.31726
V2LMM_65767	ALK	GGGCCTGTATACCGGATAA	7295	0.000171929	10443	0.000226412	1.31689
V2LHS_198701	PPP2R1A	CTGGCTTGTGGATCATGTA	13647	0.000321634	19528	0.000423382	1.31635
V2LHS_96046	LMTK2	CCTCTCTGCCTATCAGATA	12429	0.000292928	17780	0.000385484	1.31597
V2LMM_116008	PSMA4	GCAGCTGTGTCAATGTTGA	5244	0.000123591	7501	0.000162627	1.31585
V2LHS_238191	FLNA	GAGTTCACAGTCAAATCAA	1405	3.31132e-05	2009	4.35567e-05	1.31539
V2LHS_133492	ITGB8	CAAATTAAATGCTCATGAA	8177	0.000192716	11685	0.00025334	1.31457
V2LHS_112642	C1QBP	GATACTAATTATACACTCA	10894	0.000256751	15564	0.000337439	1.31427
V2LHS_86238	OGFR	CTGTTTCATTGAGGACATT	6572	0.000154889	9387	0.000203517	1.31395
V2LHS_172400	SCG2	CTCCTATGTATGAAGAGAA	5648	0.000133113	8052	0.000174574	1.31147
V2LHS_67112	TMSB4X	CAAAGAGGTTGGATCAAGT	4586	0.000108083	6536	0.000141705	1.31108
V2LHS_5729	TRAF7	CTATCAAGAGTATTAATTT	12800	0.000301672	18237	0.000395392	1.31067
V2LHS_15242	BCL9	CCATGATGGCCCAATCCCA	4266	0.000100541	6068	0.000131559	1.3085
V2LHS_249124	ARHGEF6	CTTGGAGCCTCCTCAAATT	19785	0.000466295	28135	0.000609988	1.30816
V2LHS_56438	TYRO3	CTGTGAAGCTCACAACCTA	2635	6.21019e-05	3746	8.12161e-05	1.30779
V2LHS_68644	HDAC5	GTTATTAGCACCTTTAAGA	9023	0.000212655	12827	0.000278099	1.30775
V2LMM_47980	PRKD1	GACAGTTTGGAATTGTTTA	16178	0.000381285	22984	0.000498311	1.30693
V2LHS_242552	FGF16	GCCTGTACCTAGGAATGAA	4559	0.000107447	6475	0.000140383	1.30653
V2LMM_18349	FGF16	GCCTGTACCTAGGAATGAA	4559	0.000107447	6475	0.000140383	1.30653
V2LHS_265577	GATA4	CCTGCATCCCTAATACCAA	11875	0.000279871	16856	0.000365451	1.30578
V2LHS_77129	ITGA6	CAGCAAGGCAGATGGAATA	7511	0.00017702	10661	0.000231139	1.30572
V2LHS_47795	PIK3C2G	GACTCAACAGGGCATTCAT	3115	7.34146e-05	4419	9.58073e-05	1.30502
V2LHS_115162	TUBE1	CACTCATGGTTAGAGGAAA	5333	0.000125689	7565	0.000164015	1.30493
V2LHS_113019	CHUK	GTGGAAAGATAATACATAA	10186	0.000240065	14447	0.000313222	1.30474
V2LHS_151498	F2R	CTGAATAACAGCATATACA	6119	0.000144213	8673	0.000188037	1.30388
V2LMM_51691	F2R	CTGAATAACAGCATATACA	6119	0.000144213	8673	0.000188037	1.30388
V2LHS_170893	PTN	GAAGTTGACTTATAGTACA	8958	0.000211123	12696	0.000275259	1.30379
V2LHS_99846	TAGAP	CCCTTCAACGGAAGGGATA	3964	9.34239e-05	5614	0.000121716	1.30283
V2LHS_170083	PLAUR	CTCACCATCACCCTGCTAA	9972	0.000235021	14118	0.000306089	1.30239
V2LHS_136016	PLA2G4A	CTGATGAATTTGAGCGAAT	4835	0.000113952	6839	0.000148275	1.30121
V2LHS_70265	PKDREJ	CTGTAATTCTGTCTGCATA	12487	0.000294295	17662	0.000382926	1.30116
V2LHS_133544	ITPR3	GCAACACAGAGATCCAGAA	8488	0.000200046	12001	0.000260191	1.30066
V2LHS_225146	IL8RA	CAGGCAGATGTTCCTAATA	20751	0.000489061	29323	0.000635745	1.29993
V2LHS_68650	SP1	GGTATTTCTTTCTCGAATG	6403	0.000150906	9045	0.000196103	1.2995
V2LHS_67108	TMSB4X	GACAGTGAAATCTAGAGTA	8617	0.000203086	12166	0.000263768	1.2988
V2LHS_246639	ADIPOQ	GTCAAGATTTCAGGATTAA	4939	0.000116403	6972	0.000151158	1.29858
V2LHS_52059	TUBA8	GGCTGTGTCTCTTTATTTA	8264	0.000194767	11660	0.000252798	1.29795
V2LHS_262144	PLCG2	CCATCAAGGACATTTCTTA	15497	0.000365235	21861	0.000473963	1.29769
V2LHS_12562	CORIN	CTGATTACATGGACGAGAA	9949	0.000234479	14027	0.000304116	1.29699
V2LHS_1227	PIK3CA	CAGATGTATTGCTTGGTAA	8081	0.000190454	11385	0.000246835	1.29604
V2LHS_150039	BNC1	CACACCATTTCAGGTTGAA	4623	0.000108955	6513	0.000141207	1.29601
V2LHS_84367	ZBTB33	GCAGTTATTAGGAGTGAAA	10014	0.000236011	14107	0.000305851	1.29592
V2LHS_71314	DKK3	GCGAGGATTATAAATGAAA	11252	0.000265188	15845	0.000343532	1.29543
V2LHS_170450	PRKCG	GGCCACAGCTGCTGGAGAA	7583	0.000178717	10670	0.000231334	1.29442
V2LHS_170785	PSMC5	GCTCTGAACTGGTACAGAA	13938	0.000328492	19600	0.000424943	1.29362
V2LMM_59743	PSMC5	GCTCTGAACTGGTACAGAA	13938	0.000328492	19600	0.000424943	1.29362
V2LHS_170666	PSMA1	GCAGGATTCATCAAATTGA	6907	0.000162785	9712	0.000210564	1.29351
V2LHS_157486	C7orf10	GCAGTCAGATATGAACAAT	7039	0.000165896	9895	0.000214531	1.29317
V2LHS_70174	DNER	CTGTATTGATGCAAATGAA	13115	0.000309096	18436	0.000399707	1.29315
V2LHS_111837	VTN	CAGAGCTGCTGCACAGACT	7816	0.000184208	10987	0.000238207	1.29314
V2LHS_62808	EXOC8	CTGAGTCTGTGGAATGATA	10500	0.000247465	14750	0.000319791	1.29227
V2LHS_228508	PTEN	GATTTACACATTTATATTT	3701	8.72255e-05	5199	0.000112718	1.29226
V2LHS_15702	FBXO5	GTGGTTTGTTCAACATTAA	12748	0.000300446	17906	0.000388216	1.29213
V2LMM_29298	JAK1	CAAAGCAATTGAAACCGAT	4368	0.000102945	6134	0.00013299	1.29185
V2LHS_136441	FAT4	CACTTTAACGCTTTCTTAT	4191	9.87739e-05	5884	0.00012757	1.29153
V2LHS_60497	MYL7	CAGATACAGGAGTTCAAAG	4033	9.50501e-05	5661	0.000122735	1.29126
V2LHS_223342	PSMA4	CTTTAGCTATCAAAGTACT	13604	0.00032062	19092	0.000413929	1.29103
V2LHS_188439	UBC	CGAGTGACACCATTGAGAA	1999	4.71126e-05	2805	6.08145e-05	1.29083
V2LHS_247372	NUMA1	CCTTGAAGAGAAGAACGAA	7229	0.000170374	10142	0.000219886	1.29061
V2LHS_170407	PRKACB	CCAATATTGTTGTTGGTCA	6814	0.000160593	9552	0.000207095	1.28956
V2LHS_233526	OLFML2B	GGATTTACGTAACCAACTA	8519	0.000200777	11941	0.00025889	1.28944
V2LHS_202180	IKBKB	GATGACATCTTAAACTTAA	15955	0.000376029	22363	0.000484847	1.28939
V2LHS_15066	RUNX2	AGCACGCTATTAAATCCAA	6098	0.000143718	8546	0.000185284	1.28922
V2LHS_96381	DAAM1	CTACTACTAGATAGAATTA	9135	0.000215295	12802	0.000277557	1.2892
V2LHS_56221	TDO2	CAAAGGAGGTCTTATCTAT	2853	6.72398e-05	3998	8.66797e-05	1.28911
V2LHS_158568	CACNG8	GTGCTGGCCGTCAACATCT	7432	0.000175158	10412	0.00022574	1.28878
V2LHS_70167	VCAM1	GCCATAGCAAGATTGCTTA	11457	0.00027002	16045	0.000347868	1.28831
V2LHS_113906	FMO1	CTTGTGATTGGAATGGGAA	11818	0.000278528	16544	0.000358687	1.28779
V2LHS_86554	NHSL2	GTGTCTCACTGGTCAAAGA	11380	0.000268205	15929	0.000345353	1.28765
V2LHS_152651	PAPPA	GGCATCCAATGCTTCAGTA	5880	0.00013858	8229	0.000178411	1.28742
V2LMM_106708	PAPPA	GGCATCCAATGCTTCAGTA	5880	0.00013858	8229	0.000178411	1.28742
V2LHS_92772	COL5A2	CAGTTGGTCCTTCAGGTAA	10928	0.000257552	15293	0.000331564	1.28737
V2LHS_63227	IRS1	CTCAGCAAATCCTCTTCTA	10909	0.000257104	15265	0.000330957	1.28725
V2LHS_244433	RAB25	CCTTTGAGACTGTCCTGAA	6056	0.000142728	8472	0.000183679	1.28692
V2LHS_153174	SMARCD1	CAGAACCTATCATCATTAA	8478	0.00019981	11860	0.000257134	1.28689
V2LHS_20041	PDE1C	GTGCTTGAATCTGTGTATA	9389	0.000221281	13132	0.000284712	1.28665
V2LHS_176015	NRP2	CCATTGATGACATTCGGAT	1548	3.64834e-05	2165	4.69389e-05	1.28658
V2LHS_42709	STX4	GCGTCACAGTGGTTGGATA	8309	0.000195827	11612	0.000251757	1.28561
V2LHS_133234	TNC	CAGACCATCTTCACCACAA	6918	0.000163044	9668	0.00020961	1.2856
V2LHS_151344	EGF	CACCACTATTCCGTAAGAA	3841	9.0525e-05	5367	0.000116361	1.2854
V2LHS_278440	LEFTY2	CACTTACGTGAGTAAATAA	7020	0.000165448	9805	0.00021258	1.28487
V2LHS_214067	PAPPA	GTTGGATCTCACAAATAAT	6019	0.000141856	8404	0.000182205	1.28443
V2LHS_171214	RAF1	CAGATCTTAGTAAGCTATA	7958	0.000187555	11110	0.000240873	1.28428
V2LHS_111803	ITGAM	GTGACAGTGACTGTGAGAA	10295	0.000242633	14372	0.000311596	1.28422
V2LHS_58035	STXBP5L	GAGACACTGTGCAACCCAA	8850	0.000208578	12351	0.000267779	1.28383
V2LHS_57934	PPP2R5D	CCCTGAAGTTGTTTATGGA	23802	0.000560968	33211	0.00072004	1.28357
V2LHS_236986	ITGB1	CTGTTTACAAGGAGCTGAA	9018	0.000212537	12580	0.000272744	1.28328
V2LHS_62184	CDH18	ATGACCTACTCCATCATAA	10321	0.000243246	14394	0.000312073	1.28295
V2LHS_64632	ANAPC4	CTCTCTTGATGAATCAGTT	8317	0.000196016	11598	0.000251453	1.28282
V2LHS_16466	NRP1	CTGGTTATCCTCATTCTTA	9021	0.000212608	12575	0.000272636	1.28234
V2LHS_24189	HSD17B6	GTGTTTGTCCTTACTTGAA	7526	0.000177373	10488	0.000227388	1.28197
V2LHS_114911	PI15	GGAACATGGGCATGTATAT	8533	0.000201107	11887	0.000257719	1.28151
V2LHS_53124	WISP3	AGCAATATATTAAAGACAA	10175	0.000239805	14169	0.000307195	1.28102
V2LHS_27464	CSDA	CGTCTGTTCGCCGTGGATA	9275	0.000218594	12911	0.00027992	1.28055
V2LHS_60480	PIK3R4	CTGAACAAGTGCTAAATAA	14365	0.000338556	19980	0.000433182	1.2795
V2LMM_258647	YWHAE	GAATTAACATTAAACTTAA	6846	0.000161347	9521	0.000206423	1.27937
V2LHS_27425	CAMK1	GAGATACAGCTCTAGATAA	8411	0.000198231	11697	0.0002536	1.27931
V2LHS_220077	PRKAR1A	CTCATACACAGTTAAATAA	7279	0.000171552	10120	0.000219409	1.27897
V2LHS_112293	CD3E	CTCAGTATCCTGGATCTGA	5752	0.000135564	7996	0.000173359	1.2788
V2LHS_179383	NEGR1	GAATGAGCCTTGTAATATA	7055	0.000166273	9799	0.00021245	1.27772
V2LHS_117766	PPP1R12B	CAGCTAGAGCTAGCAGATA	10423	0.00024565	14467	0.000313656	1.27684
V2LHS_248740	PCSK5	CCCAGTCTACCTATTTCAA	10128	0.000238698	14056	0.000304745	1.2767
V2LHS_225905	GADD45B	GAAGCATAGATATCTATAT	8604	0.00020278	11935	0.00025876	1.27606
V2LHS_177652	TBRG1	CAATTGAGGACAACACAAA	9000	0.000212113	12480	0.000270576	1.27562
V2LHS_51213	LPHN2	GACAGTTCCTTAGTACAGA	7461	0.000175842	10345	0.000224287	1.27551
V2LHS_169788	PDGFA	CTATGCATCATTTCCTAAA	6205	0.00014624	8603	0.00018652	1.27543
V2LHS_203048	ARHGEF7	GTAGTAAGAGCAAAGTTTA	7644	0.000180154	10596	0.000229729	1.27518
V2LHS_170347	PPP2R1B	GGCTCTAGCTTCTGTAATT	11392	0.000268488	15785	0.000342231	1.27466
V2LHS_245874	CLEC2B	GTATGATGACCAAACATAA	7984	0.000188168	11061	0.000239811	1.27445
V2LHS_179384	NEGR1	GGTGTGCCTTCATACAATA	6400	0.000150836	8865	0.0001922	1.27423
V2LHS_153161	SMARCC1	CATCTCGAATGGATCGTAA	12238	0.000288426	16937	0.000367207	1.27314
V2LHS_240415	FIGF	CTTTGACATCAGTACCTGA	8377	0.00019743	11590	0.00025128	1.27276
V2LHS_88518	COL5A1	CTCTCAGCGTCCACAAGAA	2760	6.50479e-05	3818	8.27772e-05	1.27256
V2LHS_72676	TEAD1	CTCAAACACTTACCAGAGA	6887	0.000162313	9527	0.000206553	1.27255
V2LHS_47232	CCL16	CCCTCTGGGTCTTGACCCA	8437	0.000198844	11668	0.000252971	1.27221
V2LHS_201931	MAP3K7	CCTTTGGAGTTGTTTGCAA	10399	0.000245085	14380	0.000311769	1.27209
V2LHS_20237	OMD	CATTCTATATTCCAAGAAA	9956	0.000234644	13762	0.000298371	1.27159
V2LHS_114161	GNAI1	CTGATATAATGCAAGATTT	3545	8.35489e-05	4897	0.000106171	1.27076
V2LHS_112586	BMP2	GGAGATTCTTCTTTAATTT	6398	0.000150789	8837	0.000191593	1.27061
V2LHS_201645	ADCY5	GATATGATGTTCCATAAGA	7783	0.00018343	10748	0.000233025	1.27037
V2LHS_94242	ACTB	GAAATCGTGCGTGACATTA	9573	0.000225617	13217	0.000286555	1.27009
V2LHS_150727	COL4A6	GCTGCCAGGTGTGTATGAA	24348	0.000573836	33614	0.000728777	1.27001
V2LHS_239124	NR4A3	CCTTCCTGCGTGTACCAAA	5496	0.00012953	7586	0.00016447	1.26974
V2LHS_231956	PRICKLE2	GACATCACTGTATTTGGAA	7434	0.000175205	10258	0.000222401	1.26938
V2LHS_242682	RHOH	GACAGAGAGCTGTTTGGAA	8589	0.000202426	11845	0.000256809	1.26865
V2LHS_131138	ITGB6	CAGCTGATCATCTCAGCTT	5448	0.000128399	7513	0.000162888	1.26861
V2LHS_150904	CREM	CTGGTGTTCCCAAGATTGA	10522	0.000247983	14510	0.000314588	1.26858
V2LHS_189526	NF1	CAGATACACCTGTCAGCAA	3125	7.36503e-05	4306	9.33574e-05	1.26758
V2LHS_132943	BDNF	CTTGTTCTCTCTATGGTAA	8209	0.00019347	11310	0.000245209	1.26743
V2LMM_3171	BDNF	CTTGTTCTCTCTATGGTAA	8209	0.00019347	11310	0.000245209	1.26743
V2LHS_202115	STK36	CTGGTCATGTCACCATAAT	5362	0.000126372	7386	0.000160134	1.26716
V2LHS_131131	ITGAX	CTCCCAGGAACACATATTT	4382	0.000103275	6033	0.0001308	1.26652
V2LHS_154220	SPOCK3	CTCAATTGTGTTTACATTA	9297	0.000219113	12798	0.00027747	1.26634
V2LHS_98568	L1CAM	CAAATACTCAGTGAAGGAT	6705	0.000158024	9229	0.000200092	1.26621
V2LHS_138918	PROK1	CTCGGTCTGAATTAGACAT	8868	0.000209002	12206	0.000264635	1.26619
V2LHS_65777	OSM	CTGACGTAAGGTGGATATT	7207	0.000169855	9916	0.000214986	1.2657
V2LHS_84774	NRG1	CTGATTCTGGAGAGTATAT	10261	0.000241832	14110	0.000305916	1.26499
V2LHS_37233	LCK	CTGGACATGGCAGCCCAAA	7569	0.000178387	10408	0.000225653	1.26497
V2LHS_285036	SRPX	GGTATTCACACCCTAGATA	11198	0.000263915	15394	0.000333754	1.26462
V2LHS_60844	MS4A7	GGAGTACTATTATCCAATA	7703	0.000181545	10589	0.000229578	1.26458
V2LHS_115059	MYO15A	CTCCGTGGCTTCTTCATTA	14698	0.000346404	20199	0.00043793	1.26422
V2LHS_31241	CCL18	CAGCAGACATTGTGCCATA	9560	0.000225311	13138	0.000284842	1.26422
V2LHS_44363	ARFIP2	CAAAGCAACTGTTATCAGA	12092	0.000284985	16613	0.000360183	1.26386
V2LHS_18190	DVL3	GAGATATGTTGTTACAGGT	9387	0.000221234	12896	0.000279595	1.2638
V2LHS_202861	KIF13A	GCTCTGCTGTGCTTTATTT	4116	9.70063e-05	5654	0.000122583	1.26366
V2LHS_159278	PLA2G12B	CTGGTTGACACTGTGTTCA	7752	0.0001827	10648	0.000230857	1.26358
V2LHS_171929	VEGFA	CTTCCTACAGCACAACAAA	6838	0.000161159	9392	0.000203626	1.26351
V2LHS_276051	RAB5B	GCCTTAGCTTCTGGGCCTA	4730	0.000111477	6496	0.000140838	1.26338
V2LHS_68118	VGLL3	GAATCACCGTGGTACTGAA	6400	0.000150836	8789	0.000190552	1.26331
V2LHS_139006	BBS4	CTAGGAGTTTGCTACATAT	1258	2.96487e-05	1727	3.74427e-05	1.26288
V2LHS_174921	EXOC2	CTCTAAATATTGAAAGGAA	10808	0.000254724	14835	0.000321634	1.26268
V2LHS_132972	GYS1	GACAAGACCTTATACTTCT	6261	0.00014756	8590	0.000186238	1.26212
V2LHS_170946	PTPN11	CGCTCATGACTATACGCTA	13335	0.00031428	18281	0.000396346	1.26112
V2LHS_19361	PSMD5	GGGTGTATGAGCTAATTAT	7351	0.000173249	10077	0.000218477	1.26106
V2LHS_131729	FAT2	CTTTGATTATCAAGCTTTA	11843	0.000279117	16232	0.000351922	1.26084
V2LHS_89326	FBXW7	CACTCTATGTGCTTTCATT	6198	0.000146075	8494	0.000184156	1.2607
V2LHS_152053	MYC	GAACTCTTGTGCGTAAGGA	14297	0.000336953	19584	0.000424596	1.2601
V2LMM_14343	CACNG2	CCGTCCACGGAGATCTCCA	4488	0.000105774	6146	0.00013325	1.25977
V2LHS_224252	ECM2	CAGGCAGAATTTATGAATA	8979	0.000211618	12295	0.000266565	1.25965
V2LHS_282351	EFEMP2	CAGTGATATTGATGAGTGT	12713	0.000299621	17405	0.000377354	1.25944
V2LHS_112781	CCNE1	CCTTGAATTTCCTTATGGT	3538	8.33839e-05	4842	0.000104978	1.25898
V2LHS_56638	THY1	CCTGTTCTGTGACTGTGTA	13603	0.000320597	18599	0.000403241	1.25778
V2LHS_153125	SNAI2	CATTAGTGATGAAGAGGAA	11585	0.000273036	15835	0.000343315	1.2574
V2LHS_28086	IRS4	GTGACTACATTGAAGTAAT	9509	0.000224109	12986	0.000281546	1.25629
V2LHS_172854	PLK3	GCGTTATTTATGGACCACT	14254	0.00033594	19466	0.000422038	1.25629
V2LHS_86790	ARHGEF9	GTGTCAAAGTTGTGTGTTA	13613	0.000320832	18585	0.000402937	1.25591
V2LHS_213986	SMAD2	GTGTCCCAAAGGTTTATTA	3928	9.25755e-05	5362	0.000116252	1.25576
V2LHS_98247	ACBD3	CAGATAATGGCAGCTTTAA	12550	0.00029578	17131	0.000371413	1.25571
V2LMM_85205	ACBD3	CAGATAATGGCAGCTTTAA	12550	0.00029578	17131	0.000371413	1.25571
V2LHS_114165	GNAI2	GACCTACACTTCAAGATGT	6057	0.000142752	8266	0.000179213	1.25542
V2LHS_262977	PRKCI	CTTTAGACTTTATGAGCTA	9910	0.00023356	13521	0.000293146	1.25512
V2LHS_84939	NRG1	ATGTGTTATTTGTCACAAA	11119	0.000262054	15168	0.000328854	1.25491
V2LHS_112288	CD3D	CTGGACCCACGAGGAATAT	8910	0.000209992	12154	0.000263508	1.25485
V2LHS_62159	MUSK	CTTCTGAGCTCTTACTAGA	13764	0.000324391	18774	0.000407035	1.25476
V2LHS_174749	SH3PXD2B	CCTTTGTGCCCGTGTAATT	7970	0.000187838	10871	0.000235692	1.25476
V2LHS_13718	KCNV1	CATATTTGATGGGCAGAGA	9080	0.000213998	12380	0.000268408	1.25425
V2LHS_131801	FMO2	CCGAGCAAGTATCTATCAA	11534	0.000271834	15723	0.000340887	1.25402
V2LHS_212115	MRCL3	CATTTCCTGTTGTATTTAT	7017	0.000165377	9564	0.000207355	1.25383
V2LHS_43989	CCR8	GTGTGAACCCTGTTATCTA	17858	0.000420879	24338	0.000527666	1.25372
V2LHS_263179	FGF2	CTTTATAACTGACTTTATT	8754	0.000206315	11913	0.000258283	1.25189
V2LHS_36692	NBL1	CAGGGATGCTCTTTGTAAA	4480	0.000105585	6096	0.000132166	1.25175
V2LHS_262285	EXOSC4	CCTAGTGAACTGTCAATAT	9244	0.000217863	12577	0.000272679	1.25161
V2LHS_134060	LRP6	CAGAGAAAGGGTATATGTA	10520	0.000247936	14305	0.000310143	1.2509
V2LHS_84364	ZBTB33	GTCAGAAGATCATTACTTT	15154	0.000357151	20602	0.000446667	1.25064
V2LHS_86556	NHSL2	CAAGCCCTCTGGGTTAGTA	5938	0.000139947	8072	0.000175007	1.25052
V2LHS_261190	COL1A1	CAATCAAAGGCAATGCTCA	5661	0.000133419	7692	0.000166768	1.24996
V2LHS_200010	MMP11	GCCACATTTGGTTCTTCCA	8977	0.000211571	12188	0.000264245	1.24897
V2LHS_111547	IL8	CACAGTCAATATTAGTAAT	6312	0.000148762	8562	0.000185631	1.24784
V2LHS_48446	CALM3	CTGATGCATTCATAAGTTG	3690	8.69663e-05	5004	0.000108491	1.2475
V2LHS_131069	IGF1R	CAAATTATGTGTTTCCGAA	12109	0.000285386	16414	0.000355868	1.24697
V2LHS_85030	FOSB	GCTGGAATCTCATGATTCC	5961	0.000140489	8080	0.000175181	1.24693
V2LHS_196913	FZD10	CTTTGCTACCCATTTACAA	10491	0.000247253	14218	0.000308257	1.24673
V2LHS_151639	CD46	GATTTATTGTGGTGACAAT	4756	0.00011209	6440	0.000139624	1.24564
V2LHS_138926	CARD11	CAGAGCAGCAGTTGAATGT	4708	0.000110959	6375	0.000138215	1.24564
V2LHS_92775	COL5A2	CAGTAAATCTCCTGACAAT	14025	0.000330542	18986	0.000411631	1.24532
V2LHS_92770	COL5A2	CTGGAGGTGGCAATACAAA	7332	0.000172801	9922	0.000215117	1.24488
V2LHS_275818	KRAS	GGATTTGACCTAATCACTA	7201	0.000169714	9744	0.000211257	1.24479
V2LHS_57971	PPP2R5A	GTTTATATATGAAACAGAA	10214	0.000240724	13821	0.00029965	1.24478
V2LHS_213393	SORBS1	GAAGCTATTGCTAAGTTTA	7429	0.000175087	10050	0.000217892	1.24447
V2LHS_56676	TESK1	GCTCTTACAGAGTATATGA	10603	0.000249892	14342	0.000310946	1.24432
V2LHS_168769	MERTK	CTGCTCCTTGATATTAACA	11497	0.000270962	15548	0.000337093	1.24406
V2LHS_131071	IGF1R	GAGAGAACTGTCATTTCTA	8132	0.000191656	10997	0.000238423	1.24402
V2LHS_196895	GNA13	CTGACTGTGTACTCAGGTA	6224	0.000146688	8415	0.000182444	1.24375
V2LHS_196246	SCN8A	GTCAGAGAATCCAAGTGTT	6192	0.000145934	8354	0.000181121	1.24112
V2LHS_255771	A2M	CAGCCATAGTGAAAGTCTA	5585	0.000131628	7533	0.000163321	1.24078
V2LHS_276178	MAP2K5	CAAGTAAATGGACAGTTAA	6977	0.000164435	9408	0.000203973	1.24045
V2LHS_150840	CPA3	CCTTTGAGCTCCGAGATAA	10617	0.000250222	14313	0.000310317	1.24016
V2LHS_28345	LPPR4	GTGTTCATGTATTTGGATT	5010	0.000118076	6753	0.00014641	1.23996
V2LHS_133433	ITGA5	GAGCAGATTGCAGAATCTT	5561	0.000131062	7493	0.000162454	1.23952
V2LHS_2205	MAP3K5	CCAAGGCATTCATACTGAA	6643	0.000156563	8948	0.000193999	1.23912
V2LHS_230874	HOXB4	GGCAATTCCCAGAAATTAA	5713	0.000134644	7695	0.000166833	1.23907
V2LHS_260022	PFN2	CAATTAATGGGATATTGAT	2776	6.5425e-05	3738	8.10427e-05	1.23871
V2LHS_102378	LFNG	CATTTAATCTCCTCTCCAA	12694	0.000299173	17084	0.000370394	1.23806
V2LHS_256081	GNGT1	GAAAGAATGCTAGTTTCCA	4386	0.00010337	5901	0.000127938	1.23768
V2LHS_139130	MPP4	CAATGAGGATTGTTTGTTT	8854	0.000208672	11912	0.000258261	1.23764
V2LHS_18361	CABIN1	CACATTCATGGAATCTGAA	6749	0.000159061	9079	0.00019684	1.23751
V2LHS_199106	EVI2B	CAACTCTGATCAAGATCTT	19267	0.000454086	25918	0.000561922	1.23748
V2LHS_76505	INADL	GATTTAGAGATGAACCATA	5189	0.000122295	6980	0.000151332	1.23743
V2LHS_172404	SCG2	GCCAGGATGCTAGTTAAAT	2008	4.73247e-05	2701	5.85597e-05	1.2374
V2LHS_151834	MMP12	CATTGAAGCTGCTTATGAA	8444	0.000199009	11355	0.000246185	1.23706
V2LHS_30135	ANLN	CTTGTTGGATCTTACACAT	12671	0.000298631	17039	0.000369419	1.23704
V2LHS_115494	PLCE1	GGCATTAGTCCTTTAGGAA	14160	0.000333724	19036	0.000412715	1.2367
V2LHS_95516	PSMD6	GATTGGATATTGTATTCTA	9611	0.000226513	12919	0.000280094	1.23655
V2LHS_27043	CASK	GTCATAGCAGCACTAACAA	9973	0.000235045	13398	0.000290479	1.23585
V2LHS_201187	EGFR	GTCCTTGGGAATTTGGAAA	10821	0.00025503	14529	0.000315	1.23515
V2LHS_205451	PRKAR1B	CTTGTGCATTTCCAAATCA	5653	0.00013323	7588	0.000164514	1.23481
V2LHS_72673	TEAD1	CACACAATAGAACATGAAA	9995	0.000235563	13414	0.000290826	1.2346
V2LHS_173124	GNG11	CATGACACTTCTTTCAGTA	6090	0.00014353	8171	0.000177154	1.23426
V2LHS_250743	SMAD2	CACTTGAGGTCTCATCAAT	1080	2.54535e-05	1449	3.14154e-05	1.23423
V2LHS_60498	MYL7	CCCAGATACAGGAGTTCAA	10071	0.000237354	13510	0.000292907	1.23405
V2LHS_244323	MEPE	CTAGGAATGTTCTAAACAT	3263	7.69027e-05	4377	9.48967e-05	1.23398
V2LHS_203505	HSPA4	CAATATCTCTGAGATGGAA	11784	0.000277726	15806	0.000342686	1.2339
V2LHS_151345	EGF	CATTCTCTCCTATCAGCTA	9387	0.000221234	12589	0.000272939	1.23371
V2LHS_152421	OCLN	CTGGGCATCATGGTGTTTA	5330	0.000125618	7144	0.000154887	1.233
V2LHS_131132	ITGAX	CCACGAACAATTCACCAAA	14918	0.000351589	19989	0.000433377	1.23262
V2LHS_92627	TSHR	CATTGTTGGGTACAAGGAA	3538	8.33839e-05	4739	0.000102745	1.23219
V2LHS_38394	GPR34	GTGGTAATGTTCTGGCTAA	15067	0.0003551	20176	0.000437431	1.23185
V2LHS_267041	PSENEN	CAGAGCCAAATCAAAGGCT	7003	0.000165047	9377	0.000203301	1.23177
V2LHS_172021	WNT5A	GCTCTTAATTTATTGCATA	11997	0.000282746	16052	0.00034802	1.23085
V2LHS_92319	PTEN	GAGACAGACTGATGTGTAT	7434	0.000175205	9945	0.000215615	1.23064
V2LHS_11865	TADA2L	CAGTATTTGTGTGTGTATA	6069	0.000143035	8118	0.000176004	1.2305
V2LHS_16293	DDAH1	CAGAGCTAATGAATTATCA	16852	0.000397169	22535	0.000488576	1.23014
V2LHS_43454	EGFR	GACCTCCATGCCTTTGAGA	9395	0.000221422	12560	0.00027231	1.22982
V2LHS_227153	GLT8D2	CCAACTATAACATTGTTCT	8214	0.000193588	10981	0.000238076	1.22981
V2LHS_256687	GYS2	GGCTTGAATGTTAAGAAAT	6753	0.000159155	9027	0.000195712	1.22969
V2LHS_64846	NEURL2	CCAAAGAACTTAAGGATTT	4267	0.000100565	5703	0.000123645	1.22951
V2LHS_114908	PI15	CATGGTATGATGAAGTGAA	7814	0.000184161	10443	0.000226412	1.22943
V2LHS_177114	MCF2L	GACATCCAGGACCAGCTAA	4602	0.00010846	6145	0.000133228	1.22836
V2LHS_173013	EFEMP1	GATGAAATGTGTTGGAATT	12393	0.000292079	16541	0.000358622	1.22782
V2LHS_259244	COL3A1	CGTTCTCTGCGATGACATA	7180	0.000169219	9582	0.000207745	1.22767
V2LHS_201757	NFKB1	CTGTATAAGTTACTAGAAA	7742	0.000182464	10332	0.000224006	1.22767
V2LHS_233132	SCN1B	CATTCAGCCTCGTCTCTTT	6117	0.000144166	8163	0.00017698	1.22761
V2LHS_153725	T	GAGGAGATCACAGCTCTTA	13569	0.000319795	18106	0.000392552	1.22751
V2LHS_66644	PPP2R4	CTCATTGCTGTTCAGATTA	5629	0.000132665	7508	0.000162779	1.227
V2LHS_27605	IKBKG	CAGCGCTGCCTGGAGGAGA	3	7.07043e-08	4	8.67231e-08	1.22656
V2LHS_169863	PF4	GTGAAAGAAACTTCTGATA	13842	0.00032623	18451	0.000400032	1.22623
V2LHS_168972	TCF3	CGGGCACATGTGAAAGGTA	11452	0.000269902	15259	0.000330827	1.22573
V2LHS_196370	LHFP	CTTTGTATTTCCATGTTAT	5472	0.000128965	7288	0.000158009	1.22522
V2LHS_193758	ACAN	GACTTCCAGAAGTTACTTT	2305	5.43244e-05	3068	6.65166e-05	1.22443
V2LHS_27427	CAMK1	CCCAGAAGCCCTACAGCAA	6434	0.000151637	8562	0.000185631	1.22418
V2LHS_38129	GRB7	CTCGCCATCTGCATCCATC	5189	0.000122295	6902	0.000149641	1.22361
V2LHS_202014	LYK5	CTGCATGTCTCCAAACTCT	15261	0.000359673	20297	0.000440054	1.22349
V2LHS_198602	CACNG4	GCCATTATCTCCTCTTGGA	13703	0.000322954	18223	0.000395089	1.22336
V2LHS_131293	OXTR	GTATGTTTGTGTATAAGGT	5861	0.000138133	7792	0.000168937	1.223
V2LHS_173256	PPP2CB	GAATTAGATGACACTTTAA	11112	0.000261889	14767	0.00032016	1.2225
V2LHS_161045	FNDC1	CACTCAAGCTTCATCAGTA	7446	0.000175488	9892	0.000214466	1.22211
V2LHS_88703	CLCN1	CAGATTTATGGCCATCACA	9383	0.000221139	12462	0.000270186	1.22179
V2LHS_260732	CD3G	GAGAGACTTTCAGCCCTAA	6687	0.0001576	8881	0.000192547	1.22175
V2LHS_151638	CD46	GTTATCAGATGCACTTTAT	7216	0.000170067	9582	0.000207745	1.22155
V2LHS_64275	CCR4	GAGTCAGTCTGATGAGAAC	4814	0.000113457	6391	0.000138562	1.22127
V2LHS_183254	CACNA1E	GTATTTGAGTCCTGAATAA	8624	0.000203251	11447	0.00024818	1.22105
V2LHS_116604	HOXA3	GAGATCGGTATCTTTGTAA	7489	0.000176501	9938	0.000215463	1.22075
V2LHS_172480	GPR68	GCCATCAACTACTACCGCT	16934	0.000399102	22457	0.000486885	1.21995
V2LHS_285344	KCTD4	CTAACGGTATGTAAATTCT	7559	0.000178151	10023	0.000217306	1.21979
V2LHS_53089	PCAF	CAAACAAGTTTATTTCTAT	3716	8.7579e-05	4925	0.000106778	1.21922
V2LHS_131140	ITGB7	GACCTGAGCTACTCCATGA	6461	0.000152273	8561	0.000185609	1.21892
V2LHS_34338	PPP4R2	CAGCGAAATTTCTTCAGTT	10040	0.000236624	13303	0.000288419	1.21889
V2LHS_93162	TEK	GCTATTCTATTTCTTCTAT	5580	0.00013151	7393	0.000160286	1.21881
V2LHS_70170	DNER	CCCTTGGTCACACTGATTA	8035	0.00018937	10636	0.000230597	1.21771
V2LHS_76032	NF1	CAGTGAAGTTGAAGATGAA	6361	0.000149917	8419	0.00018253	1.21755
V2LHS_86660	PLCB1	GTCATCGGACTCTCTCTTA	10887	0.000256586	14409	0.000312398	1.21752
V2LHS_19944	DKK1	CAACTCAATCCTAAGGATA	7634	0.000179919	10102	0.000219019	1.21732
V2LHS_216282	CELSR1	CTCACCGGCCCATCATTAA	2998	7.06571e-05	3965	8.59642e-05	1.21664
V2LHS_144342	CDC27	GACTTAACAGACATGGATA	4302	0.00010139	5689	0.000123342	1.21651
V2LHS_53152	HDAC3	CACCTAGTGTCCAGATTCA	5999	0.000141385	7931	0.00017195	1.21618
V2LHS_69518	DLC1	GTCTAAATACTTTAAACAA	7747	0.000182582	10240	0.000222011	1.21595
V2LHS_152239	NFKBIB	GTGTGATTTGTTTCATTGT	11017	0.00025965	14562	0.000315715	1.21593
V2LHS_202466	CDKN2B	GGGAATAACCTTCCATACA	8320	0.000196087	10990	0.000238272	1.21514
V2LHS_35444	ITGBL1	CTCAGAATATCCTTAACAA	5203	0.000122625	6871	0.000148969	1.21483
V2LHS_75394	PKD2	CTTTAAAGCTGATCCGATA	11024	0.000259815	14554	0.000315542	1.21449
V2LHS_51716	SMARCAD1	CATAGAGTAGGCCAGACTA	7785	0.000183478	10277	0.000222813	1.21439
V2LHS_170501	MAPK8	CTGGATATAGCTTTGAGAA	12186	0.000287201	16085	0.000348735	1.21426
V2LHS_151570	MARK3	GAATGCAAGTAATCCTAAT	3004	7.07985e-05	3965	8.59642e-05	1.21421
V2LMM_42353	UNC13B	CCAAGAAATTGTGGATGAA	4393	0.000103535	5798	0.000125705	1.21414
V2LHS_162568	INSC	CAGATGTTGAAATTCGTAA	9285	0.00021883	12247	0.000265524	1.21338
V2LMM_101704	PPP2R2A	GATATCAAGCCTGCCAATA	7049	0.000166131	9296	0.000201544	1.21316
V2LHS_15264	ATP2A1	CGTCGGATGGCAAAGAAGA	9288	0.0002189	12245	0.000265481	1.21279
V2LHS_270142	MXRA5	CAGATGAGGATAAGATGAA	21869	0.000515411	28831	0.000625078	1.21278
V2LHS_200875	HDAC5	CACCAATCTGTTTACATAT	30701	0.000723564	40462	0.000877247	1.2124
V2LHS_71361	MAPK7	CGCTGAACATCAGTACTTC	6523	0.000153735	8593	0.000186303	1.21185
V2LHS_212480	MEF2B	CTCCTTTCCTTCTTCCTAT	13689	0.000322624	18032	0.000390948	1.21178
V2LHS_183181	SLC9A1	GTCACTGATCATGGCATGA	10594	0.00024968	13954	0.000302533	1.21168
V2LHS_31526	SCN9A	CTGATTTGATTGAAACGTA	1738	4.09613e-05	2289	4.96273e-05	1.21156
V2LHS_113103	CLNS1A	CTCCTAAGTGTAGGAGAGA	11315	0.000266673	14901	0.000323065	1.21147
V2LHS_1359	MAP3K12	CTGACCAATTCACCTGATA	4415	0.000104053	5814	0.000126052	1.21142
V2LHS_28601	AURKB	GCCAGAAGGTGATGGAGAA	9108	0.000214658	11994	0.000260039	1.21141
V2LHS_275540	PSMA6	GCAGCTAACTGGAAATACA	139	3.27596e-06	183	3.96758e-06	1.21112
V2LHS_58978	PDGFRA	CTCTATCCTTCCAAATGAA	8393	0.000197807	11044	0.000239442	1.21048
V2LHS_17762	EPHB2	CCTTCAACCTCTATTACTA	13108	0.000308931	17246	0.000373906	1.21033
V2LHS_262702	TCF3	GCCTGCAGAGTAAGATAGA	6559	0.000154583	8623	0.000186953	1.2094
V2LHS_198720	RAPGEF2	CTATGGAAATTCTTAGAAA	16855	0.00039724	22141	0.000480034	1.20842
V2LHS_117965	ARL6	CTAATTTGGCCATTAATTA	10640	0.000250764	13971	0.000302902	1.20791
V2LHS_63855	UNC13C	CATATGATCACCTTTCATA	17069	0.000402284	22412	0.000485909	1.20788
V2LHS_24188	HSD17B6	GACTCTATGAATATGCTCA	8529	0.000201012	11194	0.000242694	1.20736
V2LHS_204025	DKK4	ACTACTGTGTCGAAGCCAA	971	2.28846e-05	1274	2.76213e-05	1.20698
V2LHS_151266	HBEGF	GACAGTCTGGAGAAGGTAT	3285	7.74212e-05	4307	9.3379e-05	1.20612
V2LHS_121754	EIF2B5	CTGCTCAAATCAAAGAACA	13324	0.000314021	17466	0.000378676	1.20589
V2LHS_197673	EVI2A	AACAACATGGCTATGCTAA	4077	9.60871e-05	5341	0.000115797	1.20512
V2LHS_117767	PPP1R12B	CTAGAGCTAGCAGATATAA	11760	0.000277161	15401	0.000333905	1.20474
V2LHS_154071	TIMP1	CACCCTGTTCCCACTCCCA	10328	0.000243411	13523	0.000293189	1.2045
V2LHS_218948	GNG11	GAAGGAAGAATGAAATTAA	7940	0.000187131	10394	0.00022535	1.20424
V2LHS_172671	RHOB	CTGCTGATCGTGTTCAGTA	7720	0.000181946	10100	0.000218976	1.20352
V2LMM_64342	RHOB	CTGCTGATCGTGTTCAGTA	7720	0.000181946	10100	0.000218976	1.20352
V2LHS_170685	PSMA4	GCTCATTGCTCAAAGGTAT	10057	0.000237024	13154	0.000285189	1.2032
V2LHS_114174	GNAL	CGTCTCTGATTCTCCCTTT	5726	0.000134951	7489	0.000162367	1.20316
V2LHS_122553	FAT3	CAAAGGACGTATCTGTCAT	3781	8.91109e-05	4944	0.00010719	1.20288
V2LHS_202977	MAP3K9	CCCATTCAGTTGTTAGAAA	10363	0.000244236	13549	0.000293753	1.20274
V2LHS_71317	DKK3	GAATTAAGGTCAAACTAAT	9658	0.000227621	12627	0.000273763	1.20272
V2LHS_238679	MAML2	CGGAAATTCAGCGAGAAGA	11032	0.000260003	14420	0.000312637	1.20243
V2LMM_3276	NF2	GACAAGGAGTTTACTATTA	4938	0.000116379	6454	0.000139928	1.20234
V2LHS_135681	KCTD14	CATTGCAACTGATGCCACT	6246	0.000147206	8161	0.000176937	1.20196
V2LHS_234860	PDGFD	CCGTACAAATTACATTTCA	10708	0.000252367	13990	0.000303314	1.20188
V2LHS_85445	SHOC2	CTGCTGAAATTGGTGAATT	7153	0.000168583	9343	0.000202563	1.20157
V2LMM_23245	SHOC2	CTGCTGAAATTGGTGAATT	7153	0.000168583	9343	0.000202563	1.20157
V2LHS_57908	PPP2R5B	CGCATGATCTCAGTGAATA	9018	0.000212537	11777	0.000255334	1.20136
V2LHS_1435	PLK4	CAGTATAAGTGGTAGTTTA	3622	8.53636e-05	4729	0.000102528	1.20108
V2LHS_202834	CCNE2	CTATGCTGGAGGAAGTAAA	6466	0.000152391	8442	0.000183029	1.20105
V2LHS_92916	IL2RA	CACCCTATATGTAGTATAA	8210	0.000193494	10717	0.000232353	1.20083
V2LHS_150623	CLCN3	CTTACTGGAGGCTTGGAAT	2853	6.72398e-05	3724	8.07392e-05	1.20077
V2LHS_150417	CDC2	GATTCCAGGTTATATCTCA	37036	0.000872868	48335	0.00104794	1.20057
V2LHS_135984	NOTCH2	CAAGAATTGTCAGACAGTA	13938	0.000328492	18182	0.0003942	1.20003
V2LHS_1843	DLG2	GCAAGGTAGTCCTGCACAA	5750	0.000135517	7499	0.000162584	1.19974
V2LHS_160196	EPSTI1	CCAGGGAAATGCTACATTA	7945	0.000187248	10360	0.000224613	1.19954
V2LHS_88955	MYLK	CTCCTGAAGTGATCAACTA	9088	0.000214187	11842	0.000256744	1.19869
V2LMM_67841	MYLK	CTCCTGAAGTGATCAACTA	9088	0.000214187	11842	0.000256744	1.19869
V2LMM_70814	ASPN	CAGATAATCTTCCTTCATT	4275	0.000100754	5570	0.000120762	1.19859
V2LHS_170425	PRKAR1A	CATAATTTGTCTTAGTTGA	9788	0.000230684	12748	0.000276386	1.19811
V2LMM_62364	ACTB	CAGATCATGTTTGAGACCT	2632	6.20312e-05	3427	7.43e-05	1.19778
V2LHS_96273	ARHGEF15	CGCCTGAACCCACAGCAAT	4250	0.000100164	5529	0.000119873	1.19676
V2LHS_272397	CACNA1C	GCTGACATCTCAAGGATCT	14910	0.0003514	19389	0.000420368	1.19627
V2LHS_57937	PPP2R5D	ATTATTCTCACCAAAGTTA	13342	0.000314445	17345	0.000376053	1.19592
V2LHS_208471	SMOC2	GCGTAAGGCTTCTTGCTTA	13006	0.000306527	16906	0.000366535	1.19577
V2LHS_262630	PRKACB	CTGATCTTAATGTATATAA	6940	0.000163563	9020	0.00019556	1.19563
V2LHS_269922	COL17A1	CTGGAGATCTGGATTACAA	5706	0.00013448	7416	0.000160785	1.19561
V2LHS_51831	CDKN2B	GAAGAGTGTCGTTAAGTTT	9492	0.000223708	12331	0.000267345	1.19506
V2LHS_24542	CLCN2	CTCACACTCAAGACCTTTA	7179	0.000169195	9319	0.000202043	1.19414
V2LHS_88556	COL3A1	CTACTGGTCCTCAGAACTA	17166	0.00040457	22281	0.000483069	1.19403
V2LHS_136841	FRAS1	CTCATTCCCTCTCCTTCAT	6528	0.000153852	8472	0.000183679	1.19387
V2LHS_254500	LTBP2	CTGAATAAACTACCAGTGA	6358	0.000149846	8250	0.000178866	1.19367
V2LHS_197144	SMAD2	CTCTACAGTGGTTGGACAA	13269	0.000312725	17216	0.000373256	1.19356
V2LHS_40630	MSRB3	CAGAGAAGATCAAGGATGA	5237	0.000123426	6794	0.000147299	1.19342
V2LHS_262688	ITPR2	CCGTTTCTTGTATCAATAA	8596	0.000202591	11149	0.000241719	1.19314
V2LHS_197016	PDLIM3	CTCTGTATCCCAAAGCTTA	7183	0.00016929	9316	0.000201978	1.19309
V2LHS_134113	LUM	CAACATCCCTGATGAGTAT	10356	0.000244071	13425	0.000291064	1.19254
V2LHS_131499	PTGER3	GTTTACCTGCTGTTAAGAA	6947	0.000163728	9005	0.000195235	1.19244
V2LMM_19547	GSK3A	GGTGTAAATAGATTGTTAT	8541	0.000201295	11071	0.000240028	1.19242
V2LMM_112754	TGFBR1	CTCACTGAGAGGGAACAGA	9623	0.000226796	12470	0.000270359	1.19208
V2LHS_177650	TBRG1	CCAGCTCTGTGGGAACTAT	11176	0.000263397	14480	0.000313937	1.19188
V2LHS_226495	CD3D	GTGCAAGTTCATTATCGAA	4797	0.000113056	6215	0.000134746	1.19185
V2LHS_14838	CDH1	GTCGTAATCACCACACTGA	2898	6.83003e-05	3753	8.13679e-05	1.19133
V2LHS_237398	FAT4	GTAATACTTTGGAAATGCA	10001	0.000235704	12947	0.000280701	1.1909
V2LHS_193151	ARHGEF7	CTCAGATTCTGAAAGTCAT	4335	0.000102168	5610	0.000121629	1.19049
V2LHS_92591	TIMP3	CATACACTATCCACAGATA	5546	0.000130709	7177	0.000155603	1.19046
V2LHS_71232	MAML2	CTGATTTCATTGATTCTTT	7599	0.000179094	9833	0.000213187	1.19036
V2LHS_94759	MYO9A	CTAGCACTCTTTGGAAATA	3847	9.06664e-05	4976	0.000107883	1.18989
V2LHS_57654	PRKCD	GCATGAATGTGCACCATAA	16419	0.000386964	21236	0.000460413	1.18981
V2LHS_190448	ANTXR1	GCCAGTGAGCAGATTTATT	8681	0.000204595	11225	0.000243367	1.18951
V2LHS_169803	PDGFRB	GAGTTACTGAGGTGGTAAA	20447	0.000481897	26439	0.000573218	1.1895
V2LHS_215020	RXFP1	CACAAGACCATTTAAAGAA	4097	9.65585e-05	5297	0.000114843	1.18936
V2LHS_136203	FOSL2	GTAATCATCTCAAGTGGTA	8757	0.000206386	11316	0.00024534	1.18874
V2LHS_158551	CDH20	CTGTCACAATCAAAGTCTT	10335	0.000243576	13354	0.000289525	1.18864
V2LHS_70095	VCAM1	GTGTTCAGTTGCTGATGTA	11045	0.00026031	14257	0.000309103	1.18744
V2LHS_74887	ARHGEF4	GACAGTCACTCTTGCACTA	3723	8.7744e-05	4804	0.000104154	1.18703
V2LHS_36760	MYO1A	CTCACCTTGGCAGATTTCA	11638	0.000274285	15011	0.00032545	1.18654
V2LHS_14233	DTX4	CTCATCTCCCTCATCTATT	7409	0.000174616	9554	0.000207138	1.18625
V2LHS_217663	GNAI3	CACTTTGATTCTTGCTTGT	7928	0.000186848	10222	0.000221621	1.1861
V2LHS_92259	PMP22	CACCAACTGTAGATGTATA	12677	0.000298773	16341	0.000354285	1.1858
V2LHS_77099	ITGB3	GCCAGATGATTCGAAGAAT	12514	0.000294931	16126	0.000349624	1.18544
V2LHS_92255	PMP22	CAGTCCACCTCATTTAGAA	9380	0.000221069	12078	0.00026186	1.18452
V2LHS_259422	STAT1	CAAGCGTAATCTTCAGGAT	7754	0.000182747	9984	0.000216461	1.18448
V2LHS_153032	SLC9A2	GATATTTATCCTTACCTAA	28320	0.000667448	36463	0.000790546	1.18443
V2LHS_197928	TUBGCP3	GACTGTGGCACGACAAGTA	8619	0.000203133	11094	0.000240526	1.18408
V2LHS_33920	SLC9A3	ACAATTATCTCAGAGACAA	9601	0.000226277	12352	0.000267801	1.18351
V2LHS_205266	FAM38B	CAGAGACAATACAACTAAA	6862	0.000161724	8825	0.000191333	1.18308
V2LHS_155497	HELLS	GTAATCACGTCATTTGAAA	10341	0.000243718	13296	0.000288267	1.18279
V2LHS_130670	FGF1	GCCTTTAATAAGTCATTGA	5030	0.000118547	6464	0.000140144	1.18218
V2LHS_173251	PPP2CB	CCGACAAATTACCCAAGTA	7297	0.000171976	9373	0.000203214	1.18164
V2LHS_70530	CXCL11	GCACATATTTCATAACCAA	15685	0.000369665	20145	0.000436759	1.1815
V2LHS_204728	GNA13	CCGATTATGCCTTATTTAT	20734	0.000488661	26628	0.000577315	1.18142
V2LHS_202540	TUBB4	CTGCCTCACCCTCAATAAA	5307	0.000125076	6815	0.000147754	1.18132
V2LHS_24558	CCR6	ACAATGGTGTTATTTGAAA	5251	0.000123756	6742	0.000146172	1.18113
V2LHS_248918	MMP14	GTCTCAAATGGCAACATAA	13618	0.00032095	17473	0.000378828	1.18033
V2LHS_12456	MMP11	GAGGCTTTGGCATGACTTA	17922	0.000422387	22992	0.000498484	1.18016
V2LHS_115499	PLCE1	CAGTCTATTCTTTAACTAT	4622	0.000108932	5928	0.000128524	1.17985
V2LHS_170700	PSMA6	CCTGTCTACTGTTCTATCA	7699	0.000181451	9874	0.000214076	1.1798
V2LHS_251320	KCNK13	CTCCGCAAGCATCTTTAGA	5594	0.00013184	7174	0.000155538	1.17975
V2LHS_179386	NEGR1	CACAAAGTCCTATCACCTA	17414	0.000410415	22330	0.000484131	1.17962
V2LHS_158025	HDAC11	CAAAGTGATCAATTTCCTA	7565	0.000178293	9698	0.00021026	1.1793
V2LHS_266814	MYO1D	CTGCTACCTTGTTTAAGAA	11126	0.000262219	14263	0.000309233	1.17929
V2LHS_175419	SCN3B	GACCTCCCTTTATAGGGAA	7833	0.000184609	10041	0.000217697	1.17923
V2LHS_246780	CCR4	CTAGGTCTGTGCAAGATGA	9915	0.000233678	12709	0.000275541	1.17915
V2LHS_69092	CTHRC1	CTACCAATCTTTGTACAAT	9492	0.000223708	12164	0.000263725	1.17888
V2LHS_169384	KRAS	CCTATGGTCCTAGTAGGAA	8190	0.000193023	10494	0.000227518	1.17871
V2LHS_242495	FZD4	CGTAATTGTTTCCTAGTAA	4675	0.000110181	5989	0.000129846	1.17848
V2LHS_100863	MAP3K1	CCTTTCGTATCTCCATGAA	6476	0.000152627	8293	0.000179799	1.17803
V2LHS_151525	FBLN2	GTTATAAAGTAACAGAGGA	8681	0.000204595	11116	0.000241003	1.17796
V2LMM_239405	FREM2	CTGACATTGATGACATGAA	8742	0.000206032	11194	0.000242694	1.17794
V2LHS_200673	LRRC7	CTGTAAGTGTTTAACAATT	14046	0.000331037	17985	0.000389929	1.1779
V2LHS_5765	GPC6	CTCACCAACCAGATCAATA	9911	0.000233583	12690	0.000275129	1.17786
V2LHS_113908	FMO1	GCCTCACTGTACAAGTATA	10421	0.000245603	13343	0.000289286	1.17786
V2LHS_153839	NFE2L1	GTGCCAACCACTGAGGTAA	10859	0.000255926	13896	0.000301276	1.1772
V2LHS_218112	PI3	CTCTCATCCACTTTCCAAT	7205	0.000169808	9218	0.000199853	1.17694
V2LHS_91220	SCRG1	ATGTCAATGTCCAGGATCA	7339	0.000172966	9385	0.000203474	1.17638
V2LHS_61742	ACTN1	AGAATTGTTTCCTAAAGAA	7315	0.000172401	9354	0.000202802	1.17634
V2LHS_83986	EDNRB	GAGTCTATGTGCTCTGAGT	21609	0.000509283	27632	0.000599083	1.17633
V2LHS_17426	MYH13	CGGATAATAAGGAAATGTA	10986	0.000258919	14044	0.000304485	1.17598
V2LHS_197008	PDLIM5	CGGTTTGGCATTTATTATT	12714	0.000299645	16240	0.000352096	1.17504
V2LHS_190261	ZNF354A	GAGAAACCCTATGAATGTA	11073	0.000260969	14142	0.000306609	1.17489
V2LMM_109891	ZNF354A	GAGAAACCCTATGAATGTA	11073	0.000260969	14142	0.000306609	1.17489
V2LHS_97268	EXOSC3	GAGATATATTCAAAGTTGA	8661	0.000204123	11061	0.000239811	1.17483
V2LMM_189131	EXOSC3	GAGATATATTCAAAGTTGA	8661	0.000204123	11061	0.000239811	1.17483
V2LHS_239520	NR4A3	CAATTATAGTTGCTTTGTA	24473	0.000576782	31252	0.000677567	1.17474
V2LHS_170772	PSMC2	GATTTCTTGGAAGCTGTAA	10678	0.00025166	13631	0.00029553	1.17432
V2LHS_173060	FGF14	GGTTGTATATAGCCATGAA	6755	0.000159202	8621	0.00018691	1.17404
V2LHS_60012	GIT1	CCGAGCTGCTTGTAGTGTA	7149	0.000168488	9120	0.000197729	1.17354
V2LHS_276133	PPP1CB	CATTTGACACCCTTTATGA	8474	0.000199716	10808	0.000234326	1.17329
V2LHS_118968	MAP3K9	CTCACCTTGGAAGAGATTA	2985	7.03507e-05	3807	8.25387e-05	1.17325
V2LHS_262525	FGF2	CAATACATTTGTTATTAAA	8822	0.000207918	11249	0.000243887	1.173
V2LHS_38190	PAPPA	CCTCACTTCTCAGACTTAA	6193	0.000145957	7896	0.000171191	1.17289
V2LHS_150259	RUNX1	CTCATGCTCTGATTAGATA	13703	0.000322954	17469	0.000378741	1.17274
V2LHS_198702	PTPN21	GAATGGTATTCACAGAATA	8498	0.000200282	10832	0.000234846	1.17258
V2LHS_98171	ANAPC1	CATTTAACTGTTTGCATAA	4643	0.000109427	5917	0.000128285	1.17234
V2LHS_46884	CH25H	GCAACTAACTTATTGCTTT	6818	0.000160687	8687	0.000188341	1.1721
V2LHS_243628	ANTXR2	GCTCTTAAAGGAATAATTA	4892	0.000115295	6231	0.000135093	1.17171
V2LHS_153621	AURKC	CCACCTCATTTGTCTTTAT	4255	0.000100282	5419	0.000117488	1.17157
V2LHS_57638	PRKAA2	CCGTTGATCTGTCTCTAGT	7012	0.000165259	8930	0.000193609	1.17155
V2LHS_259783	NF2	GAGCATATGGTGGTTTATA	7352	0.000173273	9361	0.000202954	1.1713
V2LHS_69100	COL24A1	CCCAGGATTGCCTATTGGT	6301	0.000148503	8022	0.000173923	1.17118
V2LHS_92807	EGR2	CTGCTACCCAGAAGGCATA	10779	0.00025404	13717	0.000297395	1.17066
V2LHS_87135	PIP5K1C	GGCAAGACCTATTTATAAT	5712	0.000134621	7268	0.000157576	1.17051
V2LHS_133672	KCNK3	CTGATAATTACCCACTCTT	9132	0.000215224	11619	0.000251909	1.17045
V2LHS_170440	PRKCB1	CTGTCAGATCCCTACGTAA	6719	0.000158354	8546	0.000185284	1.17006
V2LHS_83012	GJA1	GGTGCATGTTGGTATTTAA	15183	0.000357834	19311	0.000418677	1.17003
V2LHS_29006	ATF5	CTATGCAAATGAGGAAGTA	15611	0.000367921	19850	0.000430363	1.16971
V2LHS_200305	AKT3	GATATAAAGAGAAACCTCA	6515	0.000153546	8284	0.000179603	1.1697
V2LHS_150777	COL19A1	CTCCTGGAATACAAGGAAT	14700	0.000346451	18690	0.000405213	1.16961
V2LHS_69443	RHOC	GTCCCTACTGTCTTTGAGA	9093	0.000214305	11560	0.00025063	1.1695
V2LHS_197381	EVI2B	GCAGTCACAGCCTACCTTA	27854	0.000656466	35411	0.000767738	1.1695
V2LHS_229359	PMP22	CCACCAACTGTAGATGTAT	7248	0.000170822	9212	0.000199723	1.16919
V2LHS_68471	CYP7B1	CTTCACCTCTGCTATCAAT	13676	0.000322317	17377	0.000376747	1.16887
V2LHS_172458	MFAP5	GCTTATATACAAACATTCT	12388	0.000291961	15738	0.000341212	1.16869
V2LHS_197887	CREB3	CTCAAACACACCACACTTA	3524	8.30539e-05	4476	9.70431e-05	1.16843
V2LHS_234586	ITGAV	CAGACCAGTTATCACTGTA	4313	0.000101649	5478	0.000118767	1.1684
V2LHS_49036	ADRBK2	AGCCCTTTCAGACAACATA	4476	0.000105491	5685	0.000123255	1.1684
V2LHS_200239	CXCL16	CTTACCATCGGTGTCTATA	10733	0.000252956	13630	0.000295509	1.16822
V2LHS_156024	RIC8B	CAGCTCAGCCTGGAACTTA	7320	0.000172518	9283	0.000201263	1.16661
V2LHS_134112	LUM	CAGCTTACTCATAACAAGA	8544	0.000201366	10832	0.000234846	1.16627
V2LHS_157706	ASAM	CTTCCAAACGGTCTGAATT	5955	0.000140348	7548	0.000163646	1.166
V2LHS_53149	HDAC3	GCCTGACAATGGTACCTAT	7824	0.000184397	9915	0.000214965	1.16577
V2LHS_178005	JUB	CAAAGATCATGATATTCCA	12194	0.000287389	15446	0.000334881	1.16525
V2LHS_207479	JMJD2C	CAGAATTTATCAGATCATA	10325	0.000243341	13076	0.000283498	1.16502
V2LHS_69844	VAV1	GGCAGAAATACATCTACTA	12885	0.000303675	16315	0.000353722	1.1648
V2LHS_162564	INSC	CTGCCTGGCTGCTCTGCGT	11965	0.000281992	15146	0.000328377	1.16449
V2LHS_242100	DCHS1	CCTGCAAGATGTGAATGAT	8231	0.000193989	10417	0.000225849	1.16423
V2LHS_201836	HSPA4	CATTGCAGTGTGCCATCTT	5667	0.00013356	7172	0.000155494	1.16423
V2LHS_92963	LAMA2	CGATCCAATTGGTTCCTTA	5555	0.000130921	7030	0.000152416	1.16418
V2LHS_262769	PDGFB	CAGGGTTATTTAATATGGT	9195	0.000216709	11631	0.000252169	1.16363
V2LHS_59221	FGF23	CGTCATGTGGCAGTATTTA	7234	0.000170492	9141	0.000198184	1.16243
V2LHS_35308	ADIPOQ	GAGTGGATGATAGATGCAA	8251	0.00019446	10426	0.000226044	1.16242
V2LHS_19730	PLS3	CTGGTAATCTTACAGTTAT	7389	0.000174145	9330	0.000202282	1.16157
V2LHS_247642	PDGFRL	CTTCTTCAAACAAAGTGAA	6317	0.00014888	7969	0.000172774	1.16049
V2LHS_203384	NR4A3	CTGAGTTACAGAGTAATTA	15032	0.000354276	18962	0.000411111	1.16043
V2LHS_114275	CXCL3	GGCATAATGCCTTGTTTAA	3756	8.85217e-05	4737	0.000102702	1.16019
V2LHS_262169	MAP3K14	CCAGGCTGAGTGTGAGAAT	9340	0.000220126	11779	0.000255378	1.16014
V2LHS_172080	YWHAH	CTCCTTTCCATCAGCTTTA	8039	0.000189464	10138	0.0002198	1.16011
V2LHS_112500	CYP26A1	CAGCTTATCTAACATGTCA	4929	0.000116167	6214	0.000134724	1.15975
V2LHS_42071	WNT7B	GACAGATGTTGACACAAAT	13281	0.000313008	16735	0.000362828	1.15916
V2LHS_33181	PIP4K2B	CCCAGCCGCTTTAAGTTTA	5001	0.000117864	6300	0.000136589	1.15887
V2LHS_43354	EPHA1	CTACCTCAGTAATCACAAT	4511	0.000106316	5679	0.000123125	1.15811
V2LHS_28689	ZFPM2	GAATCAAGCCAAGTGATTA	9749	0.000229765	12268	0.00026598	1.15761
V2LHS_83493	FGFR3	CAGAGTGACGTCTGGTCCT	11301	0.000266343	14216	0.000308214	1.15721
V2LHS_115092	IMPG2	GAGAGTATTAGCAATGAAA	6561	0.00015463	8253	0.000178931	1.15716
V2LHS_171949	VIM	CGACACTCCTACAAGATTT	4243	9.99994e-05	5337	0.00011571	1.15711
V2LHS_221370	EXOSC4	CCCTAGTGAACTGTCAATA	25918	0.000610838	32598	0.00070675	1.15702
V2LHS_260662	PLCG1	GGAATGAACCCAACTCATA	8912	0.000210039	11197	0.00024276	1.15578
V2LHS_47906	ANTXR2	ATTTCAGGCTCTTAAAGGA	9174	0.000216214	11525	0.000249871	1.15567
V2LHS_192536	PTEN	CAGTATAGAGCGTGCAGAT	16682	0.000393163	20954	0.000454299	1.1555
V2LMM_54320	PTEN	CAGTATAGAGCGTGCAGAT	16682	0.000393163	20954	0.000454299	1.1555
V2LHS_250629	BMP10	CGTCGTCACCTACAAGTTT	10036	0.000236529	12603	0.000273243	1.15522
V2LHS_70607	ROCK1	CAATATTTCTCGACACTTT	15855	0.000373672	19907	0.000431599	1.15502
V2LHS_22372	PRICKLE1	CGGAGAGAAGCATCGGATT	8406	0.000198113	10552	0.000228775	1.15477
V2LHS_170512	MAPK9	CTGGTATAATTCATAGAGA	25235	0.000594741	31673	0.000686695	1.15461
V2LHS_862	MAPK9	CTGGTATAATTCATAGAGA	25235	0.000594741	31673	0.000686695	1.15461
V2LHS_131329	PDE1B	CTCCAAGTTTCTAAGCAAT	8949	0.000210911	11229	0.000243453	1.15429
V2LMM_43347	PDE1B	CTCCAAGTTTCTAAGCAAT	8949	0.000210911	11229	0.000243453	1.15429
V2LHS_194182	FGFR1	GCCACTGTCTCCACTCACA	8046	0.000189629	10095	0.000218867	1.15419
V2LHS_88498	COL4A3	CCAAGGACTTCCAGGCTTA	7652	0.000180343	9600	0.000208135	1.15411
V2LHS_150714	COL4A1	CTTCCTGTTCTGCAATATT	10787	0.000254229	13533	0.000293406	1.1541
V2LHS_208351	FAM38B	CTGATATCCTTCTGCAGTA	10640	0.000250764	13346	0.000289351	1.15388
V2LHS_31008	XCL1	ACAATAATCTCACTACCTT	6045	0.000142469	7582	0.000164384	1.15382
V2LHS_177933	FRAS1	GTTATTGTGTTTATGAAGA	16595	0.000391112	20814	0.000451263	1.15379
V2LHS_102439	ADCY1	CTGATTCTCTCAGATATAA	8217	0.000193659	10306	0.000223442	1.15379
V2LHS_131363	PLCB3	GGAACACCTTCCTGCGCAA	10881	0.000256444	13646	0.000295856	1.15368
V2LHS_220505	CDH12	CAGTATAATTTCTCCATAA	11043	0.000260262	13849	0.000300257	1.15367
V2LMM_203535	CDH12	CAGTATAATTTCTCCATAA	11043	0.000260262	13849	0.000300257	1.15367
V2LHS_111815	IL8RA	CGTTGAACGTCACATCTTT	15603	0.000367733	19561	0.000424097	1.15328
V2LHS_43463	SPON2	CAGGGACAATGAGATTGTA	5428	0.000127928	6803	0.000147494	1.15295
V2LHS_207578	NET1	GGAGGTCTCCTACCTATTA	11784	0.000277726	14760	0.000320008	1.15224
V2LHS_188525	AKT1	CGGCCCAACACCTTCATCA	8789	0.00020714	11008	0.000238662	1.15218
V2LHS_177275	PLCD4	CAGATGGTGGCCATGAATA	10454	0.000246381	13093	0.000283866	1.15214
V2LHS_94852	SCN1A	CCACCCTGTTGGTATAAAT	8344	0.000196652	10448	0.000226521	1.15188
V2LHS_33774	WNT2B	CCATTCACATGCTCATATG	16414	0.000386847	20548	0.000445496	1.15161
V2LHS_19907	PIK3R2	CCTCTACCCTGTGTCCAAA	17011	0.000400917	21291	0.000461605	1.15137
V2LHS_76061	PTCH1	CCCTCACGTCCATCAGCAA	12806	0.000301813	16024	0.000347413	1.15109
V2LHS_17689	ERG	CAGACACCGTTGGGATGAA	9091	0.000214258	11375	0.000246619	1.15104
V2LHS_253562	EXOC5	GCATTGATAGGACATTAAA	8930	0.000210463	11172	0.000242217	1.15088
V2LMM_101559	EXOC5	GCATTGATAGGACATTAAA	8930	0.000210463	11172	0.000242217	1.15088
V2LHS_14897	NEXN	GAGATGATTCACTACTTAT	4859	0.000114517	6077	0.000131754	1.15052
V2LHS_49945	CLEC2B	ACATGCCGACCTAACTATA	6607	0.000155714	8263	0.000179148	1.15049
V2LHS_170413	PRKACG	CACACCTACCCTTTGGAGT	6716	0.000158283	8399	0.000182097	1.15045
V2LHS_112211	CACNA1C	CACCGGATCTCCAAGTCAA	3684	8.68248e-05	4607	9.98833e-05	1.1504
V2LMM_17478	MYL4	GAGTTCAAAGAGGCCTTTA	5828	0.000137355	7286	0.000157966	1.15006
V2LHS_56674	TESK1	GAGACTAACACGTGCAATT	6658	0.000156916	8322	0.000180427	1.14983
V2LHS_43934	MAP3K8	GTGTCAAGACAGTAATCAA	6147	0.000144873	7683	0.000166573	1.14979
V2LHS_255947	EXOC3	CCCAAGAATTGGAAGGAGA	7898	0.000186141	9870	0.000213989	1.14961
V2LHS_151840	MMP13	GCTCTTAATGGTTATGACA	9287	0.000218877	11604	0.000251584	1.14943
V2LHS_65935	EPHA8	CTCTCTACACCTCTATATA	9625	0.000226843	12022	0.000260646	1.14902
V2LHS_158344	PRG2	CCCATAGTGGCTTCTTCCA	5645	0.000133042	7048	0.000152806	1.14856
V2LHS_231119	MAML1	CTTGGCACAGGACATTAAT	13607	0.000320691	16987	0.000368291	1.14843
V2LHS_215032	SMAD3	GGCTATATTGGTTTATGTA	9983	0.00023528	12462	0.000270186	1.14836
V2LHS_24660	CLCA4	CATCTGCTCTGGAATTAAA	7724	0.00018204	9640	0.000209003	1.14811
V2LHS_7924	SMARCA4	CAGAAGAAATCATCACGGA	13443	0.000316826	16773	0.000363651	1.1478
V2LHS_150474	CDH11	GCCAATGGACCAAGATTTA	4082	9.62049e-05	5092	0.000110398	1.14753
V2LHS_131780	FLNA	GTGATCACTGTGGACACTA	12868	0.000303274	16049	0.000347955	1.14733
V2LHS_203156	MAP2K5	GCAATGCTGTCATATTATT	9734	0.000229412	12138	0.000263161	1.14711
V2LHS_151308	EDN1	CAGGTCGGAGACCATGAGA	18469	0.000435279	23025	0.0004992	1.14685
V2LHS_204926	UNC13C	CATGGTATCCTCTTCTGAA	8579	0.000202191	10695	0.000231876	1.14682
V2LHS_112226	CACNA2D1	GTGAATGTAGCTTCATTTA	13036	0.000307234	16251	0.000352334	1.1468
V2LMM_73813	CACNA2D1	GTGAATGTAGCTTCATTTA	13036	0.000307234	16251	0.000352334	1.1468
V2LHS_222874	YWHAZ	CACAAGATTACCTTCCTGT	5288	0.000124628	6590	0.000142876	1.14642
V2LHS_252377	PDLIM3	CAAATGCCTGCTATGTGAA	9233	0.000217604	11490	0.000249112	1.14479
V2LHS_197855	CXCR6	GTCATATATTACTAGCATA	7502	0.000176808	9335	0.00020239	1.14469
V2LHS_152828	SFRP4	CTCTTAAGCAGCACCAGAA	14064	0.000331462	17495	0.000379305	1.14434
V2LHS_115050	ANAPC7	GGAATGCTGTGAGTAAGTA	4830	0.000113834	6008	0.000130258	1.14428
V2LHS_217973	WNT2	GGGAATCTGCCTTTGTTTA	11078	0.000261087	13771	0.000298566	1.14355
V2LHS_176563	DLL4	GTCAGAACTGGTTATTGGA	4096	9.65349e-05	5091	0.000110377	1.14339
V2LHS_21059	GNG3	CACGCAAGATGGTGGAACA	11888	0.000280177	14775	0.000320333	1.14332
V2LHS_89049	CACNA1A	CGAATGGCCTCCCTTTGAA	7580	0.000178646	9420	0.000204233	1.14323
V2LHS_17715	EPHB6	CTCTGTACCTTCAGTGATG	2705	6.37517e-05	3361	7.2869e-05	1.14301
V2LHS_94475	ANGPT1	CTTGTCAATCTTTGCACTA	5997	0.000141338	7451	0.000161543	1.14296
V2LHS_77923	GLIPR1	AACAGCCAGTGATATGCTA	7643	0.000180131	9492	0.000205794	1.14247
V2LHS_153146	HLTF	GACATCCAGTTCAAAGATT	11272	0.00026566	13995	0.000303422	1.14215
V2LHS_198066	MAP3K4	CACCTTCATCTGAGGAGAA	10097	0.000237967	12534	0.000271747	1.14195
V2LHS_113020	CHUK	CAAATAGCCTTTGTAGTTT	12374	0.000291632	15360	0.000333017	1.14191
V2LHS_239065	HDAC9	GCATTCTAATTCATGAAGA	10332	0.000243506	12825	0.000278056	1.14189
V2LHS_150194	CALM2	CAGAGTTACAGGACATGAT	9967	0.000234903	12367	0.000268126	1.14143
V2LHS_20141	PDE1A	GCTCTTCTTTCAACATAGA	20839	0.000491135	25855	0.000560556	1.14135
V2LHS_150931	CRYAB	GCCCAAATTATCAAGCTAA	12221	0.000288026	15162	0.000328724	1.1413
V2LHS_47083	WASL	GTGGTTGTTTCATATTTAT	7476	0.000176195	9273	0.000201046	1.14104
V2LHS_116663	ZEB1	CTGAACCAGGCAAAGTAAA	15896	0.000374638	19716	0.000427458	1.14099
V2LHS_83488	FGFR3	CTGTATATTTGTAAAGCTA	13175	0.00031051	16339	0.000354242	1.14084
V2LMM_227049	ARHGEF12	CTGTTTCCAGAGCATTGAA	4337	0.000102215	5378	0.000116599	1.14073
V2LHS_41300	DIRAS3	CTGCGTGACATATACTAAA	8913	0.000210062	11051	0.000239594	1.14059
V2LHS_80186	DMN	CGAACAAAGCCAGAAGAGA	8038	0.00018944	9964	0.000216027	1.14034
V2LHS_42338	GNG5	CTGTAACACATGTGCCATA	9216	0.000217204	11420	0.000247594	1.13992
V2LMM_66214	GPSM2	CAACTTCAGGGATGCAGTT	7227	0.000170327	8953	0.000194108	1.13962
V2LHS_197664	LHFP	CCGAAGATATGAGAGTAAT	7416	0.000174781	9187	0.000199181	1.1396
V2LHS_238860	ADCY6	GCCTCACTGGTACTGTGAA	9107	0.000214635	11281	0.000244581	1.13952
V2LHS_273378	CXCL1	CACACTGTCCTATTATATT	4681	0.000110322	5795	0.00012564	1.13885
V2LHS_150675	CCR7	GTCGTGTTGACCTATATCT	6785	0.000159909	8399	0.000182097	1.13875
V2LHS_56935	CCL19	GAGTCAAGCATTGTGAATT	12330	0.000290595	15263	0.000330913	1.13875
V2LHS_47948	ROR2	GAGTTCCTGAGATACAACA	5976	0.000140843	7397	0.000160373	1.13866
V2LMM_74041	APC	CAAATCATATGGATGATAA	5175	0.000121965	6405	0.000138865	1.13857
V2LHS_177515	RSPO3	GATTATATATCAACCTGTA	6931	0.00016335	8578	0.000185978	1.13852
V2LHS_66865	ACSL1	ATGATGATGTCACAACATT	5221	0.000123049	6453	0.000139906	1.13699
V2LHS_172019	WNT5A	GACGTTAAGAGATATTCAA	10629	0.000250505	13135	0.000284777	1.13681
V2LHS_157241	BBS10	CTAACACTGCTTTGGTGAA	13853	0.000326489	17114	0.000371045	1.13647
V2LHS_130689	GAST	CTGAGGATGAGAACTAACA	3182	7.49937e-05	3931	8.52271e-05	1.13646
V2LHS_267074	CDH13	CTCCTTGCAGGATATATTT	8260	0.000194672	10204	0.000221231	1.13642
V2LHS_47250	MAPK1	GGCATTATGTAATGACTTA	9864	0.000232476	12185	0.00026418	1.13638
V2LHS_95369	ARHGEF11	CAGCAATTCCAAGAAAGAA	6005	0.000141526	7417	0.000160806	1.13623
V2LHS_195129	KCTD14	GCTCAGTTCTACGAAATCA	9145	0.00021553	11291	0.000244798	1.13579
V2LHS_113940	FN1	GAGATCAGTGCATTGTTGA	19597	0.000461864	24193	0.000524523	1.13567
V2LHS_111919	ADH1B	CTGTGTTAATGCTTTGTTA	8302	0.000195662	10248	0.000222184	1.13555
V2LHS_263076	PTK7	CTGAGCATAGTGGGCTGTA	9108	0.000214658	11241	0.000243713	1.13536
V2LHS_37925	PAK7	GGCATCTTCTTGTGTCTTA	9223	0.000217368	11376	0.00024664	1.13466
V2LHS_223346	MAP2K1	CAGGCTGAATTACAGTGAA	8926	0.000210369	11008	0.000238662	1.13449
V2LHS_225563	DIO2	CTATTTATCGCAACATGAA	4982	0.000117416	6143	0.000133185	1.1343
V2LHS_52060	TUBA8	CTGTGTCTCTTTATTTATG	9661	0.000227691	11904	0.000258088	1.1335
V2LHS_37198	SMAD4	GACAATATGTCTATTACGA	7941	0.000187154	9783	0.000212103	1.13331
V2LHS_5872	CXCL16	GTGATAATAACTTGGACAA	12957	0.000305372	15958	0.000345982	1.13299
V2LHS_188659	ARHGEF7	CTCATTCAGTGCCATCTCA	5273	0.000124275	6494	0.000140795	1.13293
V2LHS_150836	CPA3	CACTATATGTTCTGAAGAT	12216	0.000287908	15044	0.000326165	1.13288
V2LHS_264426	EPB41L2	GCGCCCTAATGAATGGGAA	5968	0.000140654	7349	0.000159332	1.13279
V2LHS_199057	PDLIM5	GCCAGTAAGAGATGTTATA	6872	0.00016196	8461	0.000183441	1.13263
V2LHS_11814	ADAM12	CCTGAATCGTCAATGTCAA	2970	6.99972e-05	3656	7.92649e-05	1.1324
V2LHS_76714	ITPR2	CAACAAATATCTTACTGTC	13496	0.000318075	16609	0.000360096	1.13211
V2LHS_119217	MYO1D	CTTTCATCCTACAACTATA	10492	0.000247276	12909	0.000279877	1.13184
V2LHS_198762	MAP3K2	GAGGTATGTTTATTTGTTA	11064	0.000260757	13612	0.000295119	1.13177
V2LHS_47804	HDAC9	GAGAATTTCACCTGGCATT	10862	0.000255997	13360	0.000289655	1.13148
V2LMM_74415	MMP20	CACTGATGTACCCAACTTA	8606	0.000202827	10583	0.000229448	1.13125
V2LHS_86794	ARHGEF9	CCAATGTCATCAATGAGAT	5495	0.000129507	6757	0.000146497	1.13119
V2LHS_31263	CCL5	CACACAGCAGCAGTTACAA	5104	0.000120292	6276	0.000136068	1.13116
V2LHS_264724	DPYSL3	CTATCATGCTGCTTCTGAA	11902	0.000280507	14634	0.000317276	1.13108
V2LHS_192863	MYL6	CCGTCAGCATTCACCAAAT	8433	0.00019875	10357	0.000224548	1.1298
V2LHS_33776	WNT2B	CTCATGAACTTACATAATA	4404	0.000103794	5408	0.00011725	1.12964
V2LHS_151821	MMP7	CAAACTCAAGGAGATGCAA	10704	0.000252273	13144	0.000284972	1.12962
V2LHS_151951	MAP3K10	CCCTCTGGCTTTGAGCATA	23861	0.000562358	29289	0.000635008	1.12919
V2LHS_50908	KCTD5	AGTATTGACAGCTGAAGAA	8564	0.000201837	10512	0.000227908	1.12917
V2LHS_222868	PSMC2	GTCATTAAGTCTTATGCCA	15691	0.000369807	19258	0.000417528	1.12904
V2LHS_27985	GPR65	CATACTTTCTGTGTCTACA	13642	0.000321516	16739	0.000362914	1.12876
V2LHS_38594	RAB25	GTCATGCTCGTGGGTAACA	7564	0.000178269	9278	0.000201154	1.12837
V2LHS_114084	GATA4	CAGAGATTCTGCAACACGA	12992	0.000306197	15934	0.000345461	1.12823
V2LHS_85099	FOSB	CTCCATCCGTGCTGCATGA	3946	9.29997e-05	4839	0.000104913	1.1281
V2LHS_154146	NOX4	CCGAAAGACTTTACAGGTA	8790	0.000207164	10771	0.000233524	1.12724
V2LHS_50196	MYO10	CAGATGAGAAGATATTCAA	13380	0.000315341	16393	0.000355413	1.12707
V2LHS_197295	SEMA3C	GGATATATGTGGGAAGCAA	12900	0.000304028	15800	0.000342556	1.12672
V2LHS_88464	COMP	GAGATCGTGCAGACAATGA	9789	0.000230708	11986	0.000259866	1.12638
V2LHS_176668	HOXA5	CTGAGTATCTGAGCGTTTA	10632	0.000250576	13014	0.000282153	1.12602
V2LHS_71327	HDAC4	ACCGGCATGACTTTATATT	12466	0.0002938	15257	0.000330783	1.12588
V2LHS_69091	CTHRC1	CCTTGGAATGGTTCACTTA	6219	0.00014657	7609	0.000164969	1.12553
V2LHS_111645	SERPINE1	GACACCCTCAGCATGTTCA	12071	0.00028449	14765	0.000320116	1.12523
V2LHS_31055	CCL24	GTCCAGAGGTACATGAAGA	13452	0.000317038	16447	0.000356584	1.12473
V2LHS_225342	SPP1	GGTTGTCCAGCAATTAATA	14603	0.000344165	17848	0.000386958	1.12434
V2LHS_2413	PDPK1	GCTCTTGGATGCATAATAT	20543	0.000484159	25107	0.000544339	1.1243
V2LHS_270360	PDPK1	GCTCTTGGATGCATAATAT	20543	0.000484159	25107	0.000544339	1.1243
V2LHS_85141	DIAPH2	CAAATTGAACATTCAAATA	13919	0.000328044	17004	0.00036866	1.12381
V2LHS_202479	CCNE2	CAAGAAACATCAGTATGAA	4774	0.000112514	5832	0.000126442	1.12379
V2LHS_173059	FGF14	GGTATAGTGACCAGGTTAT	7157	0.000168677	8743	0.000189555	1.12378
V2LHS_151830	MMP8	CAATTCTGGAGATATGATA	14726	0.000347064	17988	0.000389994	1.12369
V2LHS_94252	ACTN2	CTGAGAAGCACCTGGATAT	13038	0.000307281	15924	0.000345244	1.12355
V2LMM_101702	PPP2R2A	GTAGCAGAAGCAGATATAA	6467	0.000152415	7898	0.000171235	1.12348
V2LHS_262767	VAV2	CGTTATATATCTGTGAATA	9352	0.000220409	11421	0.000247616	1.12344
V2LHS_200677	CXCL16	GTCACTGGAAGTTGTTATT	16681	0.000393139	20361	0.000441442	1.12286
V2LHS_200383	HRH4	GTCCTAAATCAGTTTGGTA	13166	0.000310297	16070	0.00034841	1.12283
V2LHS_66854	DLG3	GAGAACAAATGCTACTGTT	5532	0.000130379	6752	0.000146389	1.12279
V2LHS_40355	SPON1	CTGGGTCTTTCATGTCTTT	12531	0.000295332	15294	0.000331586	1.12276
V2LHS_262268	TUBB2C	CTGTCCACATCCATGCTGT	5317	0.000125312	6489	0.000140686	1.12269
V2LHS_132140	HDAC2	GGCAGATATTTAAGCCTAT	9942	0.000234314	12130	0.000262988	1.12237
V2LMM_86786	MAML2	CCTAAACAGTGATGCTGAT	8729	0.000205726	10648	0.000230857	1.12216
V2LHS_111769	NOS2A	CTGCCAAGCTGAAATTGAA	5628	0.000132641	6864	0.000148817	1.12195
V2LMM_167056	TCF4	GACCTGACACCAGAGCAGA	4395	0.000103582	5360	0.000116209	1.12191
V2LHS_179381	NEGR1	CTGAACCGGTCAAGTATTA	123	2.89888e-06	150	3.25211e-06	1.12185
V2LMM_36121	SGIP1	CTGAGCAGACCTTCATTAA	6626	0.000156162	8079	0.000175159	1.12165
V2LHS_113845	FGF9	GACTGGATTTCACTTAGAA	4752	0.000111996	5793	0.000125597	1.12144
V2LHS_130202	GPR116	CAGAGGCAGTGCAAACATA	2093	4.9328e-05	2551	5.53076e-05	1.12122
V2LHS_38677	RSU1	CAAGGTTGCTTATTATCAA	5846	0.000137779	7119	0.000154345	1.12024
V2LHS_66986	RECK	GCCTCTATTAGTCCACAAT	6734	0.000158708	8200	0.000177782	1.12019
V2LHS_17323	FGF5	GAGTACAGGTGCATATTAA	9984	0.000235304	12155	0.00026353	1.11996
V2LHS_61808	HDAC1	CGAATCCGCATGACTCATA	15096	0.000355784	18377	0.000398427	1.11986
V2LHS_169787	PDGFA	GCTGTAGTATTTAAGCCCA	12438	0.00029314	15138	0.000328203	1.11961
V2LHS_158518	BBS2	GTTACTGGAGACAATGTTA	12575	0.000296369	15304	0.000331802	1.11956
V2LHS_174920	EXOC2	CCTGGTATCTTATAGAGAA	10230	0.000241102	12439	0.000269687	1.11856
V2LHS_69857	VEGFC	GCGACAAACACCTTCTTTA	6370	0.000150129	7745	0.000167918	1.11849
V2LHS_170007	PIK3C2B	GGCATCTGTGACCGACATA	11001	0.000259273	13372	0.000289915	1.11819
V2LHS_43360	EPHA3	CAAGAAATGTTATCTCTAA	8751	0.000206244	10637	0.000230618	1.11818
V2LHS_152369	NT5E	CTGAGACACACGGATGAAA	10013	0.000235987	12169	0.000263833	1.118
V2LHS_18389	RAPGEF5	CACATGCTTGCAGGTGAAA	7587	0.000178811	9220	0.000199897	1.11792
V2LHS_88614	COL1A1	CTCGTTCTTGTCTTGATGT	5191	0.000122342	6308	0.000136762	1.11787
V2LHS_152422	OCLN	GACTCTACGTGGATCAGTA	25794	0.000607915	31337	0.00067941	1.11761
V2LHS_200189	LRRC7	CTGATAACGACCTTTCAAA	5100	0.000120197	6193	0.000134269	1.11707
V2LHS_250531	TRIM3	CAAACGAAAGGACAACCCA	5642	0.000132971	6849	0.000148492	1.11672
V2LHS_170575	PROX1	CTCTGAACATGCACTACAA	10109	0.00023825	12269	0.000266001	1.11648
V2LHS_179580	HGF	GGAACAGTATCTATCACTA	9348	0.000220315	11344	0.000245947	1.11634
V2LHS_150224	CAPN2	GCCAAGATATCAAGTCAGA	3667	8.64242e-05	4447	9.64144e-05	1.11559
V2LHS_204133	PAPPA	CACATCAAGTGTTCCATTA	10370	0.000244401	12575	0.000272636	1.11553
V2LHS_115769	NF2	CTCTCTCAAGAGGAAGCAA	9662	0.000227715	11716	0.000254012	1.11548
V2LHS_85815	NID2	CTGATGATCTGAAGTCAGA	8694	0.000204901	10542	0.000228559	1.11546
V2LHS_172595	FZD7	CATCTTTAAAGAAAGTCAT	8746	0.000206127	10599	0.000229794	1.11482
V2LHS_263364	DDR1	CAGAGGCCCTGTCATCTTT	12450	0.000293423	15084	0.000327033	1.11454
V2LHS_80545	TRIM2	GATTTATGTAGCTAAACTA	11747	0.000276854	14229	0.000308496	1.11429
V2LHS_30136	ANLN	CTTTCCTTGTCAAGTTAAT	10413	0.000245415	12613	0.000273459	1.11428
V2LHS_48431	MMP2	GCCCTGATGGCACCCATTT	11105	0.000261724	13441	0.000291411	1.11343
V2LHS_133568	JUN	CCCACTGAGAAGTCAAACA	8399	0.000197948	10164	0.000220363	1.11324
V2LHS_113995	FYN	CTGTGTGCAATGTAAGGAT	33269	0.000784087	40240	0.000872434	1.11268
V2LHS_153128	SNAI2	CTGTAGTGCTTTAAAGTAT	8633	0.000203463	10438	0.000226304	1.11226
V2LHS_262281	DVL2	CTAGTCAACCTGTCTCTCA	2575	6.06878e-05	3113	6.74922e-05	1.11212
V2LHS_198095	MMP16	GATGGATACCCAATGCAAA	17293	0.000407563	20904	0.000453215	1.11201
V2LMM_38167	MMP16	GATGGATACCCAATGCAAA	17293	0.000407563	20904	0.000453215	1.11201
V2LHS_94321	ADCY8	CATTCTCACTGATGTTTAA	9380	0.000221069	11333	0.000245708	1.11146
V2LMM_42303	ADCY8	CATTCTCACTGATGTTTAA	9380	0.000221069	11333	0.000245708	1.11146
V2LHS_169962	PI3	GTGTTCCATTCAATGGACA	8572	0.000202026	10356	0.000224526	1.11137
V2LHS_21849	TUBB4Q	GTGTCTGAATATCAGCAAT	7316	0.000172424	8834	0.000191528	1.11079
V2LHS_74886	ARHGEF4	GGGACCCTCTTCTCTGGAA	8415	0.000198325	10161	0.000220298	1.11079
V2LMM_58176	ARHGEF7	GAGAGACACATGGAGGATT	5921	0.000139547	7149	0.000154996	1.11071
V2LHS_112015	AGTR1	GAAACCTGTCCATAAAGTA	13201	0.000311122	15938	0.000345548	1.11065
V2LMM_111100	PPP2R5A	GACTCTGTTTCAGACTTGA	7799	0.000183808	9413	0.000204081	1.1103
V2LHS_170351	PPP2R5C	CTCATCTACAGCTTGTTTA	12777	0.000301129	15421	0.000334339	1.11028
V2LHS_68874	AKT3	CTATGAAGATTCTGAAGAA	20767	0.000489439	25062	0.000543363	1.11018
V2LMM_35627	AKT3	CTATGAAGATTCTGAAGAA	20767	0.000489439	25062	0.000543363	1.11018
V2LHS_245076	RND3	GCGAGTGCTTTCTGTATTT	8113	0.000191208	9789	0.000212233	1.10996
V2LHS_113755	EPB41L2	CCAAAGATGGAGGAGATAA	9832	0.000231721	11861	0.000257156	1.10976
V2LMM_83356	EPB41L2	CCAAAGATGGAGGAGATAA	9832	0.000231721	11861	0.000257156	1.10976
V2LHS_121932	FREM1	GCGATATGGCCAGATCGAA	10676	0.000251613	12879	0.000279227	1.10975
V2LHS_76027	NF1	CTGGCAGTTTCAAACGTAA	10450	0.000246287	12603	0.000273243	1.10945
V2LHS_177517	RSPO3	GAGAAAGCCACCACAATAA	5472	0.000128965	6598	0.00014305	1.10922
V2LHS_170971	PTPRC	CAGATGATCTTCCAAAGAA	8535	0.000201154	10291	0.000223117	1.10919
V2LHS_151348	EGR1	CTTCGGTTCTCCAGAATGT	22416	0.000528302	27008	0.000585554	1.10837
V2LHS_202478	CAMK2G	CTGATTGAAGCCATCAACA	4508	0.000106245	5430	0.000117727	1.10807
V2LHS_170777	PSMC3	CGCCCTCTATCATCTTCAT	14565	0.000343269	17542	0.000380324	1.10795
V2LHS_222899	PRKAR1A	CACTGTCAAAGCAAAGACA	8052	0.00018977	9696	0.000210217	1.10774
V2LHS_56307	ZNF354A	GTGCCTGTCAGACACTTAA	10946	0.000257976	13180	0.000285752	1.10767
V2LHS_216999	INADL	GAGATGAACTCTTAGAGAT	4707	0.000110935	5664	0.0001228	1.10695
V2LHS_88660	CLCNKB	CCCATCTTTGTCTATGGAG	10358	0.000244118	12461	0.000270164	1.10669
V2LHS_259654	STXBP3	CATTGGATACTTATATCTA	6111	0.000144025	7351	0.000159375	1.10658
V2LHS_43609	DIAPH1	CCAATTCTGCTCATAGAAA	15947	0.00037584	19181	0.000415859	1.10648
V2LHS_88496	COL4A3	CGGGTGATATGGGAAAGAA	5829	0.000137378	7010	0.000151982	1.1063
V2LHS_139702	VANGL2	CTTCCAAGTGAGATTGTAA	8608	0.000202874	10349	0.000224374	1.10598
V2LHS_152233	NFKB2	CACCTATTTCAAATCTTAT	9193	0.000216661	11052	0.000239616	1.10595
V2LHS_76891	LAMA1	CAAACAAGCAGCTTCTATT	9103	0.00021454	10942	0.000237231	1.10576
V2LHS_258110	CD36	GAATCTGTCCTATTGGGAA	9995	0.000235563	12013	0.000260451	1.10565
V2LHS_89008	PFN2	ACCCTTATCTGGCAACATA	18914	0.000445767	22727	0.000492739	1.10537
V2LHS_258025	YWHAQ	CTTCATTTCATATAAACAT	14966	0.00035272	17973	0.000389668	1.10475
V2LHS_133231	TNC	CTAACCATTTCCGACATTA	3357	7.91181e-05	4029	8.73518e-05	1.10407
V2LHS_55962	TGFBR1	GGAATAGGGTGTTTGATAT	15022	0.00035404	18028	0.000390861	1.104
V2LHS_224158	CRISPLD2	CAATGAGTTTCAGGAATGA	12813	0.000301978	15375	0.000333342	1.10386
V2LHS_242721	CCL1	CTGAGGGCAATCCTGTGTT	3528	8.31482e-05	4233	9.17747e-05	1.10375
V2LHS_263295	PLCG1	GAATCGTGAGGATCGTATA	15905	0.00037485	19082	0.000413712	1.10367
V2LHS_250824	MAPRE2	GACATCATCCAGGATAATA	9799	0.000230944	11756	0.000254879	1.10364
V2LHS_132345	IMPG1	CATCAAGATTGGGAAGGAA	9515	0.00022425	11413	0.000247443	1.10342
V2LHS_171930	VEGFA	CGCAAGAAATCCCGGTATA	10869	0.000256162	13033	0.000282565	1.10307
V2LHS_70171	DNER	GCGACATTGACATAAATGA	10741	0.000253145	12874	0.000279118	1.1026
V2LHS_67946	ROCK2	CTGAGGTTCTGAAATCACA	11011	0.000259508	13194	0.000286056	1.1023
V2LHS_270948	IGFL2	CAGTAAATGTGAAAGCAGA	7864	0.000185339	9416	0.000204146	1.10147
V2LHS_41435	CDC23	CCCAGTGTTACATCAAATA	7791	0.000183619	9326	0.000202195	1.10116
V2LHS_153834	C2orf3	CTCACAGACAACAAGTTTA	5066	0.000119396	6064	0.000131472	1.10114
V2LHS_136014	PLA2G4A	CGACTTATTTGGAAGCAAA	15949	0.000375887	19088	0.000413842	1.10097
V2LHS_32144	ROS1	CTGATAATGAGATGGGATA	6359	0.000149869	7609	0.000164969	1.10075
V2LHS_18147	PLA2G7	CCTGGCATCTCATGGGTTT	8299	0.000195592	9927	0.000215225	1.10038
V2LHS_1645	MERTK	CTTACCACATCTGTACCAA	5152	0.000121423	6162	0.000133597	1.10026
V2LHS_153171	SMARCC2	CGCACAGACATGTACACAA	7224	0.000170256	8640	0.000187322	1.10024
V2LMM_95679	SMARCC2	CGCACAGACATGTACACAA	7224	0.000170256	8640	0.000187322	1.10024
V2LHS_201511	BAD	GAGTTTGTGGACTCCTTTA	7434	0.000175205	8891	0.000192764	1.10022
V2LHS_16295	DDAH1	GCAGATCTTTCTAATGTGT	6867	0.000161842	8212	0.000178042	1.1001
V2LHS_93911	SCNN1A	GCTCTTTGACCTGTACAAA	10814	0.000254865	12931	0.000280354	1.10001
V2LMM_25345	MAP3K4	CAGAAGATAGGAGACAAAT	4504	0.000106151	5385	0.000116751	1.09986
V2LHS_115053	ANAPC7	CACAGATGTTGGATCTTTA	10255	0.000241691	12258	0.000265763	1.0996
V2LHS_95370	ARHGEF11	CGCTCTGTGGCCACAGATA	15879	0.000374238	18976	0.000411414	1.09934
V2LHS_120255	ITGAD	GCATTTATGAGAGCTCAGA	19950	0.000470183	23840	0.000516869	1.09929
V2LHS_120255	ITGAX	GCATTTATGAGAGCTCAGA	19950	0.000470183	23840	0.000516869	1.09929
V2LHS_69096	COL24A1	CACTCATTTGCCATTACTA	23157	0.000545766	27663	0.000599755	1.09892
V2LHS_135464	KDELR3	CGGGCACTCTACCTGGCTA	1795	4.23047e-05	2144	4.64836e-05	1.09878
V2LHS_85443	SHOC2	CAGTGCACTTGAAGAATTA	5766	0.000135894	6887	0.000149315	1.09877
V2LHS_245421	MMP20	GCCATCATTTGTTATAATA	11978	0.000282299	14305	0.000310143	1.09864
V2LHS_5713	SCN8A	CCGCCATGCTGGTATAAAT	12892	0.00030384	15395	0.000333775	1.09852
V2LHS_141109	ITGA8	CAATCAACATTAGTTTGAA	9946	0.000234408	11877	0.000257502	1.09852
V2LHS_163838	MYO5A	CAACCTGAATTATAGTAGA	12893	0.000303863	15396	0.000333797	1.09851
V2LHS_232114	TSHR	CTGTTTACCTAAACAAGAA	5886	0.000138722	7028	0.000152372	1.0984
V2LHS_284721	XCL1	GAAAGCACTGCATGAATAA	9115	0.000214823	10877	0.000235822	1.09775
V2LHS_263235	MAP3K1	CTCATTTGCTGAGTAAATA	10001	0.000235704	11933	0.000258717	1.09763
V2LHS_19741	RRAS2	GTCATTTCCAGACAAATTT	21701	0.000511451	25887	0.00056125	1.09737
V2LHS_202860	CLCNKB	CAGCTCCATTCTTTGGCAT	13859	0.00032663	16531	0.000358405	1.09728
V2LHS_152123	PPP1R12A	CAAATAGTCTTGTAGGCAT	8354	0.000196888	9964	0.000216027	1.09721
V2LHS_151873	MNDA	GAAGGACCAATGAATGTTA	23428	0.000552153	27942	0.000605804	1.09717
V2LHS_130960	GUCY1A3	GGACAACTCTGTGAAGAAA	9499	0.000223873	11329	0.000245621	1.09714
V2LHS_156979	STEAP4	CATGTAATTCTTCCTCTAT	1819	4.28704e-05	2169	4.70256e-05	1.09693
V2LHS_249505	CYP7B1	CATTCTGCAGCTCAATAAT	11349	0.000267474	13532	0.000293384	1.09687
V2LHS_16958	GNG4	CAGCTGCAGAGGTTCTGTA	7126	0.000167946	8496	0.0001842	1.09678
V2LHS_12734	KCNV1	CCCAGAGAAAGATAAGTAA	12402	0.000292291	14775	0.000320333	1.09594
V2LHS_70138	STAT2	CCAAGTCTGTGGAACTTAA	16101	0.00037947	19179	0.000415815	1.09578
V2LHS_235704	FMO2	CATCTTCACCCAGAAACAA	7912	0.000186471	9418	0.000204189	1.09502
V2LHS_98604	HOXB4	CACACTTTATATACGAATA	8121	0.000191396	9666	0.000209566	1.09493
V2LMM_211540	PRICKLE1	GTGCAAATATTAATGTATA	7204	0.000169785	8573	0.000185869	1.09474
V2LHS_254537	TRAF6	GGTACAATACGCCTTACAA	10021	0.000236176	11924	0.000258521	1.09461
V2LHS_133892	LAMB2	CTGAGCCTGACAGACATAA	12306	0.000290029	14639	0.000317385	1.09432
V2LHS_63700	DDR2	CCTATCTTGAGTTCTGCAA	9322	0.000219702	11089	0.000240418	1.09429
V2LHS_170348	PPP2R1B	GTTTGAATATCATCTCCAA	26416	0.000622575	31411	0.000681014	1.09387
V2LHS_262584	ADCY7	GCCTCTCTGAGGTCAGCAT	5860	0.000138109	6968	0.000151072	1.09386
V2LHS_179385	NEGR1	CATACACTATCTCTAAGTA	12608	0.000297146	14991	0.000325016	1.09379
V2LHS_150744	COL8A1	CTATGAGATGCCTGCATTT	8103	0.000190972	9634	0.000208872	1.09373
V2LHS_132627	KLK3	CTGGAGACATATCACTCAA	10859	0.000255926	12898	0.000279638	1.09265
V2LHS_78652	PPP2R2A	GCCAGTCCACGAAGAATAT	7207	0.000169855	8560	0.000185587	1.09262
V2LHS_254587	TRIM2	CAGTTTCTGATTTGCAGTA	8000	0.000188545	9498	0.000205924	1.09218
V2LHS_41402	CLIC3	GCAGGAGAAAGAGTTCAAA	9236	0.000217675	10961	0.000237643	1.09173
V2LHS_150924	HAPLN1	GCATGCAATAGCTTAAGAA	9255	0.000218123	10981	0.000238076	1.09148
V2LHS_172084	YWHAZ	CAGTTAACATTTAGGGAGT	12137	0.000286046	14400	0.000312203	1.09144
V2LHS_57636	PRKCH	GGGACATCTTCCAATGATT	8412	0.000198255	9975	0.000216266	1.09085
V2LHS_48035	NFATC3	CTCACATTGTCCTTGAAGT	10517	0.000247866	12470	0.000270359	1.09075
V2LHS_190118	YWHAE	CTTATAAAGCTGCTAGTGA	11284	0.000265942	13378	0.000290045	1.09063
V2LHS_20147	IGF1R	CATACACAGTGATCACATA	10195	0.000240277	12079	0.000261882	1.08992
V2LHS_140527	UNC13D	GAGAGTCTGTTCCAGCTCT	15435	0.000363773	18286	0.000396454	1.08984
V2LHS_69522	DLC1	CAGAAATACTCACTCCTAA	3557	8.38317e-05	4214	9.13627e-05	1.08984
V2LHS_150053	BMP7	GGACTCGTTTCCAGAGGTA	6076	0.0001432	7198	0.000156058	1.08979
V2LHS_66649	PPP3CB	CTCTCTTACTTGAACACAA	8677	0.0002045	10278	0.000222835	1.08966
V2LHS_60841	MS4A7	GGTCAAGTGTGATTAGACT	11384	0.000268299	13478	0.000292213	1.08913
V2LHS_18563	DSP	CAGAATGATTCACAAGCAA	12211	0.00028779	14453	0.000313352	1.08882
V2LHS_237097	KRT8	GTACAGAGATGGAGAACGA	9335	0.000220008	11048	0.000239529	1.08873
V2LHS_93171	THPO	GACTCTGATCCCATATTCT	4033	9.50501e-05	4773	0.000103482	1.08871
V2LHS_218838	MYO9B	CGCGATTTGCATAACCAAA	14977	0.000352979	17719	0.000384161	1.08834
V2LHS_41441	LIN7A	GTGAACACATGGTGTATAA	8023	0.000189087	9489	0.000205729	1.08801
V2LHS_239029	NR4A3	CGATGTCAGTACTGTCGAT	10415	0.000245462	12315	0.000266999	1.08774
V2LHS_221377	PRKAR2B	GAGCAGATGTCTCAAGTAT	27488	0.00064784	32492	0.000704451	1.08739
V2LHS_66984	RECK	CAGAGACAATGGTTGAAAT	14339	0.000337943	16948	0.000367446	1.0873
V2LHS_16338	LMOD1	AACTCAGACTGCATCACAA	6903	0.000162691	8159	0.000176893	1.0873
V2LHS_136046	SVEP1	CCTTTGGGAACCTATTATA	9704	0.000228705	11469	0.000248657	1.08724
V2LHS_17325	FGF10	GCCATTAACAGCAACTATT	6550	0.000154371	7741	0.000167831	1.08719
V2LHS_43329	ERBB4	GCTCTGGAGTGTATACATT	26811	0.000631884	31679	0.000686825	1.08695
V2LHS_218824	RBBP7	GTGTCATCAATGAAGAATA	10465	0.00024664	12363	0.000268039	1.08676
V2LHS_261929	JUN	CCAGTGTTGTTTGTAAATA	12344	0.000290925	14577	0.00031604	1.08633
V2LHS_58387	RCAN3	GACTTTACATTAAAGGAGA	17680	0.000416684	20878	0.000452651	1.08632
V2LHS_259764	SDC2	GTCTTACTTTGTTAATTTA	12491	0.000294389	14745	0.000319683	1.08592
V2LHS_169662	LIMK2	CTTGTTCCTTTATAGGCCA	9953	0.000234573	11749	0.000254727	1.08592
V2LHS_131125	ITGA4	CGTGGGTCTTTATTTCATT	8936	0.000210604	10548	0.000228689	1.08587
V2LHS_207819	SNAI1	GGTACACTGGTATTTATAT	8714	0.000205372	10283	0.000222943	1.08556
V2LHS_133555	JAG2	CGCCTCACCTTGCATTTCA	11413	0.000268983	13464	0.00029191	1.08524
V2LHS_113658	EIF2B1	GAGAACCTTTCTTACTCAT	5461	0.000128705	6438	0.000139581	1.0845
V2LHS_137790	C1QTNF3	CTCTTTGAAACTAAGTAAA	10009	0.000235893	11798	0.00025579	1.08435
V2LHS_94067	TNFRSF1A	CTCCAAATGCCGAAAGGAA	10059	0.000237071	11850	0.000256917	1.08371
V2LHS_220869	PPP2R5C	CGCCTTTAAGCATAAAGTA	8573	0.000202049	10098	0.000218932	1.08356
V2LHS_35842	GSK3A	GGGTGTAAATAGATTGTTA	14404	0.000339475	16963	0.000367771	1.08335
V2LHS_171265	RARRES2	CCAATGGGAGGAAACGGAA	9441	0.000222506	11116	0.000241003	1.08313
V2LHS_92978	LTBP2	GAAAGGACACTGCCAAGAT	6606	0.000155691	7778	0.000168633	1.08313
V2LHS_158576	CACNG7	CACAGACTCCCTTATTTCA	5615	0.000132335	6611	0.000143332	1.0831
V2LHS_72952	GYS2	CTGATAGAAGGAAGTCCTT	11419	0.000269124	13440	0.000291389	1.08273
V2LHS_218699	MAP2K1	CTATTTGTGTGTATGCTGA	14199	0.000334643	16708	0.000362242	1.08247
V2LHS_237910	IL7R	CAATCTGGAATTTGAAATA	12066	0.000284373	14193	0.000307715	1.08208
V2LHS_80985	MPP5	CTCTATAGCTGTAGCTTTA	11295	0.000266202	13284	0.000288007	1.08191
V2LHS_35855	MMP20	GTCCTCCTCGGACTATTTA	11850	0.000279282	13936	0.000302143	1.08186
V2LHS_50314	GFPT2	ATCACCACCTTTCATCTGA	11584	0.000273013	13623	0.000295357	1.08184
V2LHS_263361	CSNK1A1	CTGCTTAATTGTGCTAGAA	9119	0.000214917	10724	0.000232505	1.08183
V2LHS_242793	NRCAM	GCAAATGTATCCAAATATA	13326	0.000314068	15670	0.000339738	1.08173
V2LHS_169786	PDGFA	GTGTTACATTCCTGAACCT	5381	0.00012682	6327	0.000137174	1.08165
V2LHS_114282	GRP	CTGTTACCATTCACAATAA	10897	0.000256821	12812	0.000277774	1.08158
V2LHS_157766	PIP4K2C	GAGTCAGAGCCATAACTCA	22637	0.000533511	26614	0.000577012	1.08154
V2LHS_37234	LCK	GGAATTATATTCATCGTGA	12103	0.000285245	14222	0.000308344	1.08098
V2LHS_226652	CCK	GAAAGCTCCTTCTGGACGA	12076	0.000284608	14184	0.00030752	1.0805
V2LMM_50806	OLFML2B	CGACCACCCAGAACACATA	5477	0.000129082	6433	0.000139472	1.08049
V2LHS_153971	TGFB2	CTGAACAACGGATTGAGCT	36239	0.000854084	42557	0.000922668	1.0803
V2LHS_76503	INADL	GAGAGGAGCTTAAAGGTAT	4862	0.000114588	5708	0.000123754	1.07999
V2LHS_53090	PCAF	GCCCGAATCGCCGTGAAGA	5453	0.000128517	6401	0.000138779	1.07985
V2LHS_238946	HDAC9	CACAAGATGCAAAGGATGA	4962	0.000116945	5824	0.000126269	1.07973
V2LHS_201464	ADAM12	CGATTAATAGAGATTGCTA	12727	0.000299951	14935	0.000323802	1.07952
V2LHS_36155	FREM1	GACTATTCTTTACATCATA	16484	0.000388496	19342	0.000419349	1.07942
V2LHS_113641	CELSR3	GCGAGCACATGGAAAGCTA	18735	0.000441548	21983	0.000476608	1.0794
V2LHS_240995	ROR1	CATGGCAGATCCTATAAAT	11073	0.000260969	12991	0.000281655	1.07926
V2LHS_80182	DMN	GATGTCACATTCTCAGTTA	9728	0.00022927	11408	0.000247334	1.07879
V2LHS_179584	HGF	CAAGTAAGCTGAATGAGAA	2793	6.58257e-05	3273	7.09611e-05	1.07802
V2LHS_207941	FCGR2A	GCAATCATGTAAGTCTATA	10225	0.000240984	11980	0.000259736	1.07781
V2LHS_278600	SMARCA1	CAAATTCATCTTTATGCTA	5395	0.00012715	6320	0.000137022	1.07765
V2LHS_111867	SELL	GACTTACCATTATTCTGAA	14832	0.000349562	17373	0.00037666	1.07752
V2LMM_78477	SELL	GACTTACCATTATTCTGAA	14832	0.000349562	17373	0.00037666	1.07752
V2LHS_157628	MMRN2	CCAACCAAGGGAAAGGAAA	7913	0.000186494	9267	0.000200916	1.07733
V2LHS_57881	PPP2R5E	GACACGCTATCTGATCTTA	14874	0.000350552	17419	0.000377657	1.07732
V2LMM_83315	PPP2R5E	GACACGCTATCTGATCTTA	14874	0.000350552	17419	0.000377657	1.07732
V2LHS_531	PTEN	GACTTAGACTTGACCTATA	7453	0.000175653	8727	0.000189208	1.07717
V2LMM_52491	PTEN	GACTTAGACTTGACCTATA	7453	0.000175653	8727	0.000189208	1.07717
V2LHS_88618	COL1A2	CTATGGATGCTATCAAAGT	13141	0.000309708	15386	0.00033358	1.07708
V2LHS_58980	PDGFRA	GCATCACAATGCTGGAAGA	8813	0.000207706	10318	0.000223702	1.07702
V2LHS_1268	ROS1	CTGATGATCTGTGGAATTT	7194	0.000169549	8421	0.000182574	1.07682
V2LMM_187994	ROS1	CTGATGATCTGTGGAATTT	7194	0.000169549	8421	0.000182574	1.07682
V2LHS_142598	CACNA1C	CTGACATCTCAAGGATCTA	5604	0.000132076	6559	0.000142204	1.07669
V2LHS_80528	ADCY6	GCCATCAGGTACTTCATTA	5210	0.00012279	6093	0.000132101	1.07583
V2LHS_119812	CCDC80	CGCCGTGAGACCTGAGCAA	6579	0.000155054	7694	0.000166812	1.07583
V2LHS_18541	RCAN1	GGGAGACTAAGATGTATTA	8412	0.000198255	9836	0.000213252	1.07565
V2LHS_171044	PTX3	CCGAGAACTCGGATGATTA	8303	0.000195686	9708	0.000210477	1.07559
V2LHS_41471	AXIN2	GCAGCAGATTGATTCCATC	9517	0.000224298	11127	0.000241242	1.07554
V2LHS_34222	PLXDC1	CGCATTGTCTTTGCCTATA	12214	0.000287861	14280	0.000309601	1.07552
V2LHS_254406	NFAT5	CCTATGTTGTGTGGACAAT	3554	8.3761e-05	4155	9.00836e-05	1.07548
V2LHS_170778	PSMC3	CCTCTATCATCTTCATTGA	13071	0.000308059	15278	0.000331239	1.07525
V2LMM_12717	RDX	CACCTCGTCTGAGAATCAA	5980	0.000140937	6989	0.000151527	1.07514
V2LHS_75112	CLIC6	GCTGAAAGGCGTTATATTT	8605	0.000202803	10056	0.000218022	1.07504
V2LHS_250473	BBS9	CTTGCTCTGCGATAGATTA	12121	0.000285669	14163	0.000307065	1.0749
V2LHS_153625	RPS6KB1	CGATCACCTCGAAGATTTA	11795	0.000277986	13782	0.000298804	1.07489
V2LHS_38334	PYGO2	GAGACAGCTTTAGGGAATA	13228	0.000311759	15451	0.000334989	1.07452
V2LHS_268120	CDKN1A	CATTAGAATTATTTAAACA	33957	0.000800302	39645	0.000859534	1.07401
V2LHS_42836	GAS2	GGCAAATTATTATTTCTCA	12214	0.000287861	14250	0.000308951	1.07327
V2LHS_113577	ECM2	CATTTAATGGATTACCAAA	11721	0.000276242	13673	0.000296441	1.07312
V2LHS_63731	NTRK2	CAAATTATCCTGATGTAAT	9704	0.000228705	11317	0.000245361	1.07283
V2LHS_136706	BICC1	CCCACAATGACAACCACTT	14911	0.000351424	17380	0.000376812	1.07224
V2LHS_42494	GLI1	GCCTGAATCTGTGTATGAA	10899	0.000256869	12703	0.000275411	1.07219
V2LHS_216724	EVI2B	CTTCTATGTTGGTAGCTAT	10636	0.00025067	12389	0.000268603	1.07154
V2LHS_33236	COL6A3	CACAGATAGTGAATCTCTT	6741	0.000158872	7852	0.000170237	1.07153
V2LHS_262377	CTNNA1	CCTGTTCCATCTCAAATAA	9644	0.000227291	11222	0.000243302	1.07044
V2LMM_82760	GNAI1	GAATGCATGAAAGCATGAA	12298	0.00028984	14309	0.00031023	1.07035
V2LMM_82760	GNAI3	GAATGCATGAAAGCATGAA	12298	0.00028984	14309	0.00031023	1.07035
V2LMM_30233	ANAPC7	CATCTGAAATTGAAGTGAA	6082	0.000143341	7075	0.000153391	1.07011
V2LHS_24544	CLCN2	CCTTTGCTGTCATTGGTAT	8477	0.000199787	9859	0.000213751	1.06989
V2LHS_217930	MAPK8	CACAGAAATCCCTAGAAGA	8384	0.000197595	9750	0.000211387	1.0698
V2LHS_154019	THBS1	GGAGTTCAGTACAGAAATA	6742	0.000158896	7838	0.000169934	1.06947
V2LHS_28744	ELL2	GACTTGATCTAGAACATTA	7531	0.000177491	8752	0.00018975	1.06907
V2LHS_249170	WNT1	GAGTTTGGATGTTGTAAAT	9588	0.000225971	11137	0.000241459	1.06854
V2LMM_33446	MPP7	CAGATAGAAGTGGTCTTAT	7100	0.000167333	8246	0.00017878	1.0684
V2LHS_131229	NPY	CTTTGTCATCATTGTATAT	20031	0.000472092	23262	0.000504338	1.0683
V2LHS_152356	NRAS	CTCTTGTTACTCCCTGTTA	19779	0.000466153	22966	0.00049792	1.06815
V2LHS_170974	PTPRD	CTGAGTCTGAAACAAGTAT	8774	0.000206786	10186	0.00022084	1.06796
V2LHS_156570	EXOC1	GATCTACTTCTAGTCTAAA	3090	7.28254e-05	3586	7.77472e-05	1.06758
V2LHS_223799	CXCL3	CAATTAGTGGATCACTGTT	6369	0.000150105	7391	0.000160243	1.06754
V2LHS_67866	AKAP5	GATAGAACTTCAGAACAAT	4433	0.000104477	5144	0.000111526	1.06746
V2LHS_235835	TRAF7	GGGACGCATCCATGTTAAA	9758	0.000229977	11316	0.00024534	1.0668
V2LHS_47875	HDAC9	AAACTGCTTTCGAAATCTA	9077	0.000213928	10525	0.00022819	1.06667
V2LHS_204456	EDIL3	CAAACACTGTCAATGTTTA	9666	0.000227809	11207	0.000242976	1.06658
V2LHS_150900	ATF2	GCTATCATACTGCTGATAA	10905	0.00025701	12643	0.00027411	1.06653
V2LHS_42566	EXOSC6	CTTGGAATGATAAAGGCAA	19376	0.000456655	22462	0.000486993	1.06644
V2LHS_252342	LHFP	CCTAATAAATGGACCAATA	10920	0.000257364	12657	0.000274413	1.06625
V2LMM_120844	SCN2A	CAACGCATTGCAGAAGAGA	7540	0.000177703	8739	0.000189468	1.0662
V2LHS_102438	ADCY1	GCCTGATTCTCTCAGATAT	4544	0.000107093	5266	0.000114171	1.06609
V2LHS_170403	PRKACB	GAGAATCCAACTCAGAATA	10376	0.000244543	12023	0.000260668	1.06594
V2LHS_55818	CCL23	GAGTTACTTTGAAACGAAC	19724	0.000464857	22853	0.00049547	1.06586
V2LHS_131072	IGF1R	CCGAAGATTTCACAGTCAA	9782	0.000230543	11333	0.000245708	1.06578
V2LMM_188294	IGF1R	CCGAAGATTTCACAGTCAA	9782	0.000230543	11333	0.000245708	1.06578
V2LHS_157049	BBS1	GCAATGGAAACATCTATAT	9006	0.000212254	10430	0.00022613	1.06538
V2LHS_171145	RAB5B	GAGTGAAGATGTTTCATTA	10742	0.000253168	12439	0.000269687	1.06525
V2LHS_168969	TCF3	CTCCTGGACTTCAGCATGA	8434	0.000198773	9766	0.000211734	1.06521
V2LHS_153573	STAT4	CTGACATTCCCAAAGACAA	16267	0.000383382	18833	0.000408314	1.06503
V2LMM_2543	STAT4	CTGACATTCCCAAAGACAA	16267	0.000383382	18833	0.000408314	1.06503
V2LHS_203923	CELSR1	GTGACCATCTTGGACATTA	6957	0.000163963	8050	0.00017453	1.06445
V2LHS_113905	FMO1	GCAATATAAGCATCCAGAT	9774	0.000230355	11309	0.000245188	1.06439
V2LHS_92918	IL2RA	GTTACTAATTGGCCTCTTT	22409	0.000528137	25920	0.000561965	1.06405
V2LHS_170454	PRKCI	GATTATCTCTTCCAAGTTA	8395	0.000197854	9709	0.000210499	1.06391
V2LHS_284697	CD8A	GAAATAAGAACCACTCATA	12158	0.000286541	14059	0.00030481	1.06376
V2LHS_50194	MYO10	GCTCCATCATGTATAACTT	6708	0.000158095	7753	0.000168091	1.06323
V2LHS_156933	SLC12A8	CTCGCAGGTGTCAAATGGA	9535	0.000224722	11020	0.000238922	1.06319
V2LMM_66820	SCN8A	CCACCCAGTTCATTGAGTA	10043	0.000236694	11605	0.000251605	1.063
V2LHS_93669	GDF5	CTGTTAGACTGTTAGATTT	11117	0.000262006	12844	0.000278468	1.06283
V2LHS_95216	MAML1	GCATCTTCATGATACAGTT	9846	0.000232051	11373	0.000246575	1.06259
V2LHS_76028	NF1	GGCAATCAGTCTTTCTAAA	12401	0.000292268	14324	0.000310555	1.06257
V2LHS_200319	NF2	GGTGTGAACTACTTTGCAA	9803	0.000231038	11320	0.000245426	1.06228
V2LHS_151306	EDN1	GAATAATCATAAGAAAGGA	7642	0.000180107	8823	0.000191289	1.06209
V2LHS_286215	NHS	CTGCGATCCAGAAACCATA	14532	0.000342491	16777	0.000363738	1.06204
V2LHS_31299	CCL2	GTCACCTGCTGTTATAACT	7456	0.000175724	8607	0.000186606	1.06193
V2LHS_113058	CLCA1	GTCTGCTCCTTGTCCTAAT	7096	0.000167239	8191	0.000177587	1.06188
V2LHS_171918	VCL	GGTTGGTACTGCTAATAAA	14380	0.000338909	16599	0.000359879	1.06187
V2LHS_229651	DAAM1	CGCTTTCAGACATTAATTA	4640	0.000109356	5356	0.000116122	1.06187
V2LHS_247906	SP1	CCCATTACCTAGAAATCTA	9301	0.000219207	10733	0.0002327	1.06155
V2LHS_35854	MMP20	ATCAGAATTTCAATCCACA	27318	0.000643833	31506	0.000683074	1.06095
V2LHS_35309	ADIPOQ	GTTAGGAAGTTGATTATTA	13431	0.000316543	15488	0.000335792	1.06081
V2LHS_226625	ZEB1	GCAATAACGTTACAAATTA	19000	0.000447794	21903	0.000474874	1.06047
V2LHS_135249	KCNK4	CTCAAAGCCTGCATCAATA	13622	0.000321045	15692	0.000340215	1.05971
V2LHS_62175	CDH15	GAGACAATGTCCTCAACTA	6388	0.000150553	7357	0.000159505	1.05946
V2LHS_42384	TGFBR1	CTCATATAGTAGTGAGGAA	23866	0.000562476	27478	0.000595744	1.05915
V2LHS_72996	GNGT1	CAAATGTTGTGAAGAAGTA	7446	0.000175488	8572	0.000185848	1.05903
V2LHS_198510	MAP3K5	CAAATACTGGAAGGATTAA	14570	0.000343387	16770	0.000363586	1.05882
V2LHS_27911	CILP	CCTGGCCAGAACTGCTCTA	7046	0.000166061	8109	0.000175809	1.0587
V2LHS_76450	SDC2	GAGGAAATCTGAATGTATT	7627	0.000179754	8777	0.000190292	1.05863
V2LHS_13323	TRAF6	CACAGCAGTGCAATGGAAT	5441	0.000128234	6261	0.000135743	1.05856
V2LHS_69226	BMP15	GCCATTATTCAGAACCTTA	16894	0.000398159	19437	0.000421409	1.05839
V2LHS_24656	CLCA4	GGATTAACACTGAATAGTA	10954	0.000258165	12598	0.000273134	1.05798
V2LHS_113076	CLIC1	GACAACATATTTCAGTAAT	9609	0.000226466	11051	0.000239594	1.05797
V2LHS_83539	FGFR2	GAGTTTGTCTGCAAGGTTT	9660	0.000227668	11109	0.000240852	1.05791
V2LHS_23171	EED	GATGGAAGATGATATAGAT	33593	0.000791723	38630	0.000837528	1.05785
V2LHS_221931	PI3	CAGTTAAAGGTCAAGATAA	10215	0.000240748	11745	0.000254641	1.05771
V2LHS_188134	LRRC1	CACTGACTAGGTTGCCAGA	9552	0.000225122	10980	0.000238055	1.05745
V2LHS_42497	GLI1	CTCAGCTTGTGTGTAATTA	8776	0.000206834	10087	0.000218694	1.05734
V2LHS_235350	CCRL1	CTCCCTGTATTCCTCACAA	13229	0.000311782	15197	0.000329483	1.05677
V2LHS_47110	SPOCK1	CACATAAACTCAAGCAAGA	6754	0.000159179	7758	0.000168199	1.05667
V2LHS_81316	MMP26	GCTTCAGACACTGGATATA	10228	0.000241054	11743	0.000254597	1.05618
V2LHS_57043	REST	GTGAAACTTTAAATGGTAA	10713	0.000252485	12297	0.000266608	1.05594
V2LHS_219408	EDNRA	CAGGTTGTCTGATATTTCT	13225	0.000311688	15178	0.000329071	1.05577
V2LHS_88864	CD3G	GTCAGAACTGCATTGAACT	6398	0.000150789	7342	0.00015918	1.05565
V2LHS_61930	EBI2	CGCTCTTAATAACTCCCAA	8689	0.000204783	9971	0.000216179	1.05565
V2LHS_70533	CXCL11	GAAACATTCTTATGCATCA	10717	0.000252579	12298	0.00026663	1.05563
V2LHS_32012	RPS6KA1	CACAGCCTGGGTATCATTT	15607	0.000367827	17904	0.000388172	1.05531
V2LHS_235580	PDE3A	GGATGTCTGTCTGGGAATA	11148	0.000262737	12788	0.000277254	1.05525
V2LHS_222311	GRHL2	GTGTAATTAGTAACACAGA	19864	0.000468157	22778	0.000493844	1.05487
V2LHS_151526	FBN2	CGCCAGGGCTGTACAGATA	8992	0.000211924	10304	0.000223399	1.05414
V2LHS_33330	BTRC	CGTTGTATTCGATTTGATA	11509	0.000271245	13184	0.000285839	1.0538
V2LHS_151810	MMP1	CATATATGGACGTTCCCAA	8145	0.000191962	9329	0.00020226	1.05364
V2LHS_154069	TIMP1	CACAGTGTTTCCCTGTTTA	7075	0.000166744	8103	0.000175679	1.05358
V2LMM_12638	TIMP1	CACAGTGTTTCCCTGTTTA	7075	0.000166744	8103	0.000175679	1.05358
V2LHS_53091	PCAF	CAAGTTTATTTCTATCTAT	13161	0.00031018	15072	0.000326772	1.05349
V2LHS_266957	FZD5	CTTGCAAACCTTTCTCATA	7740	0.000182417	8863	0.000192157	1.05339
V2LHS_200198	RPS6KA5	GGATCTGAAACCTGAGGTA	11824	0.000278669	13539	0.000293536	1.05335
V2LHS_150721	COL4A2	GTGCTTATTCTTAACTTAT	9166	0.000216025	10494	0.000227518	1.0532
V2LHS_249963	NRG2	GAGACATTCGCATCAAATA	9740	0.000229553	11150	0.000241741	1.05309
V2LHS_31251	CCL4	GTCATTTCCATTATTTATA	9218	0.000217251	10548	0.000228689	1.05265
V2LHS_232202	SOS2	CAATCAGTGCAGACCTTAA	24262	0.000571809	27761	0.00060188	1.05259
V2LHS_41400	CLIC3	GCTGCAGATCGAGGACTTT	7817	0.000184232	8944	0.000193913	1.05255
V2LHS_212606	GPSM3	CACCTGAGAGATTAAGACT	13574	0.000319913	15522	0.000336529	1.05194
V2LHS_171946	VIM	GCCAGATGCGTGAAATGGA	4442	0.000104689	5079	0.000110117	1.05184
V2LHS_153624	RPS6KB1	CGGAGAATATCATGCTTAA	12040	0.00028376	13765	0.000298436	1.05172
V2LHS_59217	FGF23	GTGGCTCTTCGATTAGTTA	23749	0.000559719	27149	0.000588611	1.05162
V2LHS_263304	CTNNA1	GCCTGTTCCATCTCAAATA	8033	0.000189322	9183	0.000199094	1.05162
V2LHS_113997	FYN	GAGACCATGTCAAACATTA	30093	0.000709235	34398	0.000745775	1.05152
V2LHS_42837	GAS2	GAGAATAGCTTATGAGTTA	11425	0.000269265	13058	0.000283107	1.05141
V2LHS_33174	PIP5K1B	CAGTGAACCTCTAATAGAA	9798	0.00023092	11196	0.000242738	1.05118
V2LHS_114433	EIF2B4	GTTCCTACACGAAAGGATT	5780	0.000136224	6603	0.000143158	1.05091
V2LHS_276633	PSMA6	GAAGTGGTTAGGACTCTAT	6350	0.000149657	7252	0.000157229	1.05059
V2LHS_152267	NID1	GAGTCAATGGCAAGGTGAA	4410	0.000103935	5036	0.000109184	1.0505
V2LHS_137409	PDGFD	GAATTACTCGGTCAATATA	11147	0.000262713	12728	0.000275953	1.05039
V2LHS_112780	CCNE1	CAGCAAATCTTTATACAGA	25843	0.00060907	29505	0.000639691	1.05027
V2LHS_59220	FGF23	GACTGGTTCCTATTCTGAA	10605	0.00024994	12105	0.000262446	1.05004
V2LHS_64259	TRHDE	CTCTTTATCCTCTAGATAA	9266	0.000218382	10576	0.000229296	1.04998
V2LHS_70262	PKDREJ	GAATTGCACTTATTACTAA	10917	0.000257293	12460	0.000270142	1.04994
V2LHS_92314	PTEN	CTATATTTATCCAAACATT	12679	0.00029882	14467	0.000313656	1.04965
V2LHS_97975	GDF2	CTGAAGATGTTTCTGGAGA	7207	0.000169855	8221	0.000178238	1.04935
V2LHS_230868	PRICKLE2	GAACCAATATGTATAAGTA	10832	0.00025529	12356	0.000267888	1.04935
V2LHS_113081	CLIC2	GCTATATTTGTGATCAGAT	6612	0.000155832	7539	0.000163451	1.04889
V2LHS_199720	CREB3	GTGATTGAGATATCAAACA	11342	0.000267309	12928	0.000280289	1.04856
V2LHS_48512	LLGL2	CGCGTCAAGTCCCTCAAGA	8756	0.000206362	9978	0.000216331	1.04831
V2LHS_47084	WASL	AGCTGACTTTGGTATAATA	9553	0.000225146	10885	0.000235995	1.04819
V2LHS_131228	NPY	CCCATATTTCATCGTGTAA	13169	0.000310368	15004	0.000325298	1.0481
V2LHS_69912	SEMA3A	CTAATTTCATCAAGGTACT	6192	0.000145934	7050	0.000152849	1.04739
V2LHS_84432	DDR1	GACAGCCCATCACCTCTAA	10857	0.000255879	12359	0.000267953	1.04719
V2LMM_213126	PRICKLE1	GGTGCAAATATTAATGTAT	7813	0.000184137	8890	0.000192742	1.04673
V2LHS_32620	RGS1	GGAGTCAGAATATATTTGT	5152	0.000121423	5862	0.000127093	1.04669
V2LHS_88953	MYLK	CAGTTTCTAAGTCATATTA	7034	0.000165778	8003	0.000173511	1.04665
V2LHS_221127	PGF	GAGCTTCCGCTTTGAAAGA	17530	0.000413149	19942	0.000432358	1.04649
V2LHS_201731	EPHB2	GCGGGAAATACAAGGAATA	8587	0.000202379	9760	0.000211604	1.04558
V2LHS_20894	FLT4	CGGTCTGGTTCTTCCCTTT	11821	0.000278598	13431	0.000291194	1.04521
V2LHS_84596	YWHAE	GACGAAATGGTGGAGTCAA	7990	0.000188309	9073	0.00019671	1.04461
V2LHS_122554	FAT3	CTGACTCCAGTTCCAATGA	12906	0.00030417	14651	0.000317645	1.0443
V2LHS_118232	ALPK2	CGTGGACCCTGTAGATGAA	17188	0.000405088	19511	0.000423013	1.04425
V2LHS_192793	PAK6	CCCTCTGACCACTTCGGAT	14645	0.000345155	16616	0.000360248	1.04373
V2LHS_54240	RXFP2	CTAACAATATCCTCAGAAT	5285	0.000124557	5996	0.000129998	1.04368
V2LHS_69446	RHOC	ACTGTCTTTGAGAACTATA	16240	0.000382746	18424	0.000399446	1.04363
V2LHS_257124	INSC	CTGCAGATTGGGATCAACA	8400	0.000197972	9529	0.000206596	1.04356
V2LHS_19711	PLK1	GTTCTTTACTTCTGGCTAT	11124	0.000262171	12609	0.000273373	1.04273
V2LHS_58034	STXBP5L	CATTTACAGTCAATCTGAA	15147	0.000356986	17161	0.000372064	1.04224
V2LHS_15415	RHOH	AGAACAAGTGGATTGGTGA	11777	0.000277561	13342	0.000289265	1.04216
V2LHS_105031	DOCK11	CAGCATTGCACTTGAACTA	11117	0.000262006	12593	0.000273026	1.04206
V2LHS_29964	ERBB2IP	CAGATTAACTAAACTCCAA	2637	6.21491e-05	2985	6.47171e-05	1.04132
V2LHS_31019	CX3CL1	AACATACTCCCATCTGTGA	6320	0.00014895	7154	0.000155104	1.04131
V2LHS_31067	SLC9A4	GTTTACGGTCTATTTCATA	12635	0.000297783	14301	0.000310057	1.04122
V2LHS_154258	FZD3	CCAAGATTTGCCTTATAAT	27107	0.00063886	30681	0.000665188	1.04121
V2LHS_170966	PTPRC	CAGATACTACTATTTGTTT	9279	0.000218688	10498	0.000227605	1.04077
V2LHS_96674	SIN3A	GAAATTCCCTGAGTTGTTT	8798	0.000207352	9951	0.000215745	1.04048
V2LHS_226965	EIF2B1	CAGAAATACAAGTTAGATA	8437	0.000198844	9540	0.000206834	1.04018
V2LHS_224864	GRB2	GGCTTCATTCCCAAGAACT	5929	0.000139735	6701	0.000145283	1.0397
V2LHS_70139	STAT2	CACCCTCCCTGTGGTGATT	12294	0.000289746	13893	0.000301211	1.03957
V2LHS_246571	KCNT1	GCTGGAAACTTCTATTAAA	8483	0.000199928	9585	0.00020781	1.03942
V2LHS_20712	MRAS	CCTGTTGAATCTTGACTAT	9630	0.000226961	10878	0.000235843	1.03914
V2LHS_91309	PLK2	GCCCTAATGATGCTCTTTA	12402	0.000292291	14007	0.000303682	1.03897
V2LHS_228426	CD3E	CCTCTTGCCAGGATATTTA	15623	0.000368204	17643	0.000382514	1.03886
V2LHS_262129	MAPK10	CAGCTAAGCTCAAATGTAT	14265	0.000336199	16108	0.000349234	1.03877
V2LHS_227310	CXCL12	CAGCTAAAGCAATATGCAT	11345	0.00026738	12807	0.000277666	1.03847
V2LHS_85185	CDH10	GGCGAGATATTATTCCAGA	19659	0.000463325	22179	0.000480858	1.03784
V2LHS_43933	MAP3K8	CGTGTAAACTGATCCCAGT	11676	0.000275181	13171	0.000285557	1.03771
V2LHS_113017	CHUK	CTGTGATGTTCCTGAAGAA	12301	0.000289911	13875	0.000300821	1.03763
V2LHS_28687	ZFPM2	GCAATCAGGAGATAATTCA	12744	0.000300352	14370	0.000311553	1.03729
V2LHS_172585	FZD1	CCGGTACTTAGGACCTAAA	10269	0.000242021	11578	0.00025102	1.03718
V2LHS_150112	BTC	CTATCAATGAAGATATTGA	12513	0.000294908	14108	0.000305872	1.03718
V2LHS_31237	CCL18	GTGTCATCCTCCTAACCAA	8044	0.000189582	9068	0.000196601	1.03703
V2LHS_70279	CCL26	CACACGTGGGAGTGACATA	10893	0.000256727	12272	0.000266066	1.03638
V2LHS_111733	IGF1	CTGCTACTTTGAAACCAGA	14270	0.000336317	16076	0.00034854	1.03634
V2LHS_201363	CSNK1G1	GTGCTCCACAGCTTCATTT	13133	0.00030952	14795	0.000320767	1.03634
V2LHS_170120	PLN	CTCACATCTGTTATCTTAT	11332	0.000267074	12766	0.000276777	1.03633
V2LHS_115093	IMPG2	CACCTTGAAGAAGAATTTA	10533	0.000248243	11863	0.000257199	1.03608
V2LHS_279513	CAV1	CATCAACTTGCAGAAAGAA	3667	8.64242e-05	4129	8.95199e-05	1.03582
V2LHS_220096	GNG4	GGACATCATGCCTTAGATA	6928	0.00016328	7799	0.000169088	1.03557
V2LHS_271686	GNRH1	CTGGGCAGAAGAAGATTTA	6861	0.000161701	7721	0.000167397	1.03523
V2LHS_62123	MUSK	CTAACATTGTGAAGCTATT	2785	6.56371e-05	3134	6.79475e-05	1.0352
V2LHS_92594	TIMP3	GAAATAGAAGGAACTAGTA	7736	0.000182323	8705	0.000188731	1.03515
V2LHS_130965	GUCY1A3	CAACCTATATACCTATTTA	7555	0.000178057	8500	0.000184286	1.03499
V2LHS_67019	RECK	GAACCCAACGGATAGTTTA	2721	6.41288e-05	3060	6.63431e-05	1.03453
V2LHS_72117	TUBA3C	CTTTCAAGTTCTTTGCAAT	9260	0.000218241	10413	0.000225762	1.03446
V2LHS_221411	PSMD7	CCCATCAACCACCAGATCA	2855	6.72869e-05	3209	6.95736e-05	1.03398
V2LMM_217568	PSMD7	CCCATCAACCACCAGATCA	2855	6.72869e-05	3209	6.95736e-05	1.03398
V2LHS_250262	NUDT6	CATATTCATTCACCATAAA	946	2.22954e-05	1063	2.30467e-05	1.03369
V2LHS_69841	VAV1	CCCTGACATGGTTAATTTA	11431	0.000269407	12844	0.000278468	1.03363
V2LHS_17324	FGF5	CCAATTATCTGATTAAGCA	14258	0.000336034	16013	0.000347174	1.03315
V2LHS_251363	TCF19	CCAAGGTACTTTGGTCAAT	6046	0.000142493	6789	0.000147191	1.03297
V2LHS_80549	TRIM2	GACAGGATTTATGTAGCTA	5749	0.000135493	6455	0.000139949	1.03289
V2LHS_83489	FGFR3	GTGATTCCAGTGAAGATAT	12893	0.000303863	14475	0.000313829	1.0328
V2LHS_247868	KCTD12	GGTAAATTCTGATCCAATA	9475	0.000223308	10634	0.000230553	1.03245
V2LHS_37199	SMAD4	CAGTGACTTTGTATAGAGA	4030	9.49794e-05	4522	9.80404e-05	1.03223
V2LHS_61893	EBI2	CTTTGCAGGACTTCCCTTA	4688	0.000110487	5259	0.000114019	1.03197
V2LHS_251764	MMP27	GATGTTGAGTTTGAATTAA	17348	0.000408859	19452	0.000421734	1.03149
V2LHS_50016	NFATC2	ACCACAGATGGACAGCAAA	9614	0.000226584	10778	0.000233675	1.0313
V2LHS_93001	MYL2	GAAACCATTCTCAACGCAT	5470	0.000128917	6129	0.000132881	1.03075
V2LHS_34382	FGF20	GTCCAAGAGGCATCAGAAA	18612	0.000438649	20854	0.000452131	1.03073
V2LHS_41467	AXIN2	GCGATCCTGTTAATCCTTA	6916	0.000162997	7749	0.000168004	1.03072
V2LHS_160442	COL23A1	GAGATCACTGTGTGTAATA	14864	0.000350316	16654	0.000361071	1.0307
V2LHS_72193	CACNA1H	CACTCATTCTACAACTTCA	13016	0.000306762	14579	0.000316084	1.03039
V2LHS_64841	NEURL2	GCCCAAAGAACTTAAGGAT	15187	0.000357929	17008	0.000368746	1.03022
V2LHS_19740	RRAS2	CAGACAAATTTAAAGGAAA	11091	0.000261394	12418	0.000269232	1.02999
V2LHS_57871	STXBP5	CATACTACATTCGCTTAAA	9836	0.000231816	11012	0.000238749	1.02991
V2LHS_112206	CACNA1B	CGGCAGTCGTTCCAGTATA	8362	0.000197076	9356	0.000202845	1.02927
V2LHS_17744	EPHB1	ATCCTGAACAGCATTCATT	674	1.58849e-05	754	1.63473e-05	1.02911
V2LHS_81098	CDH26	CTCCGTTTGAGGAAATATA	13406	0.000315954	14996	0.000325125	1.02903
V2LHS_175724	ARHGAP15	GAGGAAAGAAACTAAGGAA	10520	0.000247936	11761	0.000254987	1.02844
V2LHS_137457	WNT10A	GTCAGTCTGTCTCCATCCT	7487	0.000176454	8369	0.000181446	1.02829
V2LHS_62317	MEF2A	AGCTCAACGTTAACAGATT	11325	0.000266909	12657	0.000274413	1.02812
V2LHS_181562	LTBP1	CACTGAAGGTTCTTTCCCT	16817	0.000396345	18794	0.000407468	1.02807
V2LHS_27739	PIK3R3	CAATTGAAATCTTAACTGA	11507	0.000271198	12858	0.000278771	1.02793
V2LHS_201078	DTX4	GAGAATCTCTTTAGCTCAT	520	1.22554e-05	581	1.25965e-05	1.02783
V2LHS_70094	VCAM1	GCACCTTTCTGGAAATGCA	11347	0.000267427	12676	0.000274825	1.02766
[truncated: 2,221 more rows]

## Sheet: Combined polarity and Kinase 
hp.construct.ID	gene_symbol	hp_sequence	TGACCA-Kinome-Day-0	Day0 Fraction of total counts	TTAGGC-Kinome-Day-14	Day14 Fraction of total counts	D14/D0 ratio enrichment
V3LHS_636391	ACVR2A	TGCAGTTATTAGAAGTGAA	755	1.82755e-05	3516	7.56661e-05	4.14031
V3LHS_325401	ACVR2A	CCAATCAAACTGGTGTTGA	2742	6.63727e-05	9520	0.000204875	3.08674
V2LMM_80361	ARHGEF9	GCTGCAATGACTGTGAGAA	2590	6.10414e-05	7297	0.000158205	2.59176
V2LHS_260405	ARHGEF9	CAAGCGACGTTTAGAGAAT	5012	0.000118123	10898	0.000236277	2.00026
V3LHS_355032	BRAF	AGCTAGATGCACTCCAACA	7290	0.000176461	20550	0.000442247	2.50619
V2LHS_242401	BRAF	CATAATCCACCATCAATAT	6162	0.000149157	16709	0.000359586	2.41079
V3LHS_639947	CAMKK2	GCAATGAAGGTGCTGTCCA	2	4.84119e-08	2923	6.29045e-05	1299.36
V3LHS_639952	CAMKK2	CACAGTAAGATCAAGAGTC	1	2.42059e-08	944	2.03154e-05	839.272
V2LHS_248524	CDC42BPB	CTGAGAAACACGGAAATAT	2055	4.97432e-05	5166	0.000111175	2.23498
V2LHS_71311	CDC42BPB	GCTGCTCATTCTGACAGAA	5144	0.000124515	12020	0.000258677	2.07747
V2LHS_112996	CHEK1	GCAACAGTATTTCGGTATA	1780	4.30866e-05	4944	0.000106397	2.46939
V2LHS_1932	CHEK2	CCATAAAGATCATCAGCAA	6265	0.00015165	14419	0.000310304	2.04618
V3LHS_316279	CLK2	CCGGATGATCCGAAAGACA	885	2.14223e-05	6667	0.000143477	6.69758
V3LHS_635378	CLK2	CCGAAAGACAAGAAAGCAG	998	2.41575e-05	3962	8.52643e-05	3.52951
V3LHS_316283	CLK2	TGCATCATCTTTGAATACT	3226	7.80884e-05	7521	0.000161856	2.07273
V3LHS_312943	COMMD3	GAGCTGACAAGTCAACTCT	894	2.16401e-05	7164	0.000154173	7.1244
V2LHS_28870	COMMD3	GTATTACACCCTGAATAAA	5343	0.000129332	13181	0.000283662	2.19328
V3LHS_312944	COMMD3	TGCACGGAATATCAGAATA	2626	6.35648e-05	6021	0.000129575	2.03847
V2LHS_176052	CSNK1A1	CTTGCTGACTCACTATTAA	1297	3.13951e-05	8129	0.00017494	5.57221
V3LHS_394619	CSNK1A1	AGCTCTATAAGATTCTTCA	3147	7.61761e-05	8813	0.00018966	2.48976
V2LHS_24215	CSNK1G3	AAGTTATTCACATTATAGA	16	3.87295e-07	4159	8.95038e-05	231.1
V3LHS_346811	CSNK1G3	AGCTAGATATATGAGCATA	3084	7.46511e-05	9250	0.000199065	2.6666
V2LHS_36415	DCLK1	GCTACAATAACAGAACGAT	1572	3.80518e-05	7698	0.000165665	4.35367
V3LHS_395785	DCLK1	AGCGATTTTCTGCTGTTCA	1608	3.89232e-05	7473	0.000160823	4.1318
V3LHS_395787	DCLK1	AGGATTCTGCTGAACAAGA	1579	3.82212e-05	7054	0.000151806	3.97177
V2LHS_36418	Dclk1	CCCTCTGAGTGCATAGAAT	2624	6.35164e-05	6088	0.000131017	2.06272
V2LHS_113459	DLG2	GCCAGTACAATGACAATTT	9048	0.000213244	22505	0.000487926	2.28811
V2LHS_1841	DLG2	GCCAGTACAATGACAATTT	9048	0.000213244	22505	0.000487926	2.28811
V2LMM_38608	DLG2	GCCAGTACAATGACAATTT	9048	0.000213244	22505	0.000487926	2.28811
V2LHS_249917	DLG2	GGATTTCTTGGCTATTTAT	5230	0.000123261	11897	0.000257936	2.0926
V3LHS_640367	DYRK1B	ACGGAGATGAAGTACTATA	302	7.3102e-06	2834	6.09891e-05	8.34302
V2LHS_188172	DYRK1B	CAGAGGATCTACCAGTATA	3835	9.28298e-05	9604	0.000206683	2.22647
V3LHS_304636	EXOSC10	TGGAAGACAAGTTTGATTT	849	2.05509e-05	5030	0.000108248	5.26733
V3LHS_304640	EXOSC10	ACGTGGACTCAAACAAGCA	1253	3.03301e-05	4235	9.11394e-05	3.00492
V3LHS_634230	EXOSC10	AGCAGATGCAGTGCTTCAA	2459	5.95224e-05	5603	0.000120579	2.02578
V2LHS_134621	FPGT-TNNI3K;TNNI3K	GGCTGTCTCTACTTCATTT	2695	6.5235e-05	8881	0.000191124	2.92977
V2LHS_134623	FPGT-TNNI3K;TNNI3K	CATTGTCACTCAATACATA	6534	0.000158162	14905	0.000320763	2.02807
V2LHS_113967	FRK	CAGGTTCAATGGATCCAAA	1	2.42059e-08	2578	5.54799e-05	2291.99
V2LHS_113965	FRK	CAGAGAAACAACTATTATA	1584	3.83422e-05	6982	0.000150256	3.91882
V3LHS_366710	FRK	GGAGCAGTTGTAAAACACT	3502	8.47692e-05	8826	0.00018994	2.24067
V2LHS_239997	HIPK4	CTCAAGTCGTTGGACCAGA	4	9.68238e-08	3571	7.68498e-05	793.707
V2LHS_17311	HIPK4	CTCTGTCTATTTCAATATA	3273	7.92261e-05	7783	0.000167494	2.11413
V2LHS_82529	HK2	CTCTTTAACCTCATCTACA	1878	4.54588e-05	5974	0.000128564	2.82813
V3LHS_344623	HK2	AAGCTACAAATCAAAGACA	3061	7.40944e-05	8356	0.000179825	2.42698
V2LHS_85662	HUNK	GTGTTCATCCTGTTGTTTA	1	2.42059e-08	3137	6.75098e-05	2788.98
V2LHS_85663	HUNK	CTTGTTATCTACTTTAGGT	2144	5.18976e-05	6551	0.000140981	2.71652
V2LHS_85664	HUNK	AGAACAATATCACAGTCAT	2866	6.93743e-05	6513	0.000140163	2.02039
V3LHS_639719	IKBKE	AGGTGAATTTCAGTCATTT	5416	0.000131099	15668	0.000337183	2.57197
V3LHS_354942	IKBKE	TGCTGTTTGGACAAGATGA	4005	9.69448e-05	10461	0.000225126	2.32221
V3LHS_635777	IRAK1	AGGACCAAGTATCTGGTGT	2370	5.73681e-05	6197	0.000133363	2.32468
V3LHS_635466	IRAK1	CGACAGAAGATGGTCCAGA	4923	0.000119166	12214	0.000262852	2.20576
V2LHS_77132	ITGA6	CTGTGATTAATATTCAGAA	2607	6.1442e-05	6579	0.000142638	2.3215
V2LHS_77134	ITGA6	GGAAAGGTATTGTTTCTAA	3172	7.4758e-05	7339	0.000159115	2.1284
V3LHS_387811	LIMK2	AGGAAGAGGAGATCTCAGA	3005	7.27389e-05	9583	0.000206231	2.83522
V3LHS_345911	LMTK2	AGATCAGACTAAGTATAGT	3967	9.6025e-05	9200	0.000197989	2.06185
V2LHS_100945	LMTK3	GCTGCCGTTTCTGCTGATT	9213	0.000217133	21957	0.000476045	2.19241
V3LHS_391601	LMTK3	TCCGTGAGCAGCGAGTACT	6272	0.00015182	14312	0.000308002	2.02873
V3LHS_636837	MAP3K2	ACCTCATGTCTCAGACTAT	1548	3.74708e-05	6136	0.00013205	3.52407
V3LHS_636834	MAP3K2	AAGATATTACTTGTAATAA	4633	0.000112146	11748	0.000252823	2.25441
V2LHS_1970	MAP3K3	GCATTGAACTCAATCATGA	4681	0.000110322	11075	0.000240114	2.17648
V2LHS_1970	MAP3K3	GCATTGAACTCAATCATGA	1588	3.8439e-05	3876	8.34135e-05	2.17002
V2LHS_224285	MAP3K9	CCATTCAGTTGTTAGAAAT	8600	0.000202686	20321	0.000440575	2.17369
V3LHS_386029	MAP3K9	ACGACCATCTTTCACGAAT	3940	9.53714e-05	8894	0.000191403	2.00693
V3LHS_375567	MAP4K4	CCGAAGACGATTTCAACAA	2066	5.00095e-05	12220	0.000262981	5.25862
V3LHS_375568	MAP4K4	AGGAAGAATATAAAAGGCA	666	1.61212e-05	2068	4.45044e-05	2.76062
V2LHS_2162	MAP4K5	CTTTAACTATTATGGGTTA	1440	3.48566e-05	4286	9.22369e-05	2.64618
V3LHS_334404	MAP4K5	TGGCTGTATGTTATCAATA	5267	0.000127493	12143	0.000261324	2.04971
V2LHS_71621	MAPK15	CACTGACTTCCTCCAATAA	4371	0.000105804	10618	0.000228505	2.15969
V3LHS_352037	MAPK15	CGCCCCGGACAAGCGGTTA	3151	7.62729e-05	7595	0.000163448	2.14294
V3LHS_634597	MAPK3	ACCGGCTTCCTGACGGAGT	366	8.85938e-06	3038	6.53793e-05	7.37967
V3LHS_645562	MAPK3	CCCGCCAGACTGTTAGAAA	3447	8.34379e-05	13621	0.000293131	3.51316
V3LHS_386167	MAPK9	AGATGCTTTGTGGTATTAA	4788	0.000115898	13250	0.000285147	2.46032
V3LHS_386169	MAPK9	AGCAAGAATGGTGTTGTAA	2737	6.62517e-05	7398	0.000159209	2.40309
V2LHS_170511	MAPK9	CAGATGCTTTGTGGTATTA	1553	3.75918e-05	3873	8.33489e-05	2.21721
V3LHS_352228	MAST2	CCTGTCAACAAAGTGATCA	228	5.51896e-06	4384	9.43459e-05	17.0949
V2LHS_88027	Mast2	CCGAGACTGCCTGGATAAA	3081	7.45785e-05	6987	0.000150364	2.01618
V2LHS_168769	MERTK	CTGCTCCTTGATATTAACA	3235	7.83062e-05	9270	0.000199495	2.54763
V2LHS_199668	MERTK	GAGTGCAGATCAACATCAA	1844	4.46358e-05	5174	0.000111347	2.49457
V2LHS_151819	MMP3	CACTTTAAATGAAGCTAAT	3655	8.61414e-05	8693	0.000188471	2.18793
V2LHS_7569	MMP3	CACTTTAAATGAAGCTAAT	3655	8.61414e-05	8693	0.000188471	2.18793
V3LHS_643666	MYLK2	AGAAGGAAGTGGGAGAGAA	4778	0.000115656	16691	0.000359199	3.10575
V3LHS_646340	MYLK2	ACCTTCCTTGCGACCACCA	629	1.52255e-05	1676	3.60684e-05	2.36894
V3LHS_638458	MYO3A	TGAAGGATGTAGATGATTT	4417	0.000106918	11237	0.000241826	2.2618
V3LHS_638455	MYO3A	TGGAGCAACTTGGTAGTAT	3639	8.80854e-05	8420	0.000181203	2.05712
V2LHS_36697	NBL1	GAGCCAAGCTGCACAATTT	2515	5.92737e-05	10835	0.000234911	3.96316
V2LMM_37725	NBL1	GAGCCAAGCTGCACAATTT	2515	5.92737e-05	10835	0.000234911	3.96316
V3LHS_373364	NEK3	AGAGTAAACAGAGAAGAAA	698	1.68958e-05	5502	0.000118406	7.00803
V3LHS_373363	NEK3	CCCGAGATCATCATGGAAT	696	1.68473e-05	2417	5.20151e-05	3.08744
V3LHS_637640	NEK8	TCAAGCAGATTCCAGTGGA	3	7.26178e-08	6382	0.000137344	1891.32
V3LHS_637634	NEK8	TCAGCGAGTTGTATGTGGT	1898	4.59429e-05	6343	0.000136505	2.97118
V3LHS_350170	NEK9	TGATTATTGTTGCAGTTCA	3460	8.37526e-05	12014	0.000258547	3.08704
V2LHS_159916	NEK9	CTGCTGATTGAGCTGGAAT	2827	6.84302e-05	7330	0.000157745	2.3052
V3LHS_385493	NUCKS1	CCGAGAAGCTAAAAATAAG	1470	3.55827e-05	4919	0.000105859	2.97502
V2LHS_98229	NUCKS1	CAGCGATGAAGATTTCCTA	2953	7.14802e-05	8183	0.000176102	2.46365
V3LHS_381230	PAK6	CGGATTCTGTGCTCAGATC	3957	9.57829e-05	17145	0.000368969	3.85214
V3LHS_642459	PAK6	AAGCTGAAAAACTCTCACA	2219	5.3713e-05	9422	0.000202766	3.77499
V3LHS_640795	PBK	AGGCGATTTTGAAACAATT	1872	4.53135e-05	5878	0.000126498	2.79161
V3LHS_409421	PBK	TCAGTAGTTATTAGACTCT	3575	8.65363e-05	9384	0.000201948	2.33369
V3LHS_369622	PDK1	AGATGCAGTTATCTACATT	2022	4.89444e-05	4961	0.000106763	2.18132
V3LHS_369625	PDK1	AGGAAGTCCATCTCATCGA	3008	7.28115e-05	6949	0.000149546	2.05388
V3LHS_639521	PHKG1	CCCAACATCATACAGCTGA	937	2.2681e-05	3224	6.93821e-05	3.05905
V2LHS_58679	PHKG1	CACAGGACTTCTATGAGAA	825	1.99699e-05	2273	4.89161e-05	2.44949
V3LHS_310118	PI4K2A	CAGTGAGACCTTCAACTAT	2191	5.30352e-05	6258	0.000134675	2.53936
V2LHS_175543	PI4K2A	CCAGTGAGACCTTCAACTA	5787	0.00014008	16497	0.000355024	2.53444
V2LHS_169997	PIK3C2A	CGAGCAGTAGATCAAGTAA	1265	2.98136e-05	3446	7.47119e-05	2.50596
V3LHS_372082	PIK3C2A	TGAAGAGAGATCGACAGCA	2281	5.52138e-05	5228	0.000112509	2.0377
V2LHS_33679	PIK3R1	CGAAGAATATATTCAGCTA	5	1.2103e-07	1260	2.71158e-05	224.043
V3LHS_327485	PIK3R1	AGCATTGTGTCATAAACAA	2875	6.95921e-05	6612	0.000142294	2.04468
V3LHS_307364	PIP4K2B	CGGCTCACTGTGCATCGCA	787	1.90501e-05	6821	0.000146791	7.70555
V3LHS_345590	PIP4K2B	AGCAAGATCAAGGTGGACA	1645	3.98188e-05	4783	0.000102933	2.58503
V2LHS_33184	PIP4K2B	CGGAGATGCACAACATCTT	2202	5.18969e-05	5122	0.000111049	2.1398
V3LHS_646218	PKN1	GAGCTCTTAGTTTTTAAAA	799	1.93406e-05	6757	0.000145414	7.51861
V2LHS_170459	PKN1	CCCGGACCACGGGTGACAT	559	1.35311e-05	2078	4.47196e-05	3.30494
V2LHS_173260	PRKAR2A	GAATGAAGATTGTGGATGT	2387	5.77796e-05	6225	0.000133965	2.31856
V3LHS_376197	PRKAR2A	TGAAGATTGTGGATGTAAT	6364	0.000154047	14984	0.000322463	2.09328
V2LHS_170464	PRKD1	CAATTCACCTTGACAAGAT	2300	5.56737e-05	6674	0.000143628	2.57982
V2LHS_170467	PRKD1	CCATTGATCTTATCAACAA	2118	5.12682e-05	4872	0.000104848	2.04509
V3LHS_646160	PRPF4B	AGTTTATTAATGTATATAA	154	3.72772e-06	2259	4.86148e-05	13.0415
V3LHS_642788	PRPF4B	TGGAAGATGCTAATTCTGA	4917	0.000119021	12340	0.000265563	2.23124
V2LHS_238906	PRPF4B	CAGACAATATCCTGGTTAA	1160	2.80789e-05	2653	5.70939e-05	2.03334
V3LHS_323904	PRPS2	CCGACAAGATAAAAAGGAC	1688	4.08596e-05	5620	0.000120945	2.96002
V3LHS_323905	PRPS2	ACGAAGAAGTTCAGCAACC	5228	0.000126549	14972	0.000322205	2.5461
V2LHS_159971	PSKH2	CTCTTGGTGTGATCACATA	272	6.58402e-06	1320	2.84071e-05	4.31455
V2LHS_159973	PSKH2	CGAAGGACTTTATAGACAA	850	2.05751e-05	3421	7.36217e-05	3.5782
V2LHS_159970	PSKH2	GATCAAGTTTACATGGTAA	4992	0.000120836	12953	0.000278755	2.30689
V2LHS_171213	RAF1	GGAGATGTTGCAGTAAAGA	458	1.07942e-05	3724	8.07392e-05	7.47988
V3LHS_634114	RAF1	GGCACGGAGATGTTGCAGT	1603	3.88021e-05	3623	7.79688e-05	2.00939
V3LHS_391419	RIOK3	AGGAAGATAGTAAAGTTAT	2716	6.57434e-05	7563	0.00016276	2.47568
V3LHS_321230	RIOK3	CCAACAGTTGTACTACTGA	648	1.56855e-05	1611	3.46695e-05	2.2103
V3LHS_342534	RIPK3	CCAGACTCCAGAGACCTCA	2304	5.57705e-05	5494	0.000118234	2.12
V3LHS_638298	RIPK3	CAGAACTGTTTGTTAACGT	6058	0.00014664	14148	0.000304472	2.07633
V3LHS_638625	RNASEL	CCGAAATGTCCTGTCATCT	5717	0.000138385	15817	0.00034039	2.45972
V3LHS_638624	RNASEL	TGCTGATTAAAGCTGTTCA	2495	6.03938e-05	5860	0.00012611	2.08813
V2LHS_71288	SGK3	CATATTATGGCTGAACGTA	1728	4.18279e-05	7725	0.000166246	3.97453
V3LHS_364654	SGK3	CCGATGAACACAGAGAGAA	3213	7.77737e-05	9956	0.000214258	2.75489
V2LHS_71287	SGK3	CCAATACTCTTTGGCTTAA	3314	8.02185e-05	8156	0.000175521	2.18804
V2LHS_203033	SMG1	GCCCGAACTTGATATTGAA	3155	7.63698e-05	7969	0.000171497	2.24561
V2LHS_202735	SMG1	GATTCAGGATGAAGATATA	6074	0.000147027	15081	0.000324551	2.20742
V3LHS_645588	SRC	GCGTCCATATTTAACATGT	1	2.42059e-08	3181	6.84568e-05	2828.1
V3LHS_639932	SRC	GAGAAAGTGAGACCACGAA	2593	6.2766e-05	7748	0.000166741	2.65655
V3LHS_301102	SRMS	AGCTCCAAGATCCCGGTCA	2176	5.26721e-05	6186	0.000133126	2.52744
V2LHS_58606	SRMS	GTCATCAAGTCAGCCAACA	1690	4.09081e-05	4092	8.80619e-05	2.15268
V3LHS_639000	STK11	CAGCTGGTGGATGTGTTAT	1821	4.4079e-05	9560	0.000205736	4.66744
V2LHS_93140	STK11	GCCGCCCAAATTTGGCAAT	1363	3.29927e-05	3416	7.35141e-05	2.22819
V2LHS_262090	STK40	CCTTTCTAGACCTGGCTCT	4762	0.000115269	13942	0.000300039	2.60295
V3LHS_638128	STK40	CGGAAGCTGCTGGTCCTTG	4035	9.7671e-05	10250	0.000220585	2.25845
V3LHS_639248	TAB1	AGGAGCTTGCTGCAGAGTG	2526	6.11442e-05	10867	0.000233863	3.82478
V3LHS_639245	TAB1	GGGGATTACAAGGTTAAAT	852	2.06235e-05	3275	7.04797e-05	3.41745
V2LHS_68622	TJP2	CTTCACGAAGGAGACATAA	1677	4.05934e-05	7461	0.000160565	3.95544
V3LHS_358460	TJP2	ACAAAAGTTCTCGAAAGTT	4477	0.00010837	10600	0.000228117	2.10499
V3LHS_646010	Tlk2	AGTCCAGTGTCTATATTTA	3256	7.88146e-05	9049	0.000194739	2.47085
V3LHS_395605	TLK2	GGCAGATTGATGAACAGCA	4808	0.000116382	11295	0.000243074	2.08859
V2LHS_262147	TNIK	CTCCTAAACCGTATCATAA	1523	3.68657e-05	5517	0.000118729	3.22058
V3LHS_339656	Tnik	AGGTTAAAGTTTCTATGTG	4035	9.7671e-05	11324	0.000243698	2.49509
V2LHS_178537	TP53RK	CAGTAAGTAGGTAGAGCAA	2030	4.91381e-05	8241	0.000177351	3.60923
V3LHS_316020	TP53RK	AGTGACTGTTCGAGATTAT	4868	0.000117835	11271	0.000242558	2.05846
V2LHS_117660	TSSK1B	GGAGGAAAGACAAGAAGAA	766	1.85418e-05	6995	0.000150536	8.11876
V3LHS_411537	TSSK1B	CCAAGCTCTGAAGAAGTCA	3161	7.6515e-05	9212	0.000198247	2.59096
V3LHS_380831	TSSK1B	AGGCACAGCCTGAGACAAA	2668	6.45815e-05	6156	0.00013248	2.05137
V2LHS_174323	ULK4	CAATTGTTCTCTTAACTGA	3575	8.65363e-05	10616	0.000228462	2.64007
V2LHS_174321	ULK4	GGCTGTCTGCTTTATGAAA	2915	7.05603e-05	7516	0.000161748	2.29234
V2LHS_90833	WNK2	CAAGATTCAGCGCCCTATA	3505	8.48419e-05	10780	0.000231991	2.73439
V2LHS_90829	WNK2	CGATGAAATTGCCACGTAT	3857	9.33623e-05	11442	0.000246238	2.63744
V3LHS_300888	WNK3	TGAACAGTGTTCAAAGTCA	2181	5.27932e-05	7584	0.000163212	3.09153
V3LHS_300893	WNK3	TGAAGTTGATCAACATGTT	4193	0.000101496	13201	0.000284092	2.79906
V2LHS_179675	WNK3	GCTCTCAAATGGTTTCTAA	2517	6.09264e-05	5672	0.000122064	2.00347
V2LHS_97500	WNT16	GGCTCTATTTAAGGATGTA	2665	6.2809e-05	6848	0.00014847	2.36383
V2LHS_9227	WNT16	CAACTACTGTGTAGAAGAT	4594	0.000108272	10523	0.000228147	2.10717
V3LHS_409797	ACVR1	CCGAATATATTACTGATTT	783	1.89533e-05	5463	0.000117567	6.20297
V3LHS_634179	ACVR1C	CCAGAAGTTTCGACCAAGT	4099	9.92202e-05	10455	0.000224997	2.26765
V3LHS_347933	ACVR2B	CGGGAGTGCATCTACTACA	4324	0.000104667	11783	0.000253576	2.42271
V2LHS_94296	ADAM10	CCATTTCACTCTGTCATTT	1652	3.89345e-05	5146	0.000111569	2.86556
V3LHS_303250	ADCK4	AGAGACTGTGTCCTGCAGA	1718	4.15858e-05	6828	0.000146942	3.53347
V2LHS_102441	ADCY1	CCTTGTCTACCTTCTAATA	2711	6.38931e-05	6495	0.000140817	2.20394
V2LHS_202012	ADCY5	GCCATAGACTTCTTCAACA	61	1.43765e-06	334	7.24137e-06	5.03694
V2LHS_94319	ADCY8	CCTGAACTGCCCTTTGATA	3015	7.10578e-05	7785	0.000168785	2.37532
V3LHS_354159	ADK	TGGATCAAGACCAGAAAGA	8144	0.000197133	19619	0.000422211	2.14175
V3LHS_411437	ADPGK	AGGAGAACTAGCCAACTTA	3225	7.80642e-05	7709	0.000165902	2.1252
V2LHS_49032	ADRBK2	GCAATGAAATGCTTAGATA	4080	9.61578e-05	9422	0.000204276	2.12438
V3LHS_305178	AK2	TGCAAGCCTACCACACTCA	937	2.2681e-05	5996	0.000129037	5.68922
V3LHS_336357	AK7	TGAAGAAGATTATCGAAGA	2747	6.64937e-05	6734	0.000144919	2.17944
V3LHS_645630	AKT1	GGGCTGTCTGTCACCAGCT	1	2.42059e-08	1559	3.35505e-05	1386.04
V3LHS_646518	AKT2	AGGTTCTTCCTCAGCATCA	2313	5.59884e-05	5976	0.000128607	2.29702
V3LHS_381999	ALDH18A1	AGGCTAGTCAGAGACTCTA	4478	0.000108394	10478	0.000225492	2.08029
V2LHS_70308	ALK	GAAATAAAGTGAATCGTTT	4182	9.85618e-05	9827	0.000213057	2.16166
V3LHS_642846	ALPK1	AGCTCTGTCTCAAGAAGTT	6042	0.000146252	16434	0.000353668	2.4182
V3LHS_385923	ALPK2	TGAGAGAAAGTACAACAGA	1447	3.5026e-05	8315	0.000178943	5.10886
V2LHS_253236	ALPK3	CCGGCCACCGGCTATAAAT	3093	7.4869e-05	9686	0.000208448	2.78417
V3LHS_639265	AMHR2	AGAATGTGCTCATTCGGGA	1	2.42059e-08	1253	2.69652e-05	1113.99
V2LHS_98169	ANAPC1	GCACCATGGATATGTCTAT	2475	5.8331e-05	8590	0.000186238	3.19277
V2LHS_89368	ATM	GTGTCTTAATGAGACTACA	1711	4.14164e-05	3994	8.59529e-05	2.07534
V2LHS_94659	ATR	CCGCTAATCTTCTAACATT	2257	5.46328e-05	8900	0.000191533	3.50581
V3LHS_329653	AXL	CAGATGCTAGTGAAGTTCA	2	4.84119e-08	1941	4.17713e-05	862.832
V2LHS_157052	BBS1	GCCTTCCAGACAGACCTAT	4543	0.00010707	11335	0.000245751	2.29524
V2LHS_44425	BBS12	CCCTTTGGATGTTGTAGAT	5223	0.000123096	14016	0.000303878	2.46862
V2LHS_112595	BMP3	CAGATATTGGCTGGAGTGA	3858	9.09257e-05	9194	0.000199333	2.19226
V3LHS_362848	BRSK1	AGGACAGACAGGGCTGGTT	2988	7.23274e-05	7141	0.000153678	2.12476
V3LHS_637800	BRSK2	ACGACGTTTATGAAAACAA	2987	7.23032e-05	8403	0.000180837	2.50109
V3LHS_359186	BUB1B	AGCAGAGTTGTCTAAGCCT	2337	5.65693e-05	6016	0.000129467	2.28865
V2LHS_150142	C1S	CAGAGAACCCTTTGAAGAA	2090	4.92573e-05	6811	0.000147668	2.99788
V2LHS_255913	CACNA1A	GGAGAACCACCATAAAGAA	4305	0.000101461	9847	0.00021349	2.10417
V2LHS_183249	CACNA1E	CAACCAGTGTGGAAGCAAT	5855	0.000137991	14735	0.000319466	2.31512
V2LHS_158578	CACNG6	CATAAGATGATGTGGTCCA	1981	4.66884e-05	4825	0.00010461	2.24059
V2LHS_77334	CALM1	CTGCTGATTACCTGTCTTA	8015	0.000188898	19148	0.000415143	2.19771
V3LHS_373987	CALM2	AAGATGGTGATGGAACTAT	2858	6.91806e-05	7897	0.000169947	2.45658
V3LHS_366471	CAMK1	AGGAGATACAGCTCTAGAT	3576	8.65605e-05	10314	0.000221963	2.56425
V2LHS_72249	CAMK1G	CTGTGCCTATGTCACTGCA	1	2.42059e-08	2188	4.70869e-05	1945.26
V3LHS_644641	CAMK2A	ACGTTTAGGTATCACTTCT	4662	0.000112848	11489	0.000247249	2.19099
V2LHS_112688	CAMK2B	CGTTCTCCATTGTCACCAA	4175	9.83968e-05	9440	0.000204666	2.08001
V3LHS_387219	CAMK2G	ACAGAAGATGAGGACCTCA	1531	3.70593e-05	3797	8.17134e-05	2.20494
V3LHS_315689	CAMK2N1	GCAAGCGGGTTGTTATTGA	4652	0.000112606	12610	0.000271374	2.40994
V2LHS_238955	CAMKK1	GACCTGATCCTGAAGATGT	2	4.84119e-08	2570	5.53077e-05	1142.44
V2LHS_98766	CAMKV	CCTACTGAACCTGGCAAAT	564	1.36522e-05	1366	2.9397e-05	2.15329
V2LHS_150226	CAPN2	CCCTTGGCAGGGAATATTT	3508	8.26769e-05	7863	0.000170476	2.06195
V2LHS_91774	CASK	GTGACATCATCCAGATTAT	2440	5.75061e-05	6268	0.000135895	2.36314
V2LHS_31295	CCL1	CAGGTACCCTTCTCCAGAT	5811	0.000136954	13552	0.000293818	2.14537
V2LHS_31271	CCL11	CCCAAAGTGTGACTCATTA	5494	0.000129483	12643	0.00027411	2.11696
V2LHS_56988	CCL7	ACATTCATGACTGAACTAA	6603	0.00015562	14695	0.000318599	2.04729
V2LHS_90851	CCR9	GGATGAATCTGAACTATAT	1323	3.11806e-05	3913	8.48368e-05	2.72082
V2LHS_28218	CD163	GAATATGTGTTCTGGAAGA	2080	4.90216e-05	8324	0.000180471	3.68145
V3LHS_643089	CDC42BPG	CCCTTCGTATCAAAGGTGA	4622	0.00011188	13627	0.00029326	2.6212
V3LHS_351550	CDC7	CCAAGTTAACAAGTGATAT	3690	8.932e-05	9127	0.000196418	2.19904
V2LHS_112895	CDH13	CCTGGTAAGCCTTCTTCAA	4096	9.65349e-05	10804	0.000234239	2.42647
V2LHS_62182	CDH18	CAGGGAATATGATATTATT	1526	3.59649e-05	5557	0.00012048	3.34993
V2LHS_66370	CDH19	CTGAGTTTGTCATCAAAGT	568	1.33867e-05	4509	9.77586e-05	7.30268
V2LHS_158549	CDH20	GCATCAATGCAGAGATGAA	1914	4.51093e-05	6491	0.00014073	3.11975
V2LHS_62161	CDH6	GGCAGATTCAAATCGTTTA	7128	0.000167993	15517	0.00033642	2.00258
V2LHS_150465	CDH8	CAAAGTTGGTTTATAGTAT	3239	7.6337e-05	7350	0.000159354	2.0875
V2LHS_194190	CDK10	GCCAGCCTCCTGGAGAATA	2443	5.91351e-05	6685	0.000143865	2.43281
V2LHS_202752	Cdk12	CAGCTGACATGCAGAATAT	989	2.39397e-05	5451	0.000117308	4.90016
V3LHS_634848	CDK16	GAGGAGTTCAAGACATACA	2462	5.9595e-05	5686	0.000122366	2.05329
V3LHS_634405	CDK3	TCGCTGCTCAAGGAACTGA	2031	4.91623e-05	6220	0.000133858	2.72277
V3LHS_634407	CDK3	CAGTATGTGCTGCAGCGAT	4639	0.000112291	10907	0.000234724	2.09031
V3LHS_645951	CDK4	TTCCCATTTCTCTACACTA	2428	5.8772e-05	8057	0.000173391	2.95023
V3LHS_390938	CDK5	CGGGAGATCTGCCTACTCA	3692	8.93684e-05	12333	0.000265412	2.96987
V3LHS_371431	CDKL1	TGGACCGAGTGACTACTAT	965	2.33587e-05	2684	5.77611e-05	2.47278
V2LHS_47001	CDKL2	GTTACAGAGTGGATGAGAA	3403	8.23728e-05	11007	0.000236876	2.87566
V3LHS_307695	CDKL4	TCGAGGTGTTCAGGAGAAA	4594	0.000111202	10443	0.000224739	2.02099
V3LHS_322234	CDKN1A	ACCAGCATGACAGATTTCT	5182	0.000125435	15921	0.000342628	2.73151
V3LHS_372106	CDKN1B	CGGTGGACCACGAAGAGTT	4850	0.000117399	12136	0.000261173	2.22466
V3LHS_348115	CDKN1C	TGGACCGAAGTGGACAGCG	2797	6.7704e-05	6834	0.000147071	2.17227
V2LHS_20188	CHRDL1	GGAACATTCTGATGGTGAT	1984	4.67591e-05	6593	0.000142941	3.05697
V3LHS_357727	Chuk	AGCAGAAGATTATTGATCT	1901	4.60155e-05	4511	9.7079e-05	2.1097
V2LHS_201960	CIT	CCAATAAACTTGCAGCAAA	4084	9.88571e-05	10052	0.000216324	2.18825
V2LHS_162317	CLCN5	GTCGCCATTGCTTTATACA	4665	0.000109945	11650	0.000252581	2.29734
V2LHS_67148	CLDN1	GTCTTTGACTCCTTGCTGA	1932	4.55335e-05	6061	0.000131407	2.88594
V2LHS_49943	CLEC2B	CTAAGTTAATGTCTAAGAT	3867	9.11378e-05	8944	0.000193913	2.12769
V3LHS_344836	CLK1	TGGTAGAAGTGGAAGAAGT	4866	0.000117786	12123	0.000260893	2.21497
V3LHS_635236	Clk4	AGTCTGACTATGTAGTCAA	2436	5.89657e-05	7019	0.000151052	2.5617
V2LHS_93317	COL17A1	GGAGTACCCTCGGAAGGAA	2887	6.80411e-05	10444	0.000226434	3.3279
V2LHS_93320	COL17A1	GACATCAAGAAGTTCTTAA	1724	4.06314e-05	5902	0.00012796	3.14929
V2LHS_47872	CPNE3	CACATTCCTTGACTATATA	2032	4.91865e-05	5590	0.0001203	2.44579
V2LHS_16657	CREG1	CCCATCAATTCCAAAGATG	7877	0.000185646	20128	0.00043639	2.35066
V2LHS_115830	CRIM1	CTTATTGCTGGCTGCAATA	719	1.74041e-05	6713	0.000144467	8.30077
V3LHS_302214	CSNK1A1L	GGCGAGGAAGTAGCAGTGA	757	1.83239e-05	2867	6.16993e-05	3.36715
V3LHS_638947	CSNK1D	AGCTCCACATTGAGAGCAA	543	1.31438e-05	2197	4.72806e-05	3.59717
V3LHS_645576	CSNK2A1	AGTAGTTCAGTCATAAAAA	4312	0.000104376	10350	0.000222737	2.13399
V3LHS_638675	CSNK2A2	AGATCCACACTTCAACGAT	1138	2.75464e-05	3007	6.47122e-05	2.34921
V2LHS_69093	CTHRC1	CAGTGTTCATGGAGTTCAT	5133	0.000120975	11559	0.000250608	2.07157
V2LHS_68472	CYP7B1	ATCCTAAGCTCATCTATTT	4285	0.000100989	9659	0.000209414	2.07363
V2LHS_159225	DAB2IP	CTGTATGAGTCAGATGAGA	325	7.65963e-06	6114	0.000132556	17.3058
V2LHS_62084	DAPK1	CCGCCAAATTCATCAAGAA	3178	7.69265e-05	7167	0.000154238	2.005
V3LHS_359062	Dapk2	AACATTATGTTGTTAGACA	1588	3.8439e-05	6181	0.000133018	3.4605
V2LHS_85493	DBF4	GTAATTGTTTCCTGAGAAT	2463	5.96193e-05	9641	0.000207479	3.48007
V2LHS_203134	DCLK3	CCCTCATGATCATGGACTT	2747	6.64937e-05	7038	0.000151461	2.27783
V3LHS_371088	DGKD	ACGGAGAAATGTGTCATGA	3214	7.77979e-05	7824	0.000168376	2.16428
V3LHS_317060	DGKI	AGCGTCATGATGATGGTTA	1174	2.84178e-05	8833	0.000190091	6.68915
V2LHS_36820	DGKI	CGCTTGAATTGTATAGGAA	2214	5.3592e-05	8014	0.000172465	3.21812
V2LHS_180559	DGKK	CCATGAATAAGGAGTTCAA	3282	7.94439e-05	12274	0.000264143	3.3249
V2LHS_151167	DGUOK	CACTTTGAGGCTCTGATGA	2843	6.88175e-05	8679	0.000186777	2.71408
V3LHS_369028	DLG3	CCGGCAATGCTATCAAGAG	4235	0.000102512	9832	0.00021159	2.06404
V3LHS_635443	DMPK	GCCATGAAGATCATGAACA	3595	8.70204e-05	8755	0.000188412	2.16515
V3LHS_366125	DTYMK	CCCGGAAAGATCAACTGAA	2434	5.89173e-05	5795	0.000124711	2.11672
V2LHS_32604	DYRK2	GCTTATATATGCACAGAGA	2397	5.80217e-05	7545	0.000162372	2.79848
V3LHS_393098	DYRK3	ACCTTCATGATGATAGATG	683	1.65327e-05	5475	0.000117825	7.12679
V2LHS_151339	EFNA5	GATATTACACCATTTCCTA	3649	8.83275e-05	12598	0.000271115	3.06943
V3LHS_362798	EFNB1;EFNB3	ACCATCAAGTTCCAGGAGT	1	2.42059e-08	1163	2.50284e-05	1033.98
V2LHS_96755	EGFL6	GAATCCTGCTGATCGAGAT	2633	6.20548e-05	9411	0.000204038	3.28802
V3LHS_638761	EIF2AK1	TGGAGCGAGCAGAAGTTCT	2585	6.25724e-05	8384	0.000180428	2.88351
V3LHS_638766	EIF2AK1	TGCACAGACATCCTACAGA	2975	7.20127e-05	7811	0.000168097	2.33427
V2LHS_207873	ELSPBP1	CACTTTCCGTTCAACTATA	1800	4.24226e-05	5541	0.000120133	2.83182
V2LHS_226007	EMCN	GGTCTTATTCCAGTATTAT	3131	7.37917e-05	7259	0.000157381	2.13277
V2LHS_151422	ENPEP	CTTTGAACTTGACCAAGTA	6524	0.000153758	14453	0.000313352	2.03795
V2LHS_113752	EPAS1	CACCTTCAATGACTTCTAA	4345	0.000102403	15073	0.000326794	3.19124
V3LHS_644412	EPHA1	GGCGTCGTCACAAAGCGAA	4415	0.000106869	10033	0.000215915	2.02037
V3LHS_634283	EPHA10	TGGACTGCACTGCCAAGTA	2465	5.96677e-05	8249	0.000177523	2.97519
V3LHS_322224	EPHA6	TGCTTGATACAACAACTGT	2608	6.31291e-05	5883	0.000126605	2.0055
V3LHS_644505	Ephb3	CCCTTGGTGCTGTCATAAA	894	2.16401e-05	4264	9.17635e-05	4.24043
V3LHS_369482	EPHB6	AGGAGGTACTAAATGCAAT	2285	5.53106e-05	10035	0.000215958	3.90447
V2LHS_17717	EPHB6	CCCACAGCGTGCTGGTGAA	1203	2.91198e-05	4746	0.000102136	3.50746
V2LHS_61959	EPYC	GAGATGATATGACTACATA	9366	0.000220739	21831	0.000473313	2.14422
V3LHS_644761	ERBB2	AAGGGAGTGTCTAAGAACA	6039	0.00014618	14420	0.000310326	2.12291
V2LHS_113771	ERN1	CTCAACTACTTGAGGAATT	782	1.89291e-05	4995	0.000107495	5.67883
V3LHS_317131	ETNK2	TGGCACAAGATGCACAATT	2184	5.28658e-05	5649	0.000121569	2.29958
V2LHS_176372	EXOSC4	GCTCCCAGATTGATATCTA	2316	5.45837e-05	5981	0.000129673	2.37567
V2LHS_202810	FBXW7	GAATTGCATTCACACGTTA	6995	0.000164859	15868	0.00034403	2.08682
V2LHS_172622	FCGR2B	CTGAGAACACAATCACCTA	1845	4.34831e-05	4518	9.79537e-05	2.25268
V3LHS_334998	FER	AGGCTCACCATGATGATTA	356	8.61732e-06	3449	7.42242e-05	8.61338
V3LHS_646406	FES	GGCTCCAGCTCATATGCTG	3338	8.07995e-05	7538	0.000162222	2.00771
V2LHS_173049	FGF11	CTTTAAAGCTGAGGTCCTT	4597	0.000108343	10199	0.000221122	2.04095
V3LHS_636866	FLT4	ACTATGTGTGCGAAGTGCA	4409	0.000106724	10170	0.000218864	2.05074
V2LHS_156888	FN3KRP	CGGACTAGCTTAAGACCAA	2851	6.90112e-05	6733	0.000144898	2.09963
V2LHS_238263	FOSL2	CTCGTTTGAAAGATAATTA	4252	0.000100212	12360	0.000267974	2.67409
V2LHS_25006	FRMD6	AGCACAATGTCTTTCTATA	2685	6.32803e-05	8327	0.000180536	2.85295
V2LHS_196912	FSTL1	GTCTGAATGTCTTTCCTTT	2525	5.95094e-05	10457	0.000226716	3.80975
V2LHS_172584	FZD1	GCATGCATGCTAAAGGGAA	1891	4.45673e-05	5905	0.000128025	2.87262
V2LHS_158514	FZD8	CACCGTCTCCACCTTCCTT	2853	6.72398e-05	7741	0.000167831	2.49601
V3LHS_359871	GCK	CGCATGTGCGTCAATACCG	2585	6.25724e-05	6925	0.00014903	2.38171
V2LHS_245393	GEM	GCCTTCAAGCTCAAGTCCA	2338	5.51022e-05	5094	0.000110442	2.00431
V2LMM_82765	GNAI3	GGAATATCAGCTCAATGAT	3886	9.15856e-05	10112	0.000219236	2.39378
V2LMM_76092	GNAS	CCTTAAGCACAATTAATTA	3394	7.99901e-05	7620	0.000165207	2.06535
V2LHS_114186	GNB1	CTCTTACAGTTGTAACCAT	2003	4.72069e-05	7320	0.000158703	3.36187
V2LHS_68613	GNE	GAGAATATCTCTCAAGATA	3991	9.66059e-05	12019	0.000258655	2.67742
V2LHS_70070	GPSM2	CAGCTTGTGAGATTACTTT	126	2.96958e-06	547	1.18594e-05	3.99362
V2LHS_137365	GRB2	CTATGTACTTAATCCTTTA	697	1.6427e-05	5859	0.000127028	7.73287
V3LHS_375976	GRK7	AGGCTCTTCTTGGCTAAGA	2687	6.50414e-05	6464	0.000139109	2.13877
V2LHS_35846	GSK3A	AGCCCAATGTCTCCTACAT	642	1.55402e-05	3077	6.62186e-05	4.26111
V3LHS_638901	GUCY2D	ACCTTCGACCTGTTCAAGA	1407	3.40578e-05	8678	0.000186755	5.48348
V2LHS_234977	GZMK	CACACTCTCTCTCAAAGAA	3757	8.85453e-05	9725	0.000210845	2.38121
V3LHS_389299	HCK	ACCTACAACAAGCACACCA	761	1.84207e-05	5226	0.000112466	6.10542
V2LHS_239051	HDAC4	GAAACCATTTCTTCATTGT	4662	0.000109874	10877	0.000235822	2.14628
V2LHS_200894	HDAC9	CTCTCCTGCAGCATTTATT	2410	5.67991e-05	6506	0.000141055	2.4834
V2LHS_95438	HEPH	CTTGGGACATTTGAGATTT	3970	9.35653e-05	15941	0.000345613	3.69382
V3LHS_397250	Hipk1	TGGACTACAAGCAACAACA	3467	8.3922e-05	8547	0.000183936	2.19175
V3LHS_366537	HK1	ACGGTGGAAATGCACAACA	4570	0.000110621	15145	0.000325928	2.94634
V2LHS_49065	HOXB7	GATATTATCTACCTGTTCT	3506	8.26297e-05	8272	0.000179343	2.17045
V3LHS_332062	HSPB8	AGCAAGAAGGTGGCATTGT	3309	8.00975e-05	8309	0.000178814	2.23245
V2LHS_96062	ICK	CTGAGTCTGCTATAAGGAA	3609	8.73593e-05	9908	0.000213225	2.44079
V2LHS_111730	IGF1	CTCTCCAACTGGATTATAA	1123	2.6467e-05	2842	6.16167e-05	2.32806
V2LHS_20148	IGF1R	GATATACTCTGGATTCTTT	5001	0.000121054	13041	0.000280649	2.31838
V2LHS_27524	IKBKAP	CTGTTTGAGAGCATAATTA	770	1.86386e-05	1920	4.13194e-05	2.21687
V2LHS_111567	IL3	CAATTGAGAGCATTCTTAA	6680	0.000157435	15897	0.000344659	2.18922
V2LHS_133365	INHBA	GTTTCTGAGTTAACCAGAA	2372	5.59035e-05	9363	0.000202997	3.6312
V3LHS_343530	IP6K2	AAATTCACTCCCCAGTACA	2330	5.63999e-05	7493	0.000161253	2.85911
V2LHS_241090	IPMK	CAAGTTCATTACTCTTTGT	2408	5.82879e-05	5549	0.000119417	2.04875
V2LHS_133424	ITGA2	CTGCAGAAATCAACACCTA	5412	0.000127551	12971	0.000281221	2.20478
V2LHS_133449	ITGA9	GCATTGATATGGATGGAAA	4351	0.000102545	9550	0.000207051	2.01913
V2LHS_133451	ITGAE	CAACTTCTTCGACCTTGAA	2586	6.09471e-05	5804	0.000125835	2.06466
V2LHS_133539	ITPR1	CGCTTTCAATGTATGCAAT	4679	0.000110275	12482	0.000270619	2.45404
V3LHS_327543	JAK2	CGAATGGTGTTTCTGATGT	7937	0.000192123	18645	0.00040125	2.08851
V3LHS_641721	JAK3	GGGAGATTCAGATCCTCAA	1176	2.84662e-05	9095	0.000195729	6.87584
V3LHS_641724	JAK3	AGCCTCATCTCTTCAGACT	2537	6.14105e-05	5929	0.000127595	2.07774
V3LHS_371040	KCNH2	ACGGCTGTCTTCACACCCT	3439	8.32443e-05	8067	0.000173606	2.0855
V2LHS_18524	KCNH8	CTGCTTATACCCAAGCACA	6572	0.000159081	16902	0.00036374	2.2865
V2LHS_202799	KCNK13	CTGTGAGACCTCAATGTAA	1838	4.33181e-05	4859	0.000105347	2.43193
V2LHS_237166	KCNK4	CACGTTCGTGTTCTGCTAT	5376	0.000126702	12041	0.000261058	2.06041
V2LHS_24030	KCNK5	GCAACGATGTCAAATGTAA	13	3.06385e-07	351	7.60995e-06	24.8378
V2LMM_20548	KCTD1	GTCATCAGGTTTCCACTAA	4475	0.000105467	9845	0.000213447	2.02382
V2LHS_12168	KCTD12	CAATGCATATCCTATGTAA	9408	0.000221729	20911	0.000453366	2.04469
V2LHS_240849	KCTD7	CTCTATTTCAGAAATTGAA	6751	0.000159108	15343	0.000332648	2.0907
V2LHS_133711	KDR	CAAGCTGTCTCAGTGACAA	12	2.90471e-07	361	7.76891e-06	26.7459
V2LHS_56177	KLF10	GAGTTTGTATTATTACAAA	3724	8.77676e-05	10302	0.000223355	2.54485
V2LHS_76869	LAMA3	GACAGAATACGAGAACTAA	709	1.67098e-05	4384	9.50485e-05	5.6882
V2LHS_141718	LAMB4	CCGGCCAGTGCCTTTGTAA	4250	0.000100164	11776	0.000255313	2.54894
V2LHS_20876	LAMC2	GTGTCGATCAGGTTACTAT	1987	4.68298e-05	5724	0.000124101	2.65004
V3LHS_390817	LATS2	ACGTGGAGAATGTCATCAA	3931	9.51536e-05	9282	0.000199753	2.09927
V2LHS_134059	LRP6	CTAACTATTGATTATGCTA	2404	5.66577e-05	7383	0.000160069	2.8252
V2LHS_28672	LRRC15	AACCTCACTTGGTACCATA	2530	5.96273e-05	7788	0.00016885	2.83175
V3LHS_636165	LTK	GGGGTCTTGGCTGTTTTCT	1965	4.75647e-05	4547	9.78538e-05	2.05728
V3LHS_330246	Magi1	TGCATGTATGAGAAATGAA	2751	6.65906e-05	11159	0.000240147	3.60633
V3LHS_325024	MAGI2	CCAGTGAACATGAAGACAA	2847	6.89143e-05	7813	0.00016814	2.43984
V2LHS_218699	MAP2K1	CTATTTGTGTGTATGCTGA	3802	9.2031e-05	10100	0.000217357	2.36178
V2LHS_903	MAP2K5	CTGTAAAGGTCATACTACT	13	3.14677e-07	1362	2.93109e-05	93.146
V2LHS_262276	MAP2K7	GTCATTGCCGTTAAGCAAA	2330	5.49136e-05	7738	0.000167766	3.05508
V3LHS_396811	MAP3K10	TGGACCGCGGTGTTCGACT	2824	6.83576e-05	8604	0.000185162	2.70873
V3LHS_641837	MAP3K12	AACCTGTATATGGAACTTA	4258	0.000103069	10044	0.000216152	2.09716
V3LHS_370925	MAP3K7	AGAGTGAATCTGGACGTTT	3258	7.8863e-05	7364	0.000158477	2.00952
V3LHS_404106	MAP3K8	AGGATAATAGAGTAGCCTA	944	2.28504e-05	3099	6.66921e-05	2.91864
V2LHS_47254	MAPK1	GACATTTGGTTCTTATCAA	3043	7.36587e-05	7066	0.000152064	2.06444
V2LHS_170527	MAPK13	CAGCACATCTACAAGGAGA	1521	3.68172e-05	6603	0.0001421	3.8596
V3LHS_316968	MAPK14	AGAGAACTGCGGTTACTTA	20	4.84119e-07	2448	5.26822e-05	108.821
V2LHS_113215	MAPK14	GGTTACTTAAACATATGAA	3805	8.96766e-05	8585	0.000186129	2.07556
V3LHS_636038	MAPK4	ACAAGGGTTATCTGTCAGA	5484	0.000132745	15610	0.000335935	2.53067
V3LHS_344613	MAPK6	TGGAGAGAGAGTGAAGTTA	2143	5.18733e-05	6186	0.000133126	2.56636
V2LHS_202701	MAPK7	CCCTCCAACCTATTGGTGA	1874	4.41666e-05	5988	0.000129824	2.93943
V2LHS_201881	MAPKAPK2	CGTACTATGTGGCTCCAGA	578	1.3991e-05	2637	5.67496e-05	4.05614
V2LHS_41802	MAPKAPK3	CTCCTCAACAAGAGGAGAA	593	1.43541e-05	2869	6.17424e-05	4.30137
V2LHS_27295	MAPKAPK5	CAGTTAGAGTCTGTGTAAA	2391	5.78764e-05	6953	0.000149632	2.58537
V2LHS_262494	MARK3	CTGATAGACACTCAGTGAT	1389	3.36221e-05	4801	0.00010332	3.07298
V2LHS_117188	MARK4	CCATCAAGATTATCGACAA	2370	5.73681e-05	6011	0.00012936	2.25491
V3LHS_339831	MAST3	GCCCGAGAGTTCATCGACA	3200	7.7459e-05	7977	0.000171669	2.21626
V3LHS_313656	MAST4	CCGCTGTTGGTGAAAAGCA	4062	9.83246e-05	9976	0.000214689	2.18347
V2LHS_177826	MASTL	CCCTATGTCTGTAGATCAA	1843	4.46116e-05	4478	9.63689e-05	2.16018
V3LHS_643954	MATK	ACCCTAAAATGTCACTGAA	2025	4.9017e-05	7398	0.000159209	3.24803
V2LHS_62316	MEF2A	CCCACACTAGCTTGCAGAA	3302	7.78218e-05	11477	0.00024883	3.19743
V2LHS_45868	MEPE	CTGAGGATGTCAATTTATC	2574	6.06643e-05	12102	0.000262381	4.32513
V2LHS_45872	MEPE	GAGAATAAGGGAAGTAGTA	6135	0.00014459	14881	0.000322631	2.23135
V2LHS_151809	MMP1	CCTTCCAACTCTGGAGTAA	4428	0.00010436	12131	0.000263009	2.52022
V2LHS_243454	MMP20	GCCTTCAAATCAAATTAGA	3865	9.10907e-05	10344	0.000224266	2.46201
V2LHS_81318	MMP26	CGCAGTGAAAGACAGTATA	1358	3.20055e-05	3134	6.79475e-05	2.123
V2LHS_36817	MOS	CACTGGAGGACAGTTAAGT	1225	2.96523e-05	6206	0.000133556	4.50408
V2LHS_179779	MOXD1	CATACTTTGATCTGGTAAA	1360	3.20526e-05	6177	0.000133922	4.1782
V2LHS_151897	MPP1	CTGGGTATTTCATTTGTCT	2376	5.75133e-05	6708	0.00014436	2.51002
V2LHS_40633	MSRB3	CCAGGCATTTGAAATGGAA	3401	8.01551e-05	7875	0.000170736	2.13007
V2LHS_61866	MTOR	CCTATTCTGAAGGCATTAA	2729	6.6058e-05	7604	0.000163642	2.47725
V3LHS_338731	MVK	AGGCTGCTCAAGTTCCCAG	4643	0.000112388	11809	0.000254136	2.26123
V2LHS_30518	MYH14	CCAACGAGTGGCTGATGAA	7621	0.000179612	17281	0.000374665	2.08597
V2LHS_32091	MYL1	CAGATCTGTTTACCATCAT	1690	3.98301e-05	6774	0.000146865	3.6873
V2LHS_93003	MYL2	CAGAGGCCATGTTCCAATA	2927	6.89838e-05	6365	0.000137998	2.00044
V3LHS_641972	MYLK3	ACCATGGACACAAAGCTGA	4	9.68238e-08	5827	0.0001254	1295.14
V3LHS_637427	MYO3B	AGATGGAATATCAGAATGA	1874	4.53619e-05	5913	0.000127251	2.80523
V3LHS_342688	NAGK	AGGATCAATGAGATGGTGA	3268	7.9105e-05	9058	0.000194933	2.46423
V2LHS_262163	NEK1	GAAAGGTTGGAAAGAATAA	1516	3.66962e-05	5291	0.000113865	3.10291
V3LHS_315988	NEK11	AGCAGCTGAGTGTTGATGT	9	2.17854e-07	1962	4.22232e-05	193.815
V3LHS_633785	NEK2	ACATCTAAGTCCAAGTGCA	871	2.10834e-05	2479	5.33494e-05	2.5304
V3LHS_383315	NEK4	TGGGTCTGTGAGCAGTTCA	3553	8.60037e-05	12221	0.000263002	3.05803
V3LHS_643312	NEK6	AGGAAGACAGTGGCTCTGA	1553	3.75918e-05	9070	0.000195191	5.19238
V3LHS_310655	Nek7	ACCAGCTAATGTGTTCATT	3148	7.62003e-05	7159	0.000154065	2.02185
V2LHS_240338	NEURL	GGTAACAACTTCTCCAGTA	3813	8.98651e-05	8762	0.000189967	2.11391
V2LHS_76029	NF1	CACCGAGTCTTACATTTAA	2544	5.99572e-05	9396	0.000203712	3.39763
V2LHS_65365	NME7	CGAGGAATGTGTTCATTCT	4343	0.000105126	10709	0.000230463	2.19225
V3LHS_362288	NPR2	ATGAGAGATGTTCAGTTCA	6528	0.000158016	16402	0.000352979	2.23381
V2LHS_20247	NRCAM	GGTGGTAAATATCCAGTTA	5029	0.000118524	11355	0.000246185	2.07709
V2LHS_209060	NRG3	CGCAATTTGTCTTAAGAAA	4329	0.000102026	11220	0.000243258	2.38427
V3LHS_634636	NTRK3	GCCGTGGACATGGAGCTCT	712	1.72346e-05	1952	4.2008e-05	2.43742
V3LHS_638934	NUAK2	GAGATCATGTCATCACTCA	1498	3.62605e-05	4921	0.000105902	2.9206
V3LHS_644940	NUP62	GGCAAGATACTTGTTTGTT	2891	6.99794e-05	6638	0.000142853	2.04136
V2LHS_152450	OLR1	CAAACCTAACTCACCAGAA	6929	0.000163303	15742	0.000341299	2.08997
V3LHS_395103	PAK4	AGGCGCGAGCTGCTCTTCA	1596	3.86327e-05	3894	8.38009e-05	2.16917
V3LHS_403165	PANK1	AGAGAAGACTGAATGTGTT	1592	3.85359e-05	6373	0.00013715	3.55903
V3LHS_323444	PAPSS2	CCCTTCATTATCAATTACT	2739	6.63001e-05	8580	0.000184646	2.785
V2LHS_169803	PDGFRB	GAGTTACTGAGGTGGTAAA	2441	5.90867e-05	6621	0.000142487	2.41149
V3LHS_358944	PDGFRL	TGGAGGATGTTACTGGCCA	1425	3.44935e-05	5652	0.000121634	3.52629
V3LHS_410095	PDIK1L	TGGATCACCAGATTAGTTT	1861	4.50473e-05	8563	0.00018428	4.09082
V3LHS_351732	PEAK1	AGGTGATGCGGTTTACTAT	759	1.83723e-05	2385	5.13264e-05	2.79368
V2LHS_169891	PFKFB1	CACTGCGAGACCAAGATAA	2478	5.99823e-05	5921	0.000127423	2.12434
V3LHS_338396	PFKFB3	AGGGACTTGTCGCTGATCA	1	2.42059e-08	312	6.7144e-06	277.386
V3LHS_378100	PFKFB4	CAGTTCATCAGTGACCAAA	1836	4.44421e-05	4197	9.03216e-05	2.03234
V2LHS_169926	PGF	CACCCGGCTCGTGTATTTA	8915	0.00021011	19449	0.000421669	2.0069
V2LHS_200259	PGK2	GCCATCAGGAACTCTTAAT	2290	5.54316e-05	11412	0.000245592	4.43054
V2LHS_75427	PHKA2	CGGATTCTTAGTCACATAT	634	1.53466e-05	2864	6.16347e-05	4.01619
V2LHS_221355	PI3	CTCATCCACTTTCCAATAA	6181	0.000145674	14757	0.000319943	2.19629
V2LHS_221319	Pi4k2b	GCTGAATATTGGCTTAGGA	2541	6.15073e-05	7860	0.000169151	2.7501
V2LHS_170027	PI4KA	GTGGCCAACTGGAGATCTA	3038	7.35377e-05	7270	0.000156454	2.12754
V2LHS_19970	PIK3CD	GCCCTTCTGGTCAACGTTA	5173	0.000121918	12112	0.000262597	2.15389
V3LHS_316561	PIK3CG	AGCGTGGTTTAAGAAACAA	1514	3.66478e-05	5460	0.000117502	3.20625
V2LHS_170019	PIM1	CTGACTGTGTATATAGGAT	710	1.71862e-05	2097	4.51285e-05	2.62585
V3LHS_319834	PINK1	CCAAGAGAGGTCCCAAGCA	1346	3.25812e-05	3249	6.99201e-05	2.14603
V3LHS_309142	PIP4K2A	CAGCTGAAGCTCATGGACT	3874	9.37738e-05	12129	0.000261022	2.78353
V3LHS_351541	PIP5K1A	AGGAGAGACAACATATAAA	3615	8.75045e-05	8692	0.000187056	2.13768
V2LHS_33176	PIP5K1B	GACATACGCTCCATTAGCA	875	2.11802e-05	8514	0.000183226	8.6508
V2LHS_57616	PKN2	GTGCAAAGAATGTAATGAA	2068	5.00579e-05	6813	0.000146619	2.92899
V2LHS_47659	PLCB2	CGCATGGACTCCTCCAACT	1277	3.00965e-05	4029	8.73518e-05	2.9024
V2LHS_220767	PLCD4	CAAAGCCAAGGGAAGGATA	4175	9.83968e-05	12274	0.00026611	2.70446
V3LHS_643723	PLK3	TGCATCAAGCAGGTTCACT	2412	5.83847e-05	5723	0.000123162	2.10949
V2LHS_199919	PLK4	GAAATACGATCACTATTTA	5528	0.00013381	19346	0.000416336	3.11138
V2LHS_218229	PLN	CCATACTCTTACATAATAA	1468	3.4598e-05	6772	0.000146822	4.24366
V3LHS_640804	PNCK	TGACTTTGGACTCTCCAAA	781	1.89048e-05	2516	5.41456e-05	2.86411
V2LHS_173252	PPP2CB	GGAATGCCAACGTTTGGAA	4766	0.000112326	10586	0.000229513	2.04328
V2LMM_189631	PPP2R1B	CTTCTGTAATTATGGGATT	3540	8.3431e-05	9750	0.000211387	2.53368
V2LHS_170352	PPP2R5C	CTAATATAGCGAAGAAATA	8483	0.000199928	21026	0.00045586	2.28012
V2LHS_235563	PPP3CA	CTTCCCTTCTCTAATTACA	5421	0.000127763	13011	0.000282088	2.20791
V2LHS_131428	PPP3R1	CAATGCTCTCTGTGTATTT	1612	3.79918e-05	6337	0.000137391	3.61634
V3LHS_348528	PRKAA1	GGCAGAAGTATGTAGAGCA	3612	8.74319e-05	9917	0.000213419	2.44097
V3LHS_640419	PRKACA	AAGGACAACTCAAACTTAT	1	2.42059e-08	1992	4.28689e-05	1771.01
V3LHS_362378	Prkaca	ACGAGTAACTTTGACGACT	3551	8.59553e-05	8343	0.000179546	2.08883
V2LHS_170417	PRKAG1	CTTGCAACATCGATCACAT	1701	4.11743e-05	6049	0.000130178	3.16162
V3LHS_641618	PRKAG3	TCCAAGCTAGTCATCTTCG	1	2.42059e-08	2390	5.1434e-05	2124.85
V2LHS_170441	PRKCB1	GACCAACACTGTCTCCAAA	3648	8.59764e-05	9216	0.00019981	2.32401
V2LHS_57658	PRKCD	CAACAGCCGGGACACTATA	710	1.71862e-05	4576	9.84779e-05	5.73005
V3LHS_637618	PRKCD	CGCTTCAAGGTTCACAACT	3963	9.59282e-05	9776	0.000210385	2.19315
V3LHS_363727	PRKCG	GGCTGGTACAAGTTACTGA	1602	3.87779e-05	6876	0.000147975	3.81596
V3LHS_310446	PRKCH	GCGACAAGGACTTCAGTGT	2911	7.04635e-05	7800	0.00016786	2.38223
V3LHS_395599	PRKCQ	AGCAATTCACAAGAAGTGT	2333	5.64725e-05	6095	0.000131168	2.32268
V3LHS_377051	PRKCSH	AGAAAAAGCTCATTGAGCT	3102	7.50869e-05	7432	0.00015994	2.13007
V3LHS_635000	PRKCZ	AGAAGATGGAGGAAGCTGT	1	2.42059e-08	771	1.65923e-05	685.464
V3LHS_645688	PRKD2	CCCAGCAATGAACTGTTCT	3791	9.17648e-05	11409	0.000245528	2.67562
V2LHS_198530	PRKD3	CACGAGATTTCACAAACAT	2170	5.25269e-05	6407	0.000137882	2.62498
V3LHS_633981	PRKG2	AGGAAGAAGCACATAGTTG	1674	4.05208e-05	4397	9.46257e-05	2.33524
V2LHS_19368	PRKX	GAGCGAATTTATTCCAAGA	4159	0.000100673	12395	0.000266747	2.64965
V2LHS_93092	PSEN2	CATATTCCCTGCCCTGATA	3269	7.70441e-05	7380	0.000160004	2.07679
V2LHS_170669	PSMA1	CTGTCCATCTGCTAACTAT	625	1.47301e-05	3144	6.81643e-05	4.62757
V3LHS_636155	PTK2B	TGGATCATCATGGAATTGT	1125	2.72317e-05	4424	9.52067e-05	3.49617
V3LHS_361700	PXK	AGAAAGATTTTAGCTCGAA	1883	4.55798e-05	6724	0.000144704	3.17474
V2LHS_223106	RAB5A	GGGCCAAATACTGGAAATA	2534	5.97215e-05	5698	0.000123537	2.06855
V2LHS_265940	RALA	GTAACAAATCAGATTTAGA	3744	8.82389e-05	9200	0.000199463	2.26049
V2LHS_171223	RALB	CTGTTAATTACAAAGAGAA	4066	9.58279e-05	12788	0.000277254	2.89325
V2LHS_203396	RALGDS	GCTGTAATCCGCAAGGCCA	3470	8.17813e-05	8706	0.000188753	2.30802
V2LHS_34663	RAP2A	CTCAGAACAGGTTATGTAA	6810	0.000160499	15083	0.000327011	2.03747
V2LHS_18387	RAPGEF5	GGCTTTCACTGCTACCCAT	6340	0.000149422	17014	0.000368877	2.46869
V2LHS_171261	RARRES2	CCCTTCCCAGCTGGAATAT	1955	4.60756e-05	6287	0.000136307	2.95833
V2LHS_85960	RHOD	ACTGGTAACTGTAACAAGA	739	1.74168e-05	6492	0.000140752	8.08136
V3LHS_635130	RIOK2	AAGATGGTCAGAGAGTTCA	4641	0.00011234	13472	0.000289924	2.58078
V2LHS_175109	RIOK2	CTATGGAACTAATTGTCAA	4308	0.000104279	9893	0.000212902	2.04166
V2LHS_241668	RIPK1	CAGTTGATAATGTGCATAA	1430	3.46145e-05	3359	7.22874e-05	2.08836
V2LHS_17021	RIPK2	GTATCAAGCACGATATATA	67	1.6218e-06	1459	3.13984e-05	19.3603
V2LHS_164363	RND2	GAATGCAAATGCATTTAAA	72	1.6969e-06	427	9.25769e-06	5.45564
V3LHS_634378	ROR1	AGGAAGCAAATATTCCTTT	8714	0.000210931	19800	0.000426106	2.02012
V3LHS_384255	ROR2	AATGTGCTAGTGTACGACA	580	1.40395e-05	3868	8.32413e-05	5.9291
V2LHS_93768	RPS6	GCATTCCTGTTACAGACCA	3028	7.13642e-05	7877	0.000170779	2.39307
V3LHS_644236	RPS6KA2	ACGGCGATGCAAGTGCTCA	3196	7.73622e-05	10992	0.000236553	3.05774
V3LHS_645449	RPS6KB2	TGCTCCCGTGGAAGATTAA	2847	6.89143e-05	6649	0.00014309	2.07634
V2LHS_38675	RSU1	CCATGTGTAACAAAGAGAA	4691	0.000110558	12879	0.000279227	2.52561
V2LHS_31983	RYK	CCTGTACTGGCAAAGTAGA	4	9.68238e-08	597	1.28477e-05	132.692
V2LHS_172401	SCG2	CTCTTGATTCTCAGTCTAT	4065	9.58043e-05	11653	0.000252646	2.6371
V2LHS_203129	SCN2A	GAGTATACCTTTACAGGAA	1924	4.5345e-05	6635	0.000143852	3.17239
V2LHS_229587	SCNN1G	GCCAAACTCTTGATATTCT	1207	2.84467e-05	4237	9.18614e-05	3.22925
V2LHS_35747	SCYL3	CCCAGCAGCTTAGATACTA	1880	4.55072e-05	6676	0.000143671	3.1571
V2LHS_111871	SELL	GTCAAATCCTAGTCCAATA	2804	6.60849e-05	6207	0.000134572	2.03636
V3LHS_636741	SGK1	AAGTGTTCTATGCAGTCAA	797	1.92921e-05	4032	8.67707e-05	4.49772
V3LHS_383853	SGK196	ACAGAAGTGAGACAGCTGA	4745	0.000114857	11266	0.00024245	2.11088
V3LHS_639289	SGK2	ACGGACTTCGACTTCCTCA	5324	0.000128872	13073	0.000281338	2.18307
V2LHS_103504	SHC2	GGAACCATTTCGCCTTTAA	2601	6.13006e-05	6750	0.000146345	2.38734
V3LHS_644010	SIK1	CGGGACCTCAAGACCGAGA	1095	2.65055e-05	3134	6.74453e-05	2.54458
V3LHS_333311	SIK2	TGGAATAGATCAGCAGAAA	1505	3.643e-05	7293	0.000156949	4.30824
V2LHS_192120	SIM2	GGGCAACAGTATTTATGAA	3891	9.17034e-05	10884	0.000235973	2.57322
V2LHS_96676	SIN3A	CTCAGAGAGGCTTTAACAA	5707	0.000134503	13001	0.000281872	2.09565
V2LHS_5754	SLC9A6	CGCTAAATTTGTTAGATAA	1275	3.00493e-05	3082	6.68201e-05	2.22368
V3LHS_645371	SLK	AGTAGCATCTTGGTGACTA	734	1.77672e-05	3162	6.80479e-05	3.82998
V2LHS_153163	SMARCC1	CTAATGCTCGAAAGAGGAA	2761	6.50715e-05	10022	0.000217285	3.33917
V2LHS_41509	SNAI3	CACACACACTCAAACATGT	2430	5.72705e-05	7167	0.000155386	2.7132
V3LHS_301541	SPHK1	CCGACGAGGACTTTGTGCT	1898	4.59429e-05	7867	0.000169302	3.68505
V2LHS_153469	SRF	CAAGGGATGGCACCACTTA	3482	8.20641e-05	7881	0.000170866	2.08211
V2LHS_94974	SRP72	CCATGAAGAAGATATTGAT	4315	0.000104449	12013	0.000258526	2.47515
V2LHS_153502	SRPK1	CAAGAAGATCCTAATGATT	2767	6.69779e-05	8774	0.000188821	2.81916
V3LHS_637163	SRPK2	CAGCTCATTGACGACTTCA	3165	7.66118e-05	7397	0.000159187	2.07784
V2LHS_207632	STAU2	GTTTCTAATTGGACTCTTA	4961	0.000116921	11451	0.000248266	2.12336
V3LHS_633787	STK10	AGGTTCCAAGAGCAGCTCA	4863	0.000117714	12978	0.000279293	2.37265
V2LHS_202305	STK19	CATGGAAAGTGGAACCAGA	5036	0.000121901	11722	0.000252263	2.06941
V3LHS_317631	STK3	AGCACGATGTTGGAATCCG	3	7.26178e-08	5093	0.000109604	1509.33
V2LHS_30157	STK32A	GCAATGAAGTACATGAATA	4	9.68238e-08	916	1.97128e-05	203.594
V3LHS_645957	STK32C	GGGGAGGTGAATGTTTTCT	3620	8.76255e-05	8512	0.000183183	2.09052
V2LHS_91514	STK38	CGTGTATAGTCATCGAATA	3630	8.78676e-05	8272	0.000178018	2.02598
V3LHS_641303	STRADB	TGGAAAACTGCAATGAAGA	3397	8.22276e-05	7750	0.000166784	2.02832
V2LHS_48524	STX7	GAACTTTAGTGGCTTCAAT	8134	0.000191703	19996	0.000433529	2.26146
V2LHS_58036	STXBP5L	GCCACACTCAACAATTTAA	5158	0.000121564	11632	0.000252191	2.07455
V2LHS_203597	STYK1	GCCTAGAAGCTGCCATTAA	3225	7.80642e-05	9253	0.000199129	2.55084
V2LHS_42670	TAF1	GTGATCTTATTCTTGCAGA	3530	8.5447e-05	10396	0.000223727	2.61832
V3LHS_636903	TAF1L	CCACTCTGGATGATGACAA	7375	0.000178519	17382	0.00037407	2.09541
V3LHS_644836	TBCK	CAGCTGACAAGACAGATTT	3945	9.54925e-05	9778	0.000210428	2.2036
V2LHS_71333	TBK1	GCATTAAATGAATGCCTTT	384	9.29508e-06	2360	5.07884e-05	5.46401
V2LHS_93160	TEK	GTCTAAATCTCCTGCCTAA	3282	7.73505e-05	9194	0.000199333	2.57701
V3LHS_356606	TESK1	CGGGAAGTGCAGCTGATGA	1858	4.49747e-05	6167	0.000132717	2.95093
V3LHS_642319	TESK2	AGGCAGATGTGTTCTCTTA	2286	5.53348e-05	6371	0.000137107	2.47778
V3LHS_643743	TEX14	CCGATGTCAATGTCTATCT	5240	0.000126839	12894	0.000277485	2.1877
V2LHS_55961	TGFBR1	CTGTAATTCTGCTGTAATA	5876	0.000138486	13871	0.000300734	2.17158
V2LHS_204207	TLN2	GCCACAATTGAATGCATAA	3888	9.16327e-05	9520	0.000206401	2.25248
V2LHS_133230	TNC	GAGATCATCTTCCGGAATA	1546	3.64363e-05	5836	0.000126529	3.47261
V2LHS_206501	TNFAIP6	AGTACTACTTCTACTGGAA	3306	7.79161e-05	8603	0.00018652	2.39385
V3LHS_642269	TNK1	AGAATGGTCGCACCTTCAA	2	4.84119e-08	1768	3.80483e-05	785.928
V3LHS_321433	Tnk2	AGGTGTTCAGTGGAAAGCG	1469	3.55585e-05	7323	0.000157595	4.43198
V3LHS_401269	TRIB3	AGAGATAAGAATCCAAACT	4694	0.000113623	15271	0.00032864	2.89238
V3LHS_634584	TSSK6	GAGTTCATCGAGGTGTGCA	761	1.84207e-05	5930	0.000127617	6.92788
V2LHS_265279	TUBB1	GACCCTCAATGCAGTAAAT	3338	7.86703e-05	10444	0.000226434	2.87826
V2LHS_94095	TUBB2A	CATGGTCTTTCTACTTGTA	6144	0.000144802	14741	0.000319596	2.20712
V2LHS_71551	TUBGCP6	GCCCACATCTCCTTGGTGA	1718	4.049e-05	5790	0.000125532	3.10031
V3LHS_371802	TWF1	GGAAGAACTACGACAGATT	825	1.99699e-05	3181	6.84568e-05	3.428
V3LHS_636050	TWF2	AGACAGAGATCAGTGTGGA	3875	9.37981e-05	9364	0.000201518	2.14843
V3LHS_405002	TYRO3	AAGCTGTTAGTTGCTGTTT	1710	4.13922e-05	5972	0.000128521	3.10495
V3LHS_635431	ULK1	TGCGGCTTCTGCACAGCAA	785	1.90017e-05	2236	4.81199e-05	2.5324
V2LHS_15650	ULK3	CTCGTGAAGTGGTAGCCAT	1663	4.02545e-05	4497	9.67777e-05	2.40415
V2LHS_201527	VCAM1	GGGAGTATATGAATGTGAA	3200	7.54179e-05	7386	0.000160134	2.12329
V2LHS_24151	VCAN	CGCATCAAATGGTCTAAGA	3370	7.94245e-05	10825	0.000234694	2.95494
V2LHS_171919	VCL	GGATTAGAACCAACCTCTT	5389	0.000127008	18542	0.000402005	3.16518
V3LHS_339405	VRK1	ACGAGCATCGATGCACACA	3259	7.88872e-05	8540	0.000183785	2.32972
V3LHS_396497	VRK2	GGGAAGAAGTTACAGATTT	1200	2.90471e-05	5940	0.000127832	4.40084
V3LHS_638992	WNK1	AGGGTGTTTCTCAAGTCAA	5263	0.000127396	16176	0.000348116	2.73255
V3LHS_336771	ZAK	AGATGTGACATTCAACACT	2679	6.48477e-05	10595	0.00022801	3.51608
V2LHS_255271	ZAP70	GCGTAGATCACCAGAATAA	764	1.84933e-05	9793	0.00021075	11.396
V2LHS_116662	ZEB1	GCGATAGATGGTAATGTAA	2139	5.04121e-05	5874	0.000127353	2.52623
