# Supplementary material for: COMMD3 loss drives invasive breast cancer growth by modulating copper homeostasis
Source: J Exp Clin Cancer Res. 2023 Apr 18;42:90. doi: 10.1186/s13046-023-02663-8 (PMC10111822; doi:10.1186/s13046-023-02663-8)
Supplement: Supplementary file 3 — Additional file 3. [file 13046_2023_2663_MOESM3_ESM.xlsx]

## Sheet: Sheet1
	Transcript.ID	Symbol	logFC	logCPM	LR	PValue	FDR	DEx
			BASE 2
	commd3		-2.86
2636	ENSMUST00000083988.1	ENSMUST00000083988	-1.97946	9.19998	43.3936	4.47641e-11	5.7921e-09	TRUE
52193	ENSMUST00000143073.6	CCDC107	-1.63709	3.51757	33.35	7.69787e-09	4.81955e-07	TRUE
230	ENSMUST00000157621.1	ENSMUST00000157621	-1.59747	7.64614	81.7075	1.57796e-19	2.45011e-16	TRUE
2171	ENSMUST00000157984.1	ENSMUST00000157984	-1.57363	8.11714	83.9021	5.19895e-20	1.00905e-16	TRUE
1669	ENSMUST00000102326.1	ENSMUST00000102326	-1.5654	8.18263	85.5822	2.22269e-20	5.75195e-17	TRUE
1880	ENSMUST00000083936.2	ENSMUST00000083936	-1.46942	8.02524	66.9638	2.76534e-16	2.04464e-13	TRUE
1879	ENSMUST00000196710.1	ENSMUST00000196710	-1.46938	8.02522	66.9683	2.75911e-16	2.04464e-13	TRUE
137	ENSMUST00000157343.1	ENSMUST00000157343	-1.45073	5.5709	31.9457	1.58544e-08	9.08383e-07	TRUE
2416	ENSMUST00000102303.1	ENSMUST00000102303	-1.44061	9.08621	77.8451	1.11448e-18	1.57313e-15	TRUE
2007	ENSMUST00000200547.1	ENSMUST00000200547	-1.42581	10.4067	45.896	1.24699e-11	2.09783e-09	TRUE
18859	ENSMUST00000184171.1	Rnu3b4	-1.42581	10.407	45.9237	1.22946e-11	2.09783e-09	TRUE
2009	ENSMUST00000199460.1	ENSMUST00000199460	-1.4258	10.4071	45.9225	1.23026e-11	2.09783e-09	TRUE
18862	ENSMUST00000183812.1	Rnu3b1	-1.4258	10.4067	45.8969	1.24643e-11	2.09783e-09	TRUE
2010	ENSMUST00000196353.1	ENSMUST00000196353	-1.42569	10.4056	45.9215	1.23085e-11	2.09783e-09	TRUE
18861	ENSMUST00000185073.1	Rnu3b2	-1.42569	10.4056	45.9215	1.23085e-11	2.09783e-09	TRUE
2008	ENSMUST00000198628.1	ENSMUST00000198628	-1.42558	10.4042	45.8985	1.24543e-11	2.09783e-09	TRUE
18860	ENSMUST00000093738.2	Rnu3b3	-1.42558	10.4042	45.8985	1.24543e-11	2.09783e-09	TRUE
1678	ENSMUST00000101817.1	ENSMUST00000101817	-1.35927	3.52759	31.7874	1.72004e-08	9.71167e-07	TRUE
18858	ENSMUST00000093721.1	Rnu5g	-1.35226	3.56613	32.2441	1.35967e-08	8.02719e-07	TRUE
14507	ENSMUST00000082517.1	Snora23	-1.33892	3.83021	31.8567	1.65977e-08	9.40558e-07	TRUE
631	ENSMUST00000177363.1	ENSMUST00000177363	-1.29092	3.61346	34.2742	4.78696e-09	3.15339e-07	TRUE
14467	ENSMUST00000104526.1	Snord17	-1.23229	5.52587	77.2579	1.5003e-18	1.94126e-15	TRUE
38530	ENSMUST00000040914.2	HIST1H1C	-1.21828	8.43727	62.7107	2.39408e-15	1.28182e-12	TRUE
1368	ENSMUST00000187351.1	ENSMUST00000187351	-1.21601	7.13212	63.7206	1.43376e-15	8.2452e-13	TRUE
1367	ENSMUST00000158992.1	ENSMUST00000158992	-1.21594	7.13214	63.7258	1.42997e-15	8.2452e-13	TRUE
1529	ENSMUST00000157400.1	ENSMUST00000157400	-1.21399	8.64345	47.9889	4.2864e-12	9.93358e-10	TRUE
38531	ENSMUST00000080511.2	Hist1h1b	-1.1735	8.47096	55.7061	8.41583e-14	2.78027e-11	TRUE
38514	ENSMUST00000052776.3	HIST1H2BA	-1.16695	7.5591	61.237	5.06014e-15	2.36903e-12	TRUE
14486	ENSMUST00000082453.1	Snora73a	-1.16239	8.25601	65.2421	6.62407e-16	4.47182e-13	TRUE
2070	ENSMUST00000157904.1	ENSMUST00000157904	-1.16236	4.18797	106.933	4.6053e-25	3.57533e-21	TRUE
1988	ENSMUST00000157256.1	ENSMUST00000157256	-1.1609	4.28367	82.9116	8.58078e-20	1.48038e-16	TRUE
29181	ENSMUST00000186210.1	NCAPD2	-1.16056	7.19237	62.5057	2.65675e-15	1.37504e-12	TRUE
31506	ENSMUST00000196236.1	mir-6516	-1.15969	4.10514	100.868	9.83452e-24	5.09002e-20	TRUE
18509	ENSMUST00000175096.1	Rpph1	-1.1542	12.2028	36.4022	1.60519e-09	1.25245e-07	TRUE
38529	ENSMUST00000045301.7	HIST1H1D	-1.1536	8.81686	61.1881	5.18753e-15	2.36903e-12	TRUE
838	ENSMUST00000141090.6	ENSMUST00000141090	-1.1418	8.27585	64.1291	1.16529e-15	7.23739e-13	TRUE
31553	ENSMUST00000198802.1	Mir3069	-1.13855	4.96948	85.1317	2.7914e-20	6.19172e-17	TRUE
2050	ENSMUST00000083445.1	ENSMUST00000083445	-1.12955	3.73653	56.0001	7.24659e-14	2.50039e-11	TRUE
2051	ENSMUST00000196118.1	ENSMUST00000196118	-1.12955	3.73653	56.0001	7.24659e-14	2.50039e-11	TRUE
14482	ENSMUST00000158630.1	Snora78	-1.12011	4.8628	87.9732	6.63479e-21	2.06037e-17	TRUE
2208	ENSMUST00000101994.2	ENSMUST00000101994	-1.10769	4.24421	56.5065	5.60125e-14	2.07463e-11	TRUE
2041	ENSMUST00000083886.1	ENSMUST00000083886	-1.10607	8.75398	46.4674	9.31562e-12	1.95609e-09	TRUE
14485	ENSMUST00000083419.1	Snora73b	-1.10411	6.91829	55.1695	1.10573e-13	3.57681e-11	TRUE
18863	ENSMUST00000084010.1	RNU2-1	-1.10321	9.033	44.5211	2.51637e-11	3.72034e-09	TRUE
2044	ENSMUST00000083317.1	ENSMUST00000083317	-1.10302	9.03182	44.4874	2.56e-11	3.72034e-09	TRUE
2043	ENSMUST00000082768.1	ENSMUST00000082768	-1.103	9.03237	44.5088	2.53215e-11	3.72034e-09	TRUE
2042	ENSMUST00000083833.1	ENSMUST00000083833	-1.10205	9.03375	44.4845	2.56377e-11	3.72034e-09	TRUE
19319	ENSMUST00000157463.1	RMRP	-1.0996	11.8802	34.0875	5.26895e-09	3.40879e-07	TRUE
2115	ENSMUST00000200493.1	ENSMUST00000200493	-1.0989	15.0175	31.4767	2.01851e-08	1.11775e-06	TRUE
2116	ENSMUST00000196643.1	ENSMUST00000196643	-1.09884	15.0181	31.4725	2.02286e-08	1.11775e-06	TRUE
38520	ENSMUST00000073261.2	HIST1H2AJ	-1.0985	7.86725	56.2134	6.50161e-14	2.34769e-11	TRUE
19317	ENSMUST00000174924.2	Rn7s1	-1.09591	16.291	30.8348	2.80951e-08	1.51574e-06	TRUE
19316	ENSMUST00000175032.2	Rn7s2	-1.09589	16.2913	30.8335	2.81144e-08	1.51574e-06	TRUE
1297	ENSMUST00000175005.2	ENSMUST00000175005	-1.09207	15.4502	31.8767	1.64275e-08	9.3432e-07	TRUE
38522	ENSMUST00000091751.2	HIST1H2AG	-1.08991	7.99063	55.7187	8.36203e-14	2.78027e-11	TRUE
1991	ENSMUST00000158917.1	ENSMUST00000158917	-1.08932	3.93206	57.5705	3.26087e-14	1.26579e-11	TRUE
38495	ENSMUST00000110476.3	HIST1H2BN	-1.08801	7.90836	49.3428	2.14922e-12	5.65608e-10	TRUE
38494	ENSMUST00000102982.1	HIST1H2BO	-1.0879	9.0019	45.9124	1.23663e-11	2.09783e-09	TRUE
1298	ENSMUST00000196953.1	ENSMUST00000196953	-1.08721	15.3477	31.9328	1.59597e-08	9.1105e-07	TRUE
2114	ENSMUST00000196389.1	ENSMUST00000196389	-1.08709	16.1353	30.6285	3.12475e-08	1.67424e-06	TRUE
2117	ENSMUST00000200291.1	ENSMUST00000200291	-1.08707	16.1356	30.6271	3.12701e-08	1.67424e-06	TRUE
38528	ENSMUST00000062045.2	Hist1h1e	-1.08685	8.81924	50.6629	1.09674e-12	3.15353e-10	TRUE
11206	ENSMUST00000082862.1	TERC	-1.08625	3.97215	45.8811	1.25651e-11	2.09783e-09	TRUE
38492	ENSMUST00000105105.2	HIST1H3A	-1.08584	9.26272	44.1806	2.99432e-11	4.15114e-09	TRUE
38500	ENSMUST00000018246.4	HIST1H2BI	-1.08329	9.5186	45.0063	1.96401e-11	3.01932e-09	TRUE
38486	ENSMUST00000188775.1	HIST1H3E	-1.08172	9.50436	43.3365	4.60916e-11	5.86611e-09	TRUE
2605	ENSMUST00000199921.1	ENSMUST00000199921	-1.08053	6.77782	69.261	8.62593e-17	7.87852e-14	TRUE
38513	ENSMUST00000099703.3	HIST1H2BB	-1.07978	8.95294	46.1316	1.10571e-11	2.09783e-09	TRUE
38508	ENSMUST00000051091.3	HIST1H2BF	-1.07907	9.2588	44.3311	2.77272e-11	3.91382e-09	TRUE
38487	ENSMUST00000091701.2	HIST1H3D	-1.07834	8.94858	44.7383	2.25214e-11	3.39505e-09	TRUE
38485	ENSMUST00000189457.1	HIST1H3F	-1.07759	9.43635	42.4561	7.22877e-11	8.43817e-09	TRUE
109	ENSMUST00000178786.1	ENSMUST00000178786	-1.07671	6.48458	76.1481	2.6317e-18	3.14326e-15	TRUE
38497	ENSMUST00000110452.1	HIST1H2BL	-1.07556	8.96008	46.1532	1.0936e-11	2.09783e-09	TRUE
38496	ENSMUST00000091709.2	HIST1H2BM	-1.07522	9.28638	45.4657	1.55335e-11	2.53883e-09	TRUE
38506	ENSMUST00000105106.1	HIST1H2BG	-1.07039	8.89314	45.2565	1.72844e-11	2.73853e-09	TRUE
38512	ENSMUST00000079251.6	HIST1H2BC	-1.06804	9.45306	43.4218	4.41254e-11	5.75743e-09	TRUE
38504	ENSMUST00000110467.1	HIST1H2BH	-1.0661	9.97443	42.2451	8.05231e-11	9.19325e-09	TRUE
38466	ENSMUST00000091752.3	HIST2H3D	-1.0659	9.18468	43.9132	3.43274e-11	4.71683e-09	TRUE
67	ENSMUST00000083695.2	ENSMUST00000083695	-1.06498	3.91552	15.8301	6.92908e-05	0.000991593	TRUE
68	ENSMUST00000197298.1	ENSMUST00000197298	-1.06498	3.91552	15.8301	6.92908e-05	0.000991593	TRUE
18855	ENSMUST00000083767.1	RNY1	-1.06468	6.74215	36.7778	1.32391e-09	1.07064e-07	TRUE
38510	ENSMUST00000091756.1	HIST1H2BE	-1.06411	9.39114	45.9728	1.19905e-11	2.09783e-09	TRUE
38498	ENSMUST00000110455.3	HIST1H2BK	-1.06409	9.73009	42.7179	6.32311e-11	7.67023e-09	TRUE
14484	ENSMUST00000083715.1	SNORA74A	-1.06326	6.92911	63.339	1.74025e-15	9.65031e-13	TRUE
38505	ENSMUST00000078156.4	Hist1h2bh	-1.0629	8.64419	46.4181	9.5531e-12	1.96581e-09	TRUE
38476	ENSMUST00000102971.1	HIST1H4J	-1.06104	8.95204	40.3242	2.15131e-10	2.15506e-08	TRUE
38481	ENSMUST00000080859.6	HIST1H3J	-1.06027	9.09834	41.5344	1.15813e-10	1.2575e-08	TRUE
38483	ENSMUST00000091703.2	HIST1H3H	-1.06021	9.6377	41.8465	9.8729e-11	1.11895e-08	TRUE
38516	ENSMUST00000090776.5	HIST1H2AM	-1.05929	8.36393	49.1802	2.33498e-12	5.94349e-10	TRUE
38471	ENSMUST00000073115.4	HIST2H2AB	-1.05386	6.14227	50.7702	1.03837e-12	3.04204e-10	TRUE
38467	ENSMUST00000075558.3	HIST2H3A	-1.05351	9.43675	40.9391	1.57049e-10	1.6149e-08	TRUE
38491	ENSMUST00000098843.2	HIST1H3B	-1.04633	8.79436	47.0088	7.06678e-12	1.52397e-09	TRUE
38479	ENSMUST00000104941.3	HIST1H4D	-1.04471	9.44687	38.5619	5.30444e-10	4.9025e-08	TRUE
629	ENSMUST00000171473.2	ENSMUST00000171473	-1.04424	6.44393	49.2365	2.26895e-12	5.87167e-10	TRUE
38482	ENSMUST00000105107.1	HIST1H3I	-1.04347	8.94819	42.554	6.87577e-11	8.2061e-09	TRUE
38475	ENSMUST00000102979.1	HIST1H4L	-1.04307	9.45681	38.3314	5.96949e-10	5.45225e-08	TRUE
2022	ENSMUST00000183609.1	ENSMUST00000183609	-1.04307	3.86005	15.4637	8.41062e-05	0.00115568	TRUE
2658	ENSMUST00000199928.1	ENSMUST00000199928	-1.03745	3.86474	15.5204	8.16188e-05	0.00112548	TRUE
2659	ENSMUST00000082466.2	ENSMUST00000082466	-1.03745	3.86474	15.5204	8.16188e-05	0.00112548	TRUE
681	ENSMUST00000157560.1	ENSMUST00000157560	-1.03676	6.89488	51.2216	8.25038e-13	2.51184e-10	TRUE
14522	ENSMUST00000185814.1	Snhg4	-1.03464	7.03672	60.0506	9.24481e-15	4.10126e-12	TRUE
1392	ENSMUST00000179285.2	ENSMUST00000179285	-1.03459	8.81833	37.9069	7.42009e-10	6.43641e-08	TRUE
38469	ENSMUST00000177113.1	HIST2H2BF	-1.03368	9.41425	41.5542	1.14646e-10	1.25696e-08	TRUE
38484	ENSMUST00000167403.3	HIST1H3G	-1.03172	9.03244	45.0118	1.95846e-11	3.01932e-09	TRUE
38517	ENSMUST00000102969.4	HIST1H2AL	-1.02915	7.51754	46.404	9.62203e-12	1.96581e-09	TRUE
38527	ENSMUST00000074752.3	HIST1H2AA	-1.02902	7.24875	48.6367	3.08048e-12	7.47354e-10	TRUE
766	ENSMUST00000082989.1	ENSMUST00000082989	-1.02638	9.37117	22.1165	2.56599e-06	7.03625e-05	TRUE
38524	ENSMUST00000078369.2	HIST1H2AD	-1.02617	7.88996	44.8353	2.14323e-11	3.26254e-09	TRUE
18865	ENSMUST00000178073.1	Rnu1b2	-1.02616	9.37092	22.1139	2.56943e-06	7.03625e-05	TRUE
18866	ENSMUST00000178250.1	Rnu1b1	-1.02616	9.37094	22.1176	2.56442e-06	7.03625e-05	TRUE
632	ENSMUST00000102024.1	ENSMUST00000102024	-1.02612	9.37899	22.0836	2.61024e-06	7.09793e-05	TRUE
637	ENSMUST00000178300.1	ENSMUST00000178300	-1.02597	9.37646	22.1242	2.55572e-06	7.03594e-05	TRUE
636	ENSMUST00000177643.1	ENSMUST00000177643	-1.02596	9.37648	22.1268	2.55219e-06	7.03594e-05	TRUE
18864	ENSMUST00000083839.1	Rnu1b6	-1.02583	9.37916	22.0565	2.64739e-06	7.17391e-05	TRUE
635	ENSMUST00000083360.1	ENSMUST00000083360	-1.02582	9.37915	22.0532	2.65204e-06	7.17391e-05	TRUE
38521	ENSMUST00000091742.5	HIST1H2AH	-1.02518	8.30518	46.3558	9.86154e-12	1.98857e-09	TRUE
2193	ENSMUST00000102965.3	ENSMUST00000102965	-1.02075	9.54309	35.4788	2.57841e-09	1.87635e-07	TRUE
38526	ENSMUST00000091741.5	HIST1H2AB	-1.02024	8.17504	45.6783	1.39355e-11	2.30187e-09	TRUE
38470	ENSMUST00000090782.3	HIST2H2AC	-1.01809	8.28815	44.235	2.91232e-11	4.07384e-09	TRUE
2194	ENSMUST00000102964.3	ENSMUST00000102964	-1.01719	9.62317	34.5285	4.20065e-09	2.81136e-07	TRUE
2176	ENSMUST00000087714.5	ENSMUST00000087714	-1.01522	9.45781	35.0674	3.1849e-09	2.24781e-07	TRUE
111	ENSMUST00000101806.2	ENSMUST00000101806	-1.01442	9.13375	37.9784	7.15321e-10	6.27562e-08	TRUE
2004	ENSMUST00000082922.1	ENSMUST00000082922	-1.01327	9.12902	38.057	6.8708e-10	6.1312e-08	TRUE
112	ENSMUST00000177868.1	ENSMUST00000177868	-1.01251	9.12769	37.9634	7.20827e-10	6.2878e-08	TRUE
2112	ENSMUST00000083298.1	ENSMUST00000083298	-1.01187	3.52368	32.6289	1.11545e-08	6.71299e-07	TRUE
1643	ENSMUST00000083331.1	ENSMUST00000083331	-1.01096	6.57877	48.858	2.75179e-12	6.89146e-10	TRUE
2183	ENSMUST00000102977.3	ENSMUST00000102977	-1.01053	9.36036	34.9896	3.31477e-09	2.3184e-07	TRUE
1644	ENSMUST00000083729.1	ENSMUST00000083729	-1.00887	5.73569	61.7831	3.83457e-15	1.86061e-12	TRUE
2177	ENSMUST00000102983.1	ENSMUST00000102983	-1.0058	9.59958	34.3009	4.72152e-09	3.13295e-07	TRUE
38477	ENSMUST00000102972.4	HIST1H4I	-1.00412	9.74281	33.8166	6.05593e-09	3.86957e-07	TRUE
38478	ENSMUST00000102967.1	HIST1H4F	-0.999919	9.44187	33.3775	7.58972e-09	4.77108e-07	TRUE
235	ENSMUST00000083971.1	ENSMUST00000083971	-0.998705	9.21082	21.4787	3.57785e-06	9.19756e-05	TRUE
38523	ENSMUST00000070124.4	HIST1H2AE	-0.998342	8.24296	43.4807	4.28154e-11	5.682e-09	TRUE
17543	ENSMUST00000158656.1	Scarna6	-0.99666	4.79047	41.7536	1.0353e-10	1.16486e-08	TRUE
113	ENSMUST00000179876.1	ENSMUST00000179876	-0.994514	8.7632	36.4577	1.56017e-09	1.22347e-07	TRUE
1354	ENSMUST00000158210.1	ENSMUST00000158210	-0.990057	3.80224	57.7212	3.02037e-14	1.2025e-11	TRUE
38519	ENSMUST00000171127.2	HIST1H2AK	-0.980875	7.7046	42.7399	6.25234e-11	7.6441e-09	TRUE
38525	ENSMUST00000091745.5	HIST1H2AC	-0.979944	8.33277	41.463	1.20125e-10	1.2898e-08	TRUE
38515	ENSMUST00000081342.6	Hist1h2ap	-0.979043	8.33334	41.3178	1.29384e-10	1.36663e-08	TRUE
1080	ENSMUST00000177864.1	ENSMUST00000177864	-0.975881	5.3322	29.9727	4.38171e-08	2.24771e-06	TRUE
38488	ENSMUST00000090779.3	HIST1H3C	-0.973909	10.13	37.1345	1.10253e-09	9.20375e-08	TRUE
19315	ENSMUST00000083103.1	RN7SK	-0.969211	14.4418	31.4615	2.03438e-08	1.12013e-06	TRUE
17546	ENSMUST00000158164.1	Scarna13	-0.968959	5.88108	65.1186	7.05245e-16	4.56264e-13	TRUE
1569	ENSMUST00000193908.1	ENSMUST00000193908	-0.957653	3.84107	46.0653	1.14374e-11	2.09783e-09	TRUE
38480	ENSMUST00000102968.1	HIST1H4A	-0.956203	8.95332	35.3828	2.70866e-09	1.95616e-07	TRUE
1716	ENSMUST00000175064.2	ENSMUST00000175064	-0.952343	9.23737	27.6742	1.43562e-07	6.29686e-06	TRUE
1079	ENSMUST00000101833.2	ENSMUST00000101833	-0.951483	5.67717	29.1183	6.80907e-08	3.31425e-06	TRUE
38518	ENSMUST00000091708.4	Hist1h2al	-0.948341	9.36928	35.9039	2.07298e-09	1.54746e-07	TRUE
530	ENSMUST00000157150.1	ENSMUST00000157150	-0.945398	4.31462	32.3388	1.29502e-08	7.6747e-07	TRUE
14528	ENSMUST00000182811.1	Snhg20	-0.945276	4.57787	88.6149	4.79669e-21	1.86195e-17	TRUE
8737	ENSMUST00000047697.10	TRIM17	-0.940596	6.82761	47.1895	6.4445e-12	1.40935e-09	TRUE
14462	ENSMUST00000083153.1	Snord22	-0.939363	4.06865	71.6719	2.54128e-17	2.63057e-14	TRUE
38465	ENSMUST00000108817.4	HIST3H2A	-0.934828	6.85037	47.9168	4.44692e-12	1.00069e-09	TRUE
1199	ENSMUST00000174933.2	ENSMUST00000174933	-0.932291	4.4913	18.3724	1.81668e-05	0.000342742	TRUE
1198	ENSMUST00000196719.1	ENSMUST00000196719	-0.927659	4.45183	18.1393	2.05315e-05	0.000377717	TRUE
1854	ENSMUST00000083065.1	ENSMUST00000083065	-0.92694	11.3987	30.8631	2.76886e-08	1.50322e-06	TRUE
626	ENSMUST00000074976.7	ENSMUST00000074976	-0.924618	9.21655	34.978	3.33447e-09	2.32172e-07	TRUE
38474	ENSMUST00000078756.6	HIST2H2AA3/HIST2H2AA4	-0.92439	9.21556	35.0302	3.24635e-09	2.28082e-07	TRUE
41459	ENSMUST00000108682.7	GAS7	-0.918597	4.17742	69.5956	7.27993e-17	7.06472e-14	TRUE
1774	ENSMUST00000082388.1	ENSMUST00000082388	-0.910482	9.52504	44.3694	2.71903e-11	3.87324e-09	TRUE
2388	ENSMUST00000083977.1	ENSMUST00000083977	-0.909077	13.288	28.4311	9.70915e-08	4.51359e-06	TRUE
1770	ENSMUST00000082446.1	ENSMUST00000082446	-0.906038	5.89105	34.2717	4.79294e-09	3.15339e-07	TRUE
1026	ENSMUST00000066220.3	ENSMUST00000066220	-0.897815	3.50826	34.196	4.98323e-09	3.23743e-07	TRUE
1027	ENSMUST00000132389.2	ENSMUST00000132389	-0.897815	3.50826	34.196	4.98323e-09	3.23743e-07	TRUE
1167	ENSMUST00000082760.1	ENSMUST00000082760	-0.893999	9.07242	30.401	3.51354e-08	1.85403e-06	TRUE
299	ENSMUST00000083890.1	ENSMUST00000083890	-0.892123	13.096	27.2205	1.81521e-07	7.63815e-06	TRUE
2625	ENSMUST00000174961.2	ENSMUST00000174961	-0.884993	4.26318	21.048	4.4792e-06	0.000109525	TRUE
2708	ENSMUST00000093658.1	ENSMUST00000093658	-0.863986	3.90924	24.63	6.94625e-07	2.37043e-05	TRUE
2564	ENSMUST00000182010.1	ENSMUST00000182010	-0.863223	11.2022	40.5162	1.94993e-10	1.97886e-08	TRUE
39141	ENSMUST00000052686.3	H2AFX	-0.856281	7.63979	38.1242	6.63825e-10	5.95792e-08	TRUE
2467	ENSMUST00000182520.1	ENSMUST00000182520	-0.850475	12.1798	25.3725	4.72608e-07	1.7026e-05	TRUE
1509	ENSMUST00000158323.1	ENSMUST00000158323	-0.843432	4.43742	67.335	2.2908e-16	1.87206e-13	TRUE
2202	ENSMUST00000181490.2	ENSMUST00000181490	-0.833894	3.87061	40.8704	1.62665e-10	1.66165e-08	TRUE
31509	ENSMUST00000184437.1	Mir6236	-0.827976	8.16112	41.3462	1.27519e-10	1.35616e-08	TRUE
2431	ENSMUST00000082448.1	ENSMUST00000082448	-0.787883	4.92858	34.3121	4.69459e-09	3.12845e-07	TRUE
59645	ENSMUST00000030010.3	ABCA1	-0.777473	4.29965	27.1522	1.88055e-07	7.82823e-06	TRUE
2466	ENSMUST00000192833.1	ENSMUST00000192833	-0.775788	13.6995	22.7954	1.80198e-06	5.27911e-05	TRUE
14469	ENSMUST00000083032.1	SNORD15B	-0.760248	4.36614	42.791	6.0911e-11	7.51719e-09	TRUE
1943	ENSMUST00000134527.1	ENSMUST00000134527	-0.756083	3.57361	35.0716	3.17798e-09	2.24781e-07	TRUE
35050	ENSMUST00000023803.6	KRT18	-0.744776	5.86244	43.5843	4.06087e-11	5.43562e-09	TRUE
17053	ENSMUST00000032754.7	SEMA4B	-0.724705	4.46682	24.5817	7.1226e-07	2.40942e-05	TRUE
16278	ENSMUST00000110531.7	SHF	-0.722785	3.80288	12.5441	0.000397467	0.00395101	TRUE
31577	ENSMUST00000199259.1	mir-1949	-0.697216	4.47231	25.6122	4.17403e-07	1.53943e-05	TRUE
2604	ENSMUST00000157434.1	ENSMUST00000157434	-0.696237	4.49249	25.9126	3.57227e-07	1.33977e-05	TRUE
34831	ENSMUST00000038863.7	LARS2	-0.692565	5.48878	19.8255	8.48422e-06	0.000183807	TRUE
46116	ENSMUST00000022629.8	DPYSL2	-0.687605	6.48013	46.4659	9.32251e-12	1.95609e-09	TRUE
2259	ENSMUST00000193092.1	ENSMUST00000193092	-0.686568	3.63715	16.892	3.95684e-05	0.00063338	TRUE
18854	ENSMUST00000083011.1	Rny3	-0.677448	6.37042	11.8071	0.000590049	0.00538923	TRUE
59863	ENSMUST00000188198.5	9330159M07Rik	-0.672116	3.98855	22.6396	1.95418e-06	5.66093e-05	TRUE
55216	ENSMUST00000024932.10	ATP6V0C	-0.66547	5.4372	24.5924	7.08305e-07	2.40128e-05	TRUE
573	ENSMUST00000158792.1	ENSMUST00000158792	-0.66251	5.26598	46.0868	1.13127e-11	2.09783e-09	TRUE
7828	ENSMUST00000045779.5	TTYH2	-0.655324	4.87375	41.725	1.05059e-10	1.17356e-08	TRUE
22418	ENSMUST00000099805.1	Prl2c2 (includes others)	-0.652872	6.36684	6.78304	0.00920279	0.0440777	TRUE
55352	ENSMUST00000095171.3	ATP2C2	-0.648695	3.70583	11.5265	0.000686117	0.00597495	TRUE
55574	ENSMUST00000032335.11	ATF7IP	-0.646907	4.19953	32.8405	1.00039e-08	6.11536e-07	TRUE
42389	ENSMUST00000065090.7	FLNC	-0.644001	5.13361	36.3751	1.6277e-09	1.26366e-07	TRUE
1992	ENSMUST00000122759.1	ENSMUST00000122759	-0.639674	5.61933	37.2131	1.059e-09	8.88819e-08	TRUE
2486	ENSMUST00000202853.1	ENSMUST00000202853	-0.622625	5.37987	23.6049	1.18288e-06	3.66597e-05	TRUE
31429	ENSMUST00000197105.1	mir-703	-0.620408	3.92002	32.6488	1.10408e-08	6.67045e-07	TRUE
9354	ENSMUST00000087399.4	TNXB	-0.619064	5.61529	51.9334	5.74148e-13	1.78296e-10	TRUE
28446	ENSMUST00000109764.6	NFIX	-0.605569	4.85435	45.1647	1.81139e-11	2.84095e-09	TRUE
58195	ENSMUST00000092956.2	AHNAK	-0.603897	10.9027	18.8163	1.4393e-05	0.000285051	TRUE
33037	ENSMUST00000068973.9	MAP6	-0.601205	3.51007	24.0003	9.63231e-07	3.11585e-05	TRUE
32342	ENSMUST00000075077.2	MED21	0.605677	3.98172	36.6304	1.4279e-09	1.13697e-07	TRUE
38248	ENSMUST00000020579.8	HMMR	0.608668	5.74075	36.5881	1.45923e-09	1.15012e-07	TRUE
45753	ENSMUST00000033519.2	DYNLT3	0.609006	4.65071	44.4472	2.61307e-11	3.75677e-09	TRUE
12234	ENSMUST00000163402.6	SYNJ2BP	0.610402	4.29481	43.6815	3.86414e-11	5.26303e-09	TRUE
14351	ENSMUST00000179365.6	SNX10	0.617354	3.57752	33.2043	8.29686e-09	5.13248e-07	TRUE
49180	ENSMUST00000127999.1	Cox6c	0.617701	5.40022	37.8715	7.556e-10	6.51789e-08	TRUE
25237	ENSMUST00000063682.10	PFDN4	0.623438	4.48376	37.9782	7.15389e-10	6.27562e-08	TRUE
60243	ENSMUST00000106429.5	1810037I17Rik/Gm2036	0.625353	3.62213	35.2686	2.87229e-09	2.05521e-07	TRUE
28004	ENSMUST00000071926.3	NOL7	0.627461	4.22442	37.3069	1.00929e-09	8.517e-08	TRUE
38314	ENSMUST00000067925.6	HMGB2	0.627903	5.52333	25.6778	4.03446e-07	1.4915e-05	TRUE
43625	ENSMUST00000197082.3	FAM133B	0.631187	4.07306	17.098	3.55004e-05	0.000581451	TRUE
20882	ENSMUST00000112220.6	RAD51AP1	0.640755	3.70995	20.1205	7.2712e-06	0.00016198	TRUE
29804	ENSMUST00000148508.1	MYEOV2	0.641382	3.84698	42.6657	6.49417e-11	7.81666e-09	TRUE
22504	ENSMUST00000036497.14	PRKAR2B	0.644222	5.54011	69.0514	9.59293e-17	8.27497e-14	TRUE
6617	ENSMUST00000096014.3	USMG5	0.645255	3.60406	25.4017	4.65498e-07	1.6848e-05	TRUE
30872	ENSMUST00000116468.1	MPHOSPH8	0.646201	3.93841	38.1844	6.43644e-10	5.84436e-08	TRUE
51985	ENSMUST00000028580.10	CCDC34	0.653748	3.72985	24.4466	7.63998e-07	2.55109e-05	TRUE
2465	ENSMUST00000142179.1	ENSMUST00000142179	0.658249	3.87291	6.95591	0.00835428	0.0409848	TRUE
33614	ENSMUST00000087514.7	LYAR	0.668027	5.27984	46.2412	1.04553e-11	2.08128e-09	TRUE
25497	ENSMUST00000150545.6	PDRG1	0.668254	3.74198	36.0871	1.88695e-09	1.43621e-07	TRUE
23821	ENSMUST00000034932.12	Plscr2	0.668814	5.51377	50.8804	9.81685e-13	2.93127e-10	TRUE
44188	ENSMUST00000046030.7	ESF1	0.669202	4.91008	43.4632	4.31998e-11	5.68444e-09	TRUE
17159	ENSMUST00000065678.5	SEC61B	0.67023	4.91975	32.9171	9.61739e-09	5.90234e-07	TRUE
49170	ENSMUST00000033582.4	COX7B	0.682032	5.33471	56.5028	5.61181e-14	2.07463e-11	TRUE
40696	ENSMUST00000132883.6	Gm14288 (includes others)	0.684452	3.60326	35.9691	2.00474e-09	1.50375e-07	TRUE
8200	ENSMUST00000025237.3	TSLP	0.684601	6.74459	29.8831	4.58885e-08	2.32512e-06	TRUE
50780	ENSMUST00000020212.4	CEP83	0.705706	3.71075	26.576	2.53377e-07	9.78654e-06	TRUE
30796	ENSMUST00000154241.6	MPV17	0.721439	3.96184	42.4417	7.28225e-11	8.43817e-09	TRUE
58567	ENSMUST00000090171.6	ADH7	0.730769	4.58092	62.2171	3.0761e-15	1.54073e-12	TRUE
48176	ENSMUST00000160180.6	CYB5A	0.731442	3.7687	40.5011	1.96505e-10	1.98126e-08	TRUE
60166	ENSMUST00000131787.1	2410006H16Rik	0.734142	4.12014	34.9621	3.3618e-09	2.3303e-07	TRUE
30298	ENSMUST00000082407.1	mt-Atp8	0.736885	6.78705	21.205	4.12687e-06	0.000102198	TRUE
48203	ENSMUST00000047486.5	CXorf56	0.762458	3.97254	41.549	1.14953e-10	1.25696e-08	TRUE
39804	ENSMUST00000127608.6	GPN3	0.771144	3.76296	48.7308	2.93617e-12	7.23649e-10	TRUE
25731	ENSMUST00000161137.6	PDCD10	0.821254	3.86632	32.4881	1.19925e-08	7.1344e-07	TRUE
30299	ENSMUST00000082408.1	MT-ATP6	0.841577	8.73481	25.4594	4.51779e-07	1.64281e-05	TRUE
48215	ENSMUST00000202380.1	CXCL6	0.846532	3.53938	17.2027	3.35962e-05	0.000556722	TRUE
21540	ENSMUST00000029421.5	PTX3	0.887017	4.2	10.7845	0.00102352	0.00814149	TRUE
60363	ENSMUST00000082437.8	SEPT5'	0.906506	6.99284	37.0534	1.14939e-09	9.54361e-08	TRUE
60366	ENSMUST00000151086.2	SEPT10'	0.908045	4.86325	52.5972	4.09479e-13	1.29755e-10	TRUE
60364	ENSMUST00000106211.1	MARCH6'	0.908958	6.98558	36.9419	1.217e-09	1.00513e-07	TRUE
60362	ENSMUST00000144859.3	MARCH4'	0.912146	6.53432	39.0579	4.11431e-10	3.84837e-08	TRUE
60058	ENSMUST00000067763.8	3830403N18Rik/Xlr	1.01353	3.91805	32.6	1.13213e-08	6.78708e-07	TRUE
55383	ENSMUST00000027863.11	ATP1B1	1.26147	3.80297	21.9909	2.73941e-06	7.36018e-05	TRUE
