# Supplementary material for: COMMD3 loss drives invasive breast cancer growth by modulating copper homeostasis
Source: J Exp Clin Cancer Res. 2023 Apr 18;42:90. doi: 10.1186/s13046-023-02663-8 (PMC10111822; doi:10.1186/s13046-023-02663-8)
Supplement: Supplementary file 4 — Additional file 4. [file 13046_2023_2663_MOESM4_ESM.xlsx]

## Sheet: Sheet1
Table S3: shRNA sequences used in this study
Human Gene Symbols	Vector backbone	Oligo ID	Sense Sequence
PTEN	pGIPZ	V2LHS_92317	GGCGCTATGTGTATTATTA
		V2LHS_265808	GTGTTATAAACTCCACTTA
		V2LHS_92319	GAGACAGACTGATGTGTAT
CDKN2A	pGIPZ	V2LHS_200698	GAGTGAGCACTCACGCCCT
		V2LHS_200168	CTCTGAGAAACCTCGGGAA
		V2LHS_195839	GCCAGCACCGGAGGAAGAA
PPP2R1B	pGIPZ	V2LHS_170347	GGCTCTAGCTTCTGTAATT
		V2LHS_276146	CCTTTCAGAACCTACTTAA
		V2LHS_170346	CTGTTGCTCTGGAAGCTTA
COMMD3 human	pGIPZ	V2LHS_28870	GTATTACACCCTGAATAAA
		V3LHS_312943	GAGCTGACAAGTCAACTCT
		V3LHS_312944	TGCACGGAATATCAGAATA
EVI2A	pGIPZ	V2LHS_198004	CTGGGATTCAGTTATTCAA
		V2LHS_5885	ATGCTAATTTGCTTAATTA
ACVR1B	pGIPZ	V3LHS_354120	AGGGATCAGTTTGTTGAAT
		V3LHS_354121	TCGTTTAAGGTTGCCATCA
		V3LHS_377526	AGCTGCCATATTACGACTT
EPHA10	pGIPZ	V3LHS_305148	CGCACGTACCAAGTGTGCA
		V3LHS_634287	AAGGAGACCTTCAACGTCT
AXL	pGIPZ	V2LHS_238359	CTCTCCTTCTTAGCTATCA
		V3LHS_329651	AGGCTGTGCTGTCAGACGA
		V3LHS_329653	CAGATGCTAGTGAAGTTCA
KHK	pGIPZ	V2LHS_76943	CAGAGCCTCAGAGCAAATA
		V3LHS_348763	ACGTGGTGTTTGTCAGCAA
		V3LHS_348767	ACAGACTTTGAGAAGGTTG
ITK	pGIPZ	V3LHS_320506	CGCTTCTTTGTGTTAACCA
		V3LHS_402646	TGGTGAGTTAAGTAAGATT
		V3LHS_402647	ACATTCAGTCTAGAAAGAA
ARHGAP28	pGIPZ	V2LHS_116643	CAAGTTTAATGCTGATAAA
		V2LHS_116646	GAATGAGTCTGTGGAACAT
		V2LHS_224267	CCATTCAACTCAACAATCA
DLG2	pGIPZ	V2LHS_113459	GCCAGTACAATGACAATTT
		V3LHS_364135	AAGTAGGAGATAGACTACT
		V3LHS_364140	TGGTAAACAACTACAGTTT
Commd3 mouse	pLK0.1	TRCN0000191395	CCAACCAACTTCATAAGATGT
		TRCN0000191888	GAACAATGATTCCCAATCCTA
		TRCN0000201192	GCACCGAGTATCAGAACAATA
		TRCN0000201193	GCCAAGAATCTTGAGCTCAAT
